# Supplementary material for: Role of the methionine cycle in the temperature‐sensitive responses of potato plants to potato virus Y
Source: Mol Plant Pathol. 2020 Nov 4;22(1):77–91. doi: 10.1111/mpp.13009 (PMC7749756; doi:10.1111/mpp.13009)
Supplement: Supplementary file 2 — TABLE S2 The list of identified proteins [file MPP-22-77-s002.xlsx]

## Sheet: description
Table S2. The list of identified proteins
The following list describes the contents in each column:
• Protein Accession: The accession number of the highest-scoring protein containing this peptide.
• Peptide: The amino acid sequence of the peptide, as determined by the PEAKS search workflow. A modified
residue is followed by a pair of parentheses enclosing the modification mass.
• -10lgP: The peptide -10lgP score. The score indicates the scoring significance of a peptide-precursor spectrum
match.
• Mass: The monoisotopic mass of the peptide.
• Length: The number of amino acids in the peptide sequence.
• ppm: The precursor mass error, calculated as 10e6 × (precursor mass - peptide mass) / peptide mass.
• m/z: The precursor mass-to-charge ratio.
• RT: The retention time (elution time) of the spectrum as recorded in the data.
• Scan: The scan number of the spectrum that matches the peptide sequence with the highest -10lgP.
• #Feature: The number of features assigned to the peptide sequence.
• PTM: The types and the numbers of modifications present in the peptide shown in color-coded icons.
• AScore: Localization score assigned to modifications on the peptide. It is the -10 log of a p-value. In this case,
the p-value is the probability that the modification occurs at the reported position compared to other possible
positions. A -10lgP of 20 is equal to a p-value of 0.01. Scores are listed in the format AminoAcid, peptide
position, modification, Ascore. For example, serine at amino acid 3 is phosphorylated with an AScore of 54.01
will be reported as: S3P54.01.
• Found by: The name of the PEAKS search workflow that identifies the peptide; this can be either PEAKS DB,
PEAKS PTM, or SPIDER.

## Sheet: 8dpi_22C
Protein Group	Protein Accession	Peptide	Unique	-10lgP	Mass	Length	ppm	m/z	z	RT	Area PVY22_Chicago	#Feature	PTM	AScore	Found By
3	ABB90048.1	K.D(+304.20)GSITSIQAVYVPADDLTDPAPATTFAHLDATTVLSR.G	N	156.01	4133.11	37	0.4	1034.28	4	113.69	2950000	2	iTRAQ 8plex (K N-term)	D1:iTRAQ 8plex (K N-term):1000.00	PEAKS DB
3	ABB90048.1	R.Y(+304.20)K(+304.20)ELQDIIAILGLDELSEEDRLLVAR.A	N	147.59	3622.03	26	6.3	906.521	4	121.43	5310000	2	iTRAQ 8plex (K N-term)	Y1:iTRAQ 8plex (K N-term):1000.00;K2:iTRAQ 8plex (K N-term):1000.00	PEAKS DB
3	ABB90048.1	R.G(+304.20)MAVIDTGAPIRVPVGGATLGR.I	Y	124.95	2411.36	22	1.3	603.847	4	94.66	70600000	2	iTRAQ 8plex (K N-term)	G1:iTRAQ 8plex (K N-term):1000.00	PEAKS DB
3	ABB90048.1	R.I(+304.20)FNVLGEPVDNLGPVDTSTTSPIHR.S	Y	123.4	2981.57	25	3.9	746.403	4	111.47	171000000	2	iTRAQ 8plex (K N-term)	I1:iTRAQ 8plex (K N-term):1000.00	PEAKS DB
3	ABB90048.1	R.D(+304.20)VNEQDVLLFIDNIFR.F	N	122.31	2253.19	16	1.6	1127.6	2	125.65	8000000	1	iTRAQ 8plex (K N-term)	D1:iTRAQ 8plex (K N-term):1000.00	PEAKS DB
3	ABB90048.1	R.D(+304.20)SVGQPINVAC(+57.02)EVQQLLGNNR.V	Y	116.43	2614.34	21	2.4	872.456	3	114.58	1340000	1	iTRAQ 8plex (K N-term); Carbamidomethylation	D1:iTRAQ 8plex (K N-term):1000.00;C11:Carbamidomethylation:1000.00	PEAKS DB
3	ABB90048.1	R.G(+304.20)FQLILSGELDGLPEQAFYLVGTIDEATAK(+304.20).A	Y	116.12	3803.04	30	2	951.769	4	125.72	3850000	1	iTRAQ 8plex (K N-term)	G1:iTRAQ 8plex (K N-term):1000.00;K30:iTRAQ 8plex (K N-term):1000.00	PEAKS DB
3	ABB90048.1	R.M(+304.20)PSAVGYQPTLSTEMGSLQER.I	N	112.76	2585.27	21	3.5	862.768	3	96.8	8570000	1	iTRAQ 8plex (K N-term)	M1:iTRAQ 8plex (K N-term):1000.00	PEAKS DB
3	ABB90048.1	R.V(+304.20)VQIIGPVLDVAFPPGK(+304.20).M	Y	112.52	2356.42	17	6.7	786.487	3	119.32	269000000	3	iTRAQ 8plex (K N-term)	V1:iTRAQ 8plex (K N-term):1000.00;K17:iTRAQ 8plex (K N-term):1000.00	PEAKS DB
3	ABB90048.1	K.E(+304.20)LQDIIAILGLDELSEEDRLLVAR.A	N	106.93	3026.68	24	2.3	1009.9	3	123.76	3510000	2	iTRAQ 8plex (K N-term)	E1:iTRAQ 8plex (K N-term):1000.00	PEAKS DB
3	ABB90048.1	K.E(+304.20)LQDIIAILGLDELSEEDR.L	N	99.84	2474.3	19	1.5	825.775	3	125.4	1090000	1	iTRAQ 8plex (K N-term)	E1:iTRAQ 8plex (K N-term):1000.00	PEAKS DB
3	ABB90048.1	K.T(+304.20)VLIMELINNIAK(+304.20).A	Y	99.19	2079.25	13	4.6	694.093	3	124.23	140000000	2	iTRAQ 8plex (K N-term)	T1:iTRAQ 8plex (K N-term):1000.00;K13:iTRAQ 8plex (K N-term):1000.00	PEAKS DB
3	ABB90048.1	R.I(+304.20)NPTTSGSGVSTLEK(+304.20).K	Y	99.04	2098.16	15	-0.7	700.394	3	64.24	93500000	2	iTRAQ 8plex (K N-term)	I1:iTRAQ 8plex (K N-term):1000.00;K15:iTRAQ 8plex (K N-term):1000.00	PEAKS DB
3	ABB90048.1	R.V(+304.20)GLTALTMAEYFR.D	N	98.46	1774.95	13	2.6	888.487	2	115.02	300000000	2	iTRAQ 8plex (K N-term)	V1:iTRAQ 8plex (K N-term):1000.00	PEAKS DB
3	ABB90048.1	R.I(+304.20)VGEEHYETAQR.V	N	98.15	1734.88	12	0.5	579.301	3	42.06	47700000	2	iTRAQ 8plex (K N-term)	I1:iTRAQ 8plex (K N-term):1000.00	PEAKS DB
3	ABB90048.1	K.A(+304.20)HGGVSVFGGVGER.T	N	96.75	1631.86	14	3.4	544.964	3	50.48	648000000	15	iTRAQ 8plex (K N-term)	A1:iTRAQ 8plex (K N-term):1000.00	PEAKS DB
3	ABB90048.1	R.F(+304.20)VQAGSEVSALLGR.M	N	96.75	1736.97	14	1.7	869.492	2	110.96	310000000	2	iTRAQ 8plex (K N-term)	F1:iTRAQ 8plex (K N-term):1000.00	PEAKS DB
3	ABB90048.1	R.V(+304.20)VQIIGPVLDVAFPPGK(+304.20)MPNIYNALVVQGR.D	Y	96.43	3812.19	30	2	954.057	4	121.42	689000	1	iTRAQ 8plex (K N-term)	V1:iTRAQ 8plex (K N-term):1000.00;K17:iTRAQ 8plex (K N-term):1000.00	PEAKS DB
3	ABB90048.1	K.V(+304.20)ALVYGQMNEPPGAR.M	N	94.33	1905	15	4.4	636.011	3	88.16	197000000	2	iTRAQ 8plex (K N-term)	V1:iTRAQ 8plex (K N-term):1000.00	PEAKS DB
3	ABB90048.1	K.M(+304.20)PNIYNALVVQGR.D	Y	94.18	1777.98	13	5.6	593.669	3	101.81	148000000	2	iTRAQ 8plex (K N-term)	M1:iTRAQ 8plex (K N-term):1000.00	PEAKS DB
3	ABB90048.1	R.Y(+304.20)K(+304.20)ELQDIIAILGLDELSEEDR.L	N	92.06	3069.66	21	1.9	1024.23	3	121.83	8270000	1	iTRAQ 8plex (K N-term)	Y1:iTRAQ 8plex (K N-term):1000.00;K2:iTRAQ 8plex (K N-term):1000.00	PEAKS DB
3	ABB90048.1	R.I(+304.20)NPTTSGSGVSTLEK(+304.20)K(+304.20).N	Y	87.36	2530.46	16	1.1	633.622	4	57.46	0	0	iTRAQ 8plex (K N-term)	I1:iTRAQ 8plex (K N-term):1000.00;K15:iTRAQ 8plex (K N-term):1000.00;K16:iTRAQ 8plex (K N-term):1000.00	PEAKS DB
3	ABB90048.1	R.E(+304.20)GNDLYMEMK(+304.20).E	N	87.28	1836.91	10	0.7	919.463	2	71.33	97100000	2	iTRAQ 8plex (K N-term)	E1:iTRAQ 8plex (K N-term):1000.00;K10:iTRAQ 8plex (K N-term):1000.00	PEAKS DB
3	ABB90048.1	K.E(+304.20)SGVINK(+304.20)ENIAESK(+304.20).V	N	86.23	2429.37	14	1.1	608.351	4	55.79	0	0	iTRAQ 8plex (K N-term)	E1:iTRAQ 8plex (K N-term):1000.00;K7:iTRAQ 8plex (K N-term):1000.00;K14:iTRAQ 8plex (K N-term):1000.00	PEAKS DB
3	ABB90048.1	K.A(+304.20)MNLEMESNLK(+304.20)K(+304.20)	Y	85.52	2319.29	12	3.8	580.832	4	66.33	70800000	2	iTRAQ 8plex (K N-term)	A1:iTRAQ 8plex (K N-term):1000.00;K11:iTRAQ 8plex (K N-term):1000.00;K12:iTRAQ 8plex (K N-term):1000.00	PEAKS DB
3	ABB90048.1	K.G(+304.20)IYPAVDPLDSTSTMLQPR.I	N	83.29	2364.22	19	0.6	1183.12	2	108.41	17100000	2	iTRAQ 8plex (K N-term)	G1:iTRAQ 8plex (K N-term):1000.00	PEAKS DB
3	ABB90048.1	R.V(+304.20)GLTALTM(+15.99)AEYFR.D	N	83.03	1790.95	13	1.7	597.991	3	106.34	3960000	2	iTRAQ 8plex (K N-term); Oxidation (M)	V1:iTRAQ 8plex (K N-term):1000.00;M8:Oxidation (M):1000.00	PEAKS DB
3	ABB90048.1	R.S(+304.20)APAFIQLDTK(+304.20).L	Y	82.79	1798.03	11	1	600.353	3	81.57	449000000	3	iTRAQ 8plex (K N-term)	S1:iTRAQ 8plex (K N-term):1000.00;K11:iTRAQ 8plex (K N-term):1000.00	PEAKS DB
3	ABB90048.1	K.I(+304.20)GLFGGAGVGK(+304.20).T	N	81.85	1582.95	11	6.8	528.663	3	89.28	517000000	2	iTRAQ 8plex (K N-term)	I1:iTRAQ 8plex (K N-term):1000.00;K11:iTRAQ 8plex (K N-term):1000.00	PEAKS DB
3	ABB90048.1	K.V(+304.20)VDLLAPYR.R	Y	81.7	1348.8	9	4.1	675.408	2	105.74	460000000	1	iTRAQ 8plex (K N-term)	V1:iTRAQ 8plex (K N-term):1000.00	PEAKS DB
3	ABB90048.1	R.F(+304.20)LSQPFFVAEVFTGSPGK(+304.20).Y	N	81.25	2565.4	18	2.5	856.142	3	119.21	519000	2	iTRAQ 8plex (K N-term)	F1:iTRAQ 8plex (K N-term):1000.00;K18:iTRAQ 8plex (K N-term):1000.00	PEAKS DB
3	ABB90048.1	R.G(+304.20)MAVIDTGAPIR.V	Y	78.55	1503.83	12	-3	752.922	2	74.46	90100000	2	iTRAQ 8plex (K N-term)	G1:iTRAQ 8plex (K N-term):1000.00	PEAKS DB
3	ABB90048.1	K.T(+304.20)VLIM(+15.99)ELINNIAK(+304.20).A	Y	75.51	2095.24	13	4.8	699.425	3	121.11	2530000	1	iTRAQ 8plex (K N-term); Oxidation (M)	T1:iTRAQ 8plex (K N-term):1000.00;M5:Oxidation (M):1000.00;K13:iTRAQ 8plex (K N-term):1000.00	PEAKS DB
3	ABB90048.1	K.A(+304.20)MNLEM(+15.99)ESNLK(+304.20)K(+304.20)	Y	70.97	2335.28	12	1.5	584.829	4	57.83	8720000	1	iTRAQ 8plex (K N-term); Oxidation (M)	A1:iTRAQ 8plex (K N-term):1000.00;M6:Oxidation (M):64.16;K11:iTRAQ 8plex (K N-term):1000.00;K12:iTRAQ 8plex (K N-term):1000.00	PEAKS DB
3	ABB90048.1	K.A(+304.20)MNLEMESNLK(+304.20).K	Y	70.47	1886.99	11	0.3	630.006	3	76.19	37500000	2	iTRAQ 8plex (K N-term)	A1:iTRAQ 8plex (K N-term):1000.00;K11:iTRAQ 8plex (K N-term):1000.00	PEAKS DB
3	ABB90048.1	K.L(+304.20)SIFETGIK(+304.20).V	Y	69.35	1614.97	9	4.8	808.496	2	102.59	416000000	2	iTRAQ 8plex (K N-term)	L1:iTRAQ 8plex (K N-term):1000.00;K9:iTRAQ 8plex (K N-term):1000.00	PEAKS DB
3	ABB90048.1	D.P(+304.20)APATTFAHLDATTVLSR.G	N	69.07	2172.18	18	0.6	725.067	3	87.94	1690000	1	iTRAQ 8plex (K N-term)	P1:iTRAQ 8plex (K N-term):1000.00	PEAKS DB
3	ABB90048.1	R.A(+304.20)VAMSATDGLTR.G	Y	67.75	1495.79	12	-1.2	748.902	2	63.32	173000000	3	iTRAQ 8plex (K N-term)	A1:iTRAQ 8plex (K N-term):1000.00	PEAKS DB
3	ABB90048.1	R.T(+304.20)REGNDLYMEMK(+304.20).E	N	63.18	2094.06	12	-1.5	699.026	3	59.67	242000000	2	iTRAQ 8plex (K N-term)	T1:iTRAQ 8plex (K N-term):1000.00;K12:iTRAQ 8plex (K N-term):1000.00	PEAKS DB
3	ABB90048.1	R.V(+304.20)PVGGATLGR.I	Y	57.49	1229.73	10	0.3	410.919	3	56.21	81200000	2	iTRAQ 8plex (K N-term)	V1:iTRAQ 8plex (K N-term):1000.00	PEAKS DB
3	ABB90048.1	K.V(+304.20)VDLLAPYRR.G	Y	56.03	1504.9	10	2	502.641	3	87.62	88500000	2	iTRAQ 8plex (K N-term)	V1:iTRAQ 8plex (K N-term):1000.00	PEAKS DB
3	ABB90048.1	R.E(+304.20)GNDLYMEM(+15.99)K(+304.20).E	N	51.71	1852.91	10	-1.7	618.641	3	55.53	1100000	1	iTRAQ 8plex (K N-term); Oxidation (M)	E1:iTRAQ 8plex (K N-term):1000.00;M9:Oxidation (M):28.86;K10:iTRAQ 8plex (K N-term):1000.00	PEAKS DB
3	ABB90048.1	K.A(+304.20)M(+15.99)NLEM(+15.99)ESNLK(+304.20)K(+304.20)	Y	50.07	2351.28	12	6.2	588.831	4	49.16	2130000	1	iTRAQ 8plex (K N-term); Oxidation (M)	A1:iTRAQ 8plex (K N-term):1000.00;M2:Oxidation (M):1000.00;M6:Oxidation (M):1000.00;K11:iTRAQ 8plex (K N-term):1000.00;K12:iTRAQ 8plex (K N-term):1000.00	PEAKS DB
3	ABB90048.1	R.T(+304.20)REGNDLYM(+15.99)EMK(+304.20).E	N	49.85	2110.05	12	-0.7	704.358	3	54.24	8760000	2	iTRAQ 8plex (K N-term); Oxidation (M)	T1:iTRAQ 8plex (K N-term):1000.00;M9:Oxidation (M):60.92;K12:iTRAQ 8plex (K N-term):1000.00	PEAKS DB
3	ABB90048.1	R.G(+304.20)M(+15.99)AVIDTGAPIR.V	Y	48.78	1519.83	12	-3.8	760.918	2	59.45	888000	2	iTRAQ 8plex (K N-term); Oxidation (M)	G1:iTRAQ 8plex (K N-term):1000.00;M2:Oxidation (M):1000.00	PEAKS DB
3	ABB90048.1	R.V(+304.20)K(+304.20)QTLQR.Y	N	48.42	1479.92	7	3.3	494.317	3	33.9	153000000	1	iTRAQ 8plex (K N-term)	V1:iTRAQ 8plex (K N-term):1000.00;K2:iTRAQ 8plex (K N-term):1000.00	PEAKS DB
3	ABB90048.1	K.E(+304.20)NIAESK(+304.20).V	N	46.64	1397.79	7	-1.2	699.9	2	38.11	152000000	2	iTRAQ 8plex (K N-term)	E1:iTRAQ 8plex (K N-term):1000.00;K7:iTRAQ 8plex (K N-term):1000.00	PEAKS DB
3	ABB90048.1	K.E(+304.20)SGVINK(+304.20).E	N	44.82	1353.8	7	2	677.907	2	39.86	54200000	1	iTRAQ 8plex (K N-term)	E1:iTRAQ 8plex (K N-term):1000.00;K7:iTRAQ 8plex (K N-term):1000.00	PEAKS DB
3	ABB90048.1	R.A(+304.20)VAM(+15.99)SATDGLTR.G	Y	37.82	1511.79	12	-0.2	756.9	2	49.77	1420000	1	iTRAQ 8plex (K N-term); Oxidation (M)	A1:iTRAQ 8plex (K N-term):1000.00;M4:Oxidation (M):1000.00	PEAKS DB
1	ABB90049.1	R.E(+304.20)LGTPIVMHDYLTGGFTANTTLAHYC(+57.02)R.D	Y	150.03	3341.64	27	-0.7	836.417	4	121.85	241000000	14	iTRAQ 8plex (K N-term); Carbamidomethylation	E1:iTRAQ 8plex (K N-term):1000.00;C26:Carbamidomethylation:1000.00	PEAKS DB
1	ABB90049.1	K.L(+304.20)EGERDITLGFVDLLRDDFIEQDR.S	N	140.13	3167.64	24	6.6	792.921	4	118.07	25400000	2	iTRAQ 8plex (K N-term)	L1:iTRAQ 8plex (K N-term):1000.00	PEAKS DB
1	ABB90049.1	R.G(+304.20)GLDFTK(+304.20)DDENVNSQPFMR.W	N	136.03	2777.38	19	3	695.354	4	80.3	216000000	4	iTRAQ 8plex (K N-term)	G1:iTRAQ 8plex (K N-term):1000.00;K7:iTRAQ 8plex (K N-term):1000.00	PEAKS DB
1	ABB90049.1	R.G(+304.20)IYFTQDWVSLPGVLPVASGGIHVWHMPALTEIFGDDSVLQFGGGTLGHPWGNAPGAVANR.V	N	134.09	6672.37	61	0.4	1335.48	5	122.16	12500000	2	iTRAQ 8plex (K N-term)	G1:iTRAQ 8plex (K N-term):1000.00	PEAKS DB
1	ABB90049.1	R.D(+304.20)ITLGFVDLLRDDFIEQDR.S	N	122.1	2583.34	19	5.3	862.126	3	119.63	777000000	5	iTRAQ 8plex (K N-term)	D1:iTRAQ 8plex (K N-term):1000.00	PEAKS DB
1	ABB90049.1	R.E(+304.20)LGTPIVM(+15.99)HDYLTGGFTANTTLAHYC(+57.02)R.D	Y	117	3357.64	27	0.1	840.417	4	92.55	1790000	1	iTRAQ 8plex (K N-term); Oxidation (M); Carbamidomethylation	E1:iTRAQ 8plex (K N-term):1000.00;M8:Oxidation (M):1000.00;C26:Carbamidomethylation:1000.00	PEAKS DB
1	ABB90049.1	K.L(+304.20)EGERDITLGFVDLLR.D	N	111.36	2149.2	16	0.8	1075.61	2	113.72	177000000	2	iTRAQ 8plex (K N-term)	L1:iTRAQ 8plex (K N-term):1000.00	PEAKS DB
1	ABB90049.1	K.G(+304.20)HYLNATAGTC(+57.02)EEMMK(+304.20)R.A	N	111.33	2576.27	17	-1.6	645.072	4	52.74	81300000	2	iTRAQ 8plex (K N-term); Carbamidomethylation	G1:iTRAQ 8plex (K N-term):1000.00;C11:Carbamidomethylation:1000.00;K16:iTRAQ 8plex (K N-term):1000.00	PEAKS DB
1	ABB90049.1	R.G(+304.20)GLDFTK(+304.20)DDENVNSQPFM(+15.99)R.W	N	102.75	2793.37	19	-1.8	699.35	4	72.36	39600000	3	iTRAQ 8plex (K N-term); Oxidation (M)	G1:iTRAQ 8plex (K N-term):1000.00;K7:iTRAQ 8plex (K N-term):1000.00;M18:Oxidation (M):1000.00	PEAKS DB
1	ABB90049.1	K.T(+304.20)FQGPPHGIQVER.D	N	99.85	1768.95	13	2.8	590.658	3	53.02	3300000000	4	iTRAQ 8plex (K N-term)	T1:iTRAQ 8plex (K N-term):1000.00	PEAKS DB
1	ABB90049.1	K.E(+304.20)IVFNFAAMDVLDK(+304.20)	N	99.81	2219.2	14	2.4	1110.61	2	116.01	561000000	8	iTRAQ 8plex (K N-term)	E1:iTRAQ 8plex (K N-term):1000.00;K14:iTRAQ 8plex (K N-term):1000.00	PEAKS DB
1	ABB90049.1	K.D(+304.20)QYIAYVAYPLDLFEEGSVTNMLTSIVGNVFGFK(+304.20).A	Y	99.51	4408.27	34	2.5	1103.08	4	126	258000	1	iTRAQ 8plex (K N-term)	D1:iTRAQ 8plex (K N-term):1000.00;K34:iTRAQ 8plex (K N-term):1000.00	PEAKS DB
1	ABB90049.1	R.M(+304.20)SGGDHIHSGTVVGK(+304.20).L	N	96.23	2089.11	15	-1.1	697.376	3	37.65	788000000	7	iTRAQ 8plex (K N-term)	M1:iTRAQ 8plex (K N-term):1000.00;K15:iTRAQ 8plex (K N-term):1000.00	PEAKS DB
1	ABB90049.1	R.V(+304.20)VGEK(+304.20)DQYIAYVAYPLDLFEEGSVTNMLTSIVGNVFGFK(+304.20).A	Y	93.89	5224.77	39	3.5	1045.96	5	125.85	3000000	1	iTRAQ 8plex (K N-term)	V1:iTRAQ 8plex (K N-term):1000.00;K5:iTRAQ 8plex (K N-term):1000.00;K39:iTRAQ 8plex (K N-term):1000.00	PEAKS DB
1	ABB90049.1	K.D(+304.20)TDILAAFR.V	Y	91.76	1324.72	9	3.1	663.371	2	95.65	3410000000	4	iTRAQ 8plex (K N-term)	D1:iTRAQ 8plex (K N-term):1000.00	PEAKS DB
1	ABB90049.1	K.W(+304.20)SPELAAAC(+57.02)EVWK(+304.20).E	N	91.33	2154.13	13	3.6	719.053	3	105.68	206000000	3	iTRAQ 8plex (K N-term); Carbamidomethylation	W1:iTRAQ 8plex (K N-term):1000.00;C9:Carbamidomethylation:1000.00;K13:iTRAQ 8plex (K N-term):1000.00	PEAKS DB
1	ABB90049.1	R.V(+304.20)VGEK(+304.20)DQYIAYVAYPLDLFEEGSVTNM(+15.99)LTSIVGNVFGFK(+304.20).A	Y	91.24	5240.76	39	8.6	1049.17	5	125.85	0	0	iTRAQ 8plex (K N-term); Oxidation (M)	V1:iTRAQ 8plex (K N-term):1000.00;K5:iTRAQ 8plex (K N-term):1000.00;M27:Oxidation (M):1000.00;K39:iTRAQ 8plex (K N-term):1000.00	PEAKS DB
1	ABB90049.1	K.L(+304.20)TYYTPEYQTK(+304.20).D	Y	90.6	2014.08	11	-1.2	1008.04	2	75.57	253000000	4	iTRAQ 8plex (K N-term)	L1:iTRAQ 8plex (K N-term):1000.00;K11:iTRAQ 8plex (K N-term):1000.00	PEAKS DB
1	ABB90049.1	K.E(+304.20)IVFNFAAM(+15.99)DVLDK(+304.20)	N	89.33	2235.2	14	3.1	1118.61	2	112.22	39500000	4	iTRAQ 8plex (K N-term); Oxidation (M)	E1:iTRAQ 8plex (K N-term):1000.00;M9:Oxidation (M):1000.00;K14:iTRAQ 8plex (K N-term):1000.00	PEAKS DB
1	ABB90049.1	R.G(+304.20)IYFTQDWVSLPGVLPVASGGIHVWHM(+15.99)PALTEIFGDDSVLQFGGGTLGHPWGNAPGAVANR.V	N	89.19	6688.36	61	0	1115.73	6	120.03	0	0	iTRAQ 8plex (K N-term); Oxidation (M)	G1:iTRAQ 8plex (K N-term):1000.00;M27:Oxidation (M):1000.00	PEAKS DB
1	ABB90049.1	K.G(+304.20)HYLNATAGTC(+57.02)EEMMK(+304.20).R	N	87.08	2420.16	16	0.1	606.048	4	59.56	82700000	3	iTRAQ 8plex (K N-term); Carbamidomethylation	G1:iTRAQ 8plex (K N-term):1000.00;C11:Carbamidomethylation:1000.00;K16:iTRAQ 8plex (K N-term):1000.00	PEAKS DB
1	ABB90049.1	R.D(+304.20)ITLGFVDLLR.D	N	85.95	1564.91	11	3.2	783.464	2	116.33	239000000	2	iTRAQ 8plex (K N-term)	D1:iTRAQ 8plex (K N-term):1000.00	PEAKS DB
1	ABB90049.1	R.Q(+304.20)K(+304.20)NHGMHFR.V	Y	83.58	1761.96	9	2.3	441.497	4	24.41	109000000	2	iTRAQ 8plex (K N-term)	Q1:iTRAQ 8plex (K N-term):1000.00;K2:iTRAQ 8plex (K N-term):1000.00	PEAKS DB
1	ABB90049.1	R.V(+304.20)TPQPGVPPEEAGAAVAAESSTGTWTTVWTDGLTSLDR.Y	Y	82.81	4158.06	38	1.9	1040.53	4	117.45	7500000	2	iTRAQ 8plex (K N-term)	V1:iTRAQ 8plex (K N-term):1000.00	PEAKS DB
1	ABB90049.1	R.D(+304.20)NGLLLHIHR.A	N	82.64	1490.86	10	0.3	746.436	2	50.93	1090000000	3	iTRAQ 8plex (K N-term)	D1:iTRAQ 8plex (K N-term):1000.00	PEAKS DB
1	ABB90049.1	R.A(+304.20)MHAVIDR.Q	N	81.57	1215.66	8	-0.1	406.229	3	36.06	9900000000	3	iTRAQ 8plex (K N-term)	A1:iTRAQ 8plex (K N-term):1000.00	PEAKS DB
1	ABB90049.1	K.A(+304.20)QAETGEIK(+304.20)GHYLNATAGTC(+57.02)EEMMK(+304.20).R	Y	81.35	3651.83	25	-0.7	731.373	5	72.54	5290000	1	iTRAQ 8plex (K N-term); Carbamidomethylation	A1:iTRAQ 8plex (K N-term):1000.00;K9:iTRAQ 8plex (K N-term):1000.00;C20:Carbamidomethylation:1000.00;K25:iTRAQ 8plex (K N-term):1000.00	PEAKS DB
1	ABB90049.1	R.F(+304.20)LFC(+57.02)AEALFK(+304.20).A	N	79.24	1853.03	10	2.2	927.523	2	116.29	264000000	3	iTRAQ 8plex (K N-term); Carbamidomethylation	F1:iTRAQ 8plex (K N-term):1000.00;C4:Carbamidomethylation:1000.00;K10:iTRAQ 8plex (K N-term):1000.00	PEAKS DB
1	ABB90049.1	R.L(+304.20)EDLRIPVAYVK(+304.20).T	Y	75.91	2023.22	12	3.9	675.416	3	100.12	255000000	2	iTRAQ 8plex (K N-term)	L1:iTRAQ 8plex (K N-term):1000.00;K12:iTRAQ 8plex (K N-term):1000.00	PEAKS DB
1	ABB90049.1	K.D(+304.20)DENVNSQPFMR.W	N	75.62	1754.81	12	-1.8	585.944	3	56.66	13900000	1	iTRAQ 8plex (K N-term)	D1:iTRAQ 8plex (K N-term):1000.00	PEAKS DB
1	ABB90049.1	K.N(+304.20)HGMHFR.V	Y	72.84	1201.6	7	4.6	401.543	3	23.94	1020000000	3	iTRAQ 8plex (K N-term)	N1:iTRAQ 8plex (K N-term):1000.00	PEAKS DB
1	ABB90049.1	R.D(+304.20)ITLGFVDLLRDDFIEQDRSR.G	N	71.58	2826.48	21	0.8	707.627	4	115.93	462000	1	iTRAQ 8plex (K N-term)	D1:iTRAQ 8plex (K N-term):1000.00	PEAKS DB
1	ABB90049.1	K.A(+304.20)QAETGEIK(+304.20)GHYLNATAGTC(+57.02)EEM(+15.99)M(+15.99)K(+304.20).R	Y	68.71	3683.82	25	-5	921.958	4	75.6	0	0	iTRAQ 8plex (K N-term); Carbamidomethylation; Oxidation (M)	A1:iTRAQ 8plex (K N-term):1000.00;K9:iTRAQ 8plex (K N-term):1000.00;C20:Carbamidomethylation:1000.00;M23:Oxidation (M):1000.00;M24:Oxidation (M):1000.00;K25:iTRAQ 8plex (K N-term):1000.00	PEAKS DB
1	ABB90049.1	R.Q(+304.20)K(+304.20)NHGM(+15.99)HFR.V	Y	65.54	1777.95	9	4.1	445.497	4	20.3	4650000	2	iTRAQ 8plex (K N-term); Oxidation (M)	Q1:iTRAQ 8plex (K N-term):1000.00;K2:iTRAQ 8plex (K N-term):1000.00;M6:Oxidation (M):1000.00	PEAKS DB
1	ABB90049.1	R.M(+304.20)(+15.99)SGGDHIHSGTVVGK(+304.20).L	N	64.53	2105.1	15	1.7	702.71	3	30.88	209000000	7	iTRAQ 8plex (K N-term); Oxidation (M)	M1:iTRAQ 8plex (K N-term):1000.00;M1:Oxidation (M):1000.00;K15:iTRAQ 8plex (K N-term):1000.00	PEAKS DB
1	ABB90049.1	K.G(+304.20)HYLNATAGTC(+57.02)EEM(+15.99)MK(+304.20)R.A	N	60.41	2592.26	17	-0.8	649.072	4	45.71	2390000	3	iTRAQ 8plex (K N-term); Carbamidomethylation; Oxidation (M)	G1:iTRAQ 8plex (K N-term):1000.00;C11:Carbamidomethylation:1000.00;M14:Oxidation (M):0.00;K16:iTRAQ 8plex (K N-term):1000.00	PEAKS DB
1	ABB90049.1	R.E(+304.20)GNEIIR.E	Y	59.55	1133.63	7	-0.2	378.884	3	36.47	2020000000	2	iTRAQ 8plex (K N-term)	E1:iTRAQ 8plex (K N-term):1000.00	PEAKS DB
1	ABB90049.1	R.D(+304.20)DFIEQDR.S	N	59.34	1340.65	8	-1.5	671.329	2	53.3	394000000	2	iTRAQ 8plex (K N-term)	D1:iTRAQ 8plex (K N-term):1000.00	PEAKS DB
1	ABB90049.1	R.A(+304.20)VYEC(+57.02)LR.G	N	58.42	1213.64	7	0.1	607.826	2	54.46	626000000	2	iTRAQ 8plex (K N-term); Carbamidomethylation	A1:iTRAQ 8plex (K N-term):1000.00;C5:Carbamidomethylation:1000.00	PEAKS DB
1	ABB90049.1	K.A(+304.20)QAETGEIK(+304.20).G	Y	57.71	1553.88	9	-0.8	777.945	2	39.16	1850000000	3	iTRAQ 8plex (K N-term)	A1:iTRAQ 8plex (K N-term):1000.00;K9:iTRAQ 8plex (K N-term):1000.00	PEAKS DB
1	ABB90049.1	K.Y(+304.20)GRPLLGC(+57.02)TIK(+304.20)PK(+304.20).L	N	57.63	2414.44	13	1.4	483.897	5	57.1	260000000	2	iTRAQ 8plex (K N-term); Carbamidomethylation	Y1:iTRAQ 8plex (K N-term):1000.00;C8:Carbamidomethylation:1000.00;K11:iTRAQ 8plex (K N-term):1000.00;K13:iTRAQ 8plex (K N-term):1000.00	PEAKS DB
1	ABB90049.1	R.V(+304.20)ALEAC(+57.02)VK(+304.20).A	N	57.39	1496.87	8	0.8	499.966	3	63.19	607000000	2	iTRAQ 8plex (K N-term); Carbamidomethylation	V1:iTRAQ 8plex (K N-term):1000.00;C6:Carbamidomethylation:1000.00;K8:iTRAQ 8plex (K N-term):1000.00	PEAKS DB
1	ABB90049.1	R.I(+304.20)PVAYVK(+304.20).T	Y	56.89	1396.88	7	1.4	466.635	3	71.5	2730000000	4	iTRAQ 8plex (K N-term)	I1:iTRAQ 8plex (K N-term):1000.00;K7:iTRAQ 8plex (K N-term):1000.00	PEAKS DB
1	ABB90049.1	R.A(+304.20)M(+15.99)HAVIDR.Q	N	52.88	1231.66	8	0.4	411.561	3	25.44	211000000	5	iTRAQ 8plex (K N-term); Oxidation (M)	A1:iTRAQ 8plex (K N-term):1000.00;M2:Oxidation (M):1000.00	PEAKS DB
1	ABB90049.1	R.M(+304.20)SGGDHIHSGTVVGK(+304.20)LEGER.D	N	52.48	2673.4	20	-3.9	669.355	4	52.34	0	0	iTRAQ 8plex (K N-term)	M1:iTRAQ 8plex (K N-term):1000.00;K15:iTRAQ 8plex (K N-term):1000.00	PEAKS DB
1	ABB90049.1	R.D(+304.20)RFLFC(+57.02)AEALFK(+304.20).A	N	49.7	2124.15	12	3.5	709.061	3	108.96	15200000	2	iTRAQ 8plex (K N-term); Carbamidomethylation	D1:iTRAQ 8plex (K N-term):1000.00;C6:Carbamidomethylation:1000.00;K12:iTRAQ 8plex (K N-term):1000.00	PEAKS DB
1	ABB90049.1	R.G(+304.20)GLDFTK(+304.20).D	N	48.8	1344.78	7	-1	449.265	3	59.9	120000000	2	iTRAQ 8plex (K N-term)	G1:iTRAQ 8plex (K N-term):1000.00;K7:iTRAQ 8plex (K N-term):1000.00	PEAKS DB
1	ABB90049.1	K.N(+304.20)HGM(+15.99)HFR.V	Y	46.24	1217.6	7	5.3	406.875	3	18.64	18100000	2	iTRAQ 8plex (K N-term); Oxidation (M)	N1:iTRAQ 8plex (K N-term):1000.00;M4:Oxidation (M):1000.00	PEAKS DB
1	ABB90049.1	K.A(+304.20)QAETGEIK(+304.20)GHYLNATAGTC(+57.02)EEMMK(+304.20)R.A	Y	43.4	3807.93	26	0.2	762.594	5	68.01	4600000	1	iTRAQ 8plex (K N-term); Carbamidomethylation	A1:iTRAQ 8plex (K N-term):1000.00;K9:iTRAQ 8plex (K N-term):1000.00;C20:Carbamidomethylation:1000.00;K25:iTRAQ 8plex (K N-term):1000.00	PEAKS DB
1	ABB90049.1	R.A(+304.20)LRLEDLR.I	N	43.32	1288.77	8	-0.1	430.598	3	59.83	1260000000	2	iTRAQ 8plex (K N-term)	A1:iTRAQ 8plex (K N-term):1000.00	PEAKS DB
5	ABB90028.1	K.Q(+304.20)SQSAPLTVEEQIMTIYTGTNGYLDSLEVGQVR.K	Y	141.6	3930.98	33	0.2	983.752	4	121.94	1560000	2	iTRAQ 8plex (K N-term)	Q1:iTRAQ 8plex (K N-term):1000.00	PEAKS DB
5	ABB90028.1	R.R(+304.20)SVYEPLQTGLIAIDSMIPIGR.G	Y	141.51	2732.51	22	2	911.847	3	116.6	34500000	1	iTRAQ 8plex (K N-term)	R1:iTRAQ 8plex (K N-term):1000.00	PEAKS DB
5	ABB90028.1	K.L(+304.20)K(+304.20)LELAQFAELEAFAQFASDLDK(+304.20)ATQNQLAR.G	Y	141.2	4391.41	31	6.3	1098.87	4	120.92	1360000	2	iTRAQ 8plex (K N-term)	L1:iTRAQ 8plex (K N-term):1000.00;K2:iTRAQ 8plex (K N-term):1000.00;K23:iTRAQ 8plex (K N-term):1000.00	PEAKS DB
5	ABB90028.1	K.T(+304.20)FTEEAEALLK(+304.20)EAIQEQMDR.F	Y	134.88	2959.53	20	2.5	987.52	3	117.5	12700000	1	iTRAQ 8plex (K N-term)	T1:iTRAQ 8plex (K N-term):1000.00;K11:iTRAQ 8plex (K N-term):1000.00	PEAKS DB
5	ABB90028.1	K.L(+304.20)ELAQFAELEAFAQFASDLDK(+304.20)ATQNQLAR.G	Y	132.32	3846.03	29	2.5	962.517	4	125	3080000	2	iTRAQ 8plex (K N-term)	L1:iTRAQ 8plex (K N-term):1000.00;K21:iTRAQ 8plex (K N-term):1000.00	PEAKS DB
5	ABB90028.1	R.S(+304.20)VYEPLQTGLIAIDSMIPIGR.G	Y	128.84	2576.41	21	6.5	859.817	3	122.72	12500000	3	iTRAQ 8plex (K N-term)	S1:iTRAQ 8plex (K N-term):1000.00	PEAKS DB
5	ABB90028.1	K.Q(+304.20)SQSAPLTVEEQIMTIYTGTNGYLDSLEVGQVRK(+304.20).F	Y	127.77	4363.27	34	2.3	873.664	5	117.42	1120000	1	iTRAQ 8plex (K N-term)	Q1:iTRAQ 8plex (K N-term):1000.00;K34:iTRAQ 8plex (K N-term):1000.00	PEAKS DB
5	ABB90028.1	K.L(+304.20)K(+304.20)LELAQFAELEAFAQFASDLDK(+304.20).A	Y	117.87	3508.94	23	2.2	878.245	4	121.58	2670000	5	iTRAQ 8plex (K N-term)	L1:iTRAQ 8plex (K N-term):1000.00;K2:iTRAQ 8plex (K N-term):1000.00;K23:iTRAQ 8plex (K N-term):1000.00	PEAKS DB
5	ABB90028.1	K.T(+304.20)AVATDTILNQQGQNVIC(+57.02)VYVAIGQK(+304.20).A	Y	107.87	3411.85	26	2.6	853.973	4	112.12	1000000	1	iTRAQ 8plex (K N-term); Carbamidomethylation	T1:iTRAQ 8plex (K N-term):1000.00;C18:Carbamidomethylation:1000.00;K26:iTRAQ 8plex (K N-term):1000.00	PEAKS DB
5	ABB90028.1	K.I(+304.20)VNTGTVLQVGDGIAR.I	Y	107.8	1916.09	16	3.6	639.708	3	94.48	123000000	2	iTRAQ 8plex (K N-term)	I1:iTRAQ 8plex (K N-term):1000.00	PEAKS DB
5	ABB90028.1	K.L(+304.20)ELAQFAELEAFAQFASDLDK(+304.20).A	Y	106.88	2963.56	21	2.3	988.864	3	125.65	2250000	1	iTRAQ 8plex (K N-term)	L1:iTRAQ 8plex (K N-term):1000.00;K21:iTRAQ 8plex (K N-term):1000.00	PEAKS DB
5	ABB90028.1	K.A(+304.20)SSVAQVVTTLQER.G	Y	101.45	1791.99	14	1	897.005	2	94.48	247000000	2	iTRAQ 8plex (K N-term)	A1:iTRAQ 8plex (K N-term):1000.00	PEAKS DB
5	ABB90028.1	R.E(+304.20)AYPGDVFYLHSR.L	Y	100.85	1856.93	13	2.1	619.986	3	74.39	624000000	3	iTRAQ 8plex (K N-term)	E1:iTRAQ 8plex (K N-term):1000.00	PEAKS DB
5	ABB90028.1	K.T(+304.20)TK(+304.20)PQFQEIISSTK(+304.20).T	Y	94.11	2519.46	14	0.4	630.872	4	71.9	31800000	1	iTRAQ 8plex (K N-term)	T1:iTRAQ 8plex (K N-term):1000.00;K3:iTRAQ 8plex (K N-term):1000.00;K14:iTRAQ 8plex (K N-term):1000.00	PEAKS DB
5	ABB90028.1	R.V(+304.20)VNALAK(+304.20)PIDGRGEISASEFR.L	Y	93.79	2836.59	21	-0.6	710.155	4	82.74	55900000	2	iTRAQ 8plex (K N-term)	V1:iTRAQ 8plex (K N-term):1000.00;K7:iTRAQ 8plex (K N-term):1000.00	PEAKS DB
5	ABB90028.1	R.I(+304.20)AQIPVSEAYLGR.V	Y	91.71	1719.98	13	2.2	574.334	3	94.74	128000000	2	iTRAQ 8plex (K N-term)	I1:iTRAQ 8plex (K N-term):1000.00	PEAKS DB
5	ABB90028.1	R.H(+304.20)TLIIYDDLSK(+304.20).Q	Y	85.94	1925.1	11	0	642.707	3	74.41	485000000	4	iTRAQ 8plex (K N-term)	H1:iTRAQ 8plex (K N-term):1000.00;K11:iTRAQ 8plex (K N-term):1000.00	PEAKS DB
5	ABB90028.1	K.T(+304.20)FTEEAEALLK(+304.20).E	Y	83.78	1859.04	11	4.8	930.532	2	103.62	29500000	2	iTRAQ 8plex (K N-term)	T1:iTRAQ 8plex (K N-term):1000.00;K11:iTRAQ 8plex (K N-term):1000.00	PEAKS DB
5	ABB90028.1	R.L(+304.20)IESAAPGIISR.R	Y	81.62	1529.9	12	3.7	510.977	3	87.47	409000000	2	iTRAQ 8plex (K N-term)	L1:iTRAQ 8plex (K N-term):1000.00	PEAKS DB
5	ABB90028.1	R.V(+304.20)VNALAK(+304.20)PIDGR.G	Y	81.34	1860.13	12	0.8	466.04	4	69.01	409000000	5	iTRAQ 8plex (K N-term)	V1:iTRAQ 8plex (K N-term):1000.00;K7:iTRAQ 8plex (K N-term):1000.00	PEAKS DB
5	ABB90028.1	R.E(+304.20)RHTLIIYDDLSK(+304.20).Q	Y	77.72	2210.24	13	-1.1	553.567	4	64.28	7100000	1	iTRAQ 8plex (K N-term)	E1:iTRAQ 8plex (K N-term):1000.00;K13:iTRAQ 8plex (K N-term):1000.00	PEAKS DB
5	ABB90028.1	R.A(+304.20)DEISNIIR.E	Y	69.7	1333.75	9	-1.3	667.879	2	80.23	476000000	2	iTRAQ 8plex (K N-term)	A1:iTRAQ 8plex (K N-term):1000.00	PEAKS DB
5	ABB90028.1	R.G(+304.20)EISASEFR.L	Y	69.18	1298.67	9	-1.9	650.342	2	54.17	273000000	3	iTRAQ 8plex (K N-term)	G1:iTRAQ 8plex (K N-term):1000.00	PEAKS DB
5	ABB90028.1	K.E(+304.20)AIQEQMDR.F	Y	63.94	1422.7	9	1.2	712.359	2	46.41	145000000	2	iTRAQ 8plex (K N-term)	E1:iTRAQ 8plex (K N-term):1000.00	PEAKS DB
5	ABB90028.1	R.F(+304.20)ILQEQA	Y	63.01	1151.64	7	2.9	576.831	2	90.36	79400000	1	iTRAQ 8plex (K N-term)	F1:iTRAQ 8plex (K N-term):1000.00	PEAKS DB
5	ABB90028.1	K.A(+304.20)TQNQLAR.G	Y	60.82	1204.68	8	0	402.567	3	26.95	81100000	2	iTRAQ 8plex (K N-term)	A1:iTRAQ 8plex (K N-term):1000.00	PEAKS DB
5	ABB90028.1	M.V(+304.20)TIRADEISNIIR.E	Y	52.43	1803.05	13	3	602.025	3	86.88	3210000	1	iTRAQ 8plex (K N-term)	V1:iTRAQ 8plex (K N-term):1000.00	PEAKS DB
5	ABB90028.1	R.V(+304.20)GSAAQIK(+304.20).A	N	50.52	1380.84	8	1.1	691.43	2	45.63	606000000	4	iTRAQ 8plex (K N-term)	V1:iTRAQ 8plex (K N-term):1000.00;K8:iTRAQ 8plex (K N-term):1000.00	PEAKS DB
5	ABB90028.1	R.Q(+304.20)MSLLLR.R	N	50.4	1163.69	7	0.8	582.855	2	77.39	593000000	2	iTRAQ 8plex (K N-term)	Q1:iTRAQ 8plex (K N-term):1000.00	PEAKS DB
5	ABB90028.1	R.E(+304.20)RIEQYNR.E	Y	50.3	1410.75	8	2.6	471.257	3	29.75	77100000	2	iTRAQ 8plex (K N-term)	E1:iTRAQ 8plex (K N-term):1000.00	PEAKS DB
5	ABB90028.1	R.K(+304.20)(+304.20)FLVELR.T	Y	49.93	1511.95	7	-1.9	378.995	4	69.32	404000000	3	iTRAQ 8plex (K N-term)	K1:iTRAQ 8plex (K N-term):1000.00;K1:iTRAQ 8plex (K N-term):1000.00	PEAKS DB
5	ABB90028.1	R.E(+304.20)LIIGDR.Q	Y	39.48	1118.65	7	1.2	560.335	2	61.57	657000000	1	iTRAQ 8plex (K N-term)	E1:iTRAQ 8plex (K N-term):1000.00	PEAKS DB
5	ABB90028.1	R.Q(+304.20)M(+15.99)SLLLR.R	N	32.39	1179.69	7	-0.4	590.852	2	55.07	6100000	1	iTRAQ 8plex (K N-term); Oxidation (M)	Q1:iTRAQ 8plex (K N-term):1000.00;M2:Oxidation (M):1000.00	PEAKS DB
6	PGSC0003DMP400038230	K.V(+304.20)GVASVMSHISTGGGASLELLEGK(+304.20).V	Y	151.67	2906.59	24	1.9	969.872	3	109.1	64700000	5	iTRAQ 8plex (K N-term)	V1:iTRAQ 8plex (K N-term):1000.00;K24:iTRAQ 8plex (K N-term):1000.00	PEAKS DB
6	PGSC0003DMP400038230	K.T(+304.20)VIWNGPMGVFEFDK(+304.20)FAAGTEAIAK(+304.20).K	Y	139.82	3610.95	25	3.6	903.747	4	114.15	250000	1	iTRAQ 8plex (K N-term)	T1:iTRAQ 8plex (K N-term):1000.00;K15:iTRAQ 8plex (K N-term):1000.00;K25:iTRAQ 8plex (K N-term):1000.00	PEAKS DB
6	PGSC0003DMP400038230	K.K(+304.20)(+304.20)LASLADLYVNDAFGTAHR.A	N	129.81	2669.46	19	1.5	668.374	4	106.8	75600000	2	iTRAQ 8plex (K N-term)	K1:iTRAQ 8plex (K N-term):1000.00;K1:iTRAQ 8plex (K N-term):1000.00	PEAKS DB
6	PGSC0003DMP400038230	K.L(+304.20)ASLADLYVNDAFGTAHR.A	N	125.13	2237.17	18	2.7	746.732	3	113.76	165000000	3	iTRAQ 8plex (K N-term)	L1:iTRAQ 8plex (K N-term):1000.00	PEAKS DB
6	PGSC0003DMP400038230	R.A(+304.20)DLNVPLDDAQNITDDTR.I	Y	117	2289.13	18	3	764.054	3	90.56	12900000	2	iTRAQ 8plex (K N-term)	A1:iTRAQ 8plex (K N-term):1000.00	PEAKS DB
6	PGSC0003DMP400038230	K.G(+304.20)VSLLLPSDVVIADK(+304.20)FAPDANSK(+304.20).I	Y	116.3	3267.87	23	3.7	1090.3	3	110.64	8680000	2	iTRAQ 8plex (K N-term)	G1:iTRAQ 8plex (K N-term):1000.00;K15:iTRAQ 8plex (K N-term):1000.00;K23:iTRAQ 8plex (K N-term):1000.00	PEAKS DB
6	PGSC0003DMP400038230	K.L(+304.20)VDSLPEGGVLLLENVR.F	Y	111.5	2126.22	17	1	1064.12	2	116.39	48800000	2	iTRAQ 8plex (K N-term)	L1:iTRAQ 8plex (K N-term):1000.00	PEAKS DB
6	PGSC0003DMP400038230	K.I(+304.20)VPASAIPDGWMGLDIGPDSIK(+304.20).T	Y	109.21	2859.56	22	2.6	954.195	3	116.39	13600000	1	iTRAQ 8plex (K N-term)	I1:iTRAQ 8plex (K N-term):1000.00;K22:iTRAQ 8plex (K N-term):1000.00	PEAKS DB
6	PGSC0003DMP400038230	K.A(+304.20)QGLSVGSSLVEEDK(+304.20)LELATSLLEK(+304.20).A	Y	109.12	3527.99	25	2.3	883.007	4	112.95	739000	1	iTRAQ 8plex (K N-term)	A1:iTRAQ 8plex (K N-term):1000.00;K15:iTRAQ 8plex (K N-term):1000.00;K25:iTRAQ 8plex (K N-term):1000.00	PEAKS DB
6	PGSC0003DMP400038230	K.T(+304.20)VIWNGPMGVFEFDK(+304.20).F	Y	100.42	2347.24	15	4.3	1174.63	2	113.99	11600000	2	iTRAQ 8plex (K N-term)	T1:iTRAQ 8plex (K N-term):1000.00;K15:iTRAQ 8plex (K N-term):1000.00	PEAKS DB
6	PGSC0003DMP400038230	K.F(+304.20)LK(+304.20)PSVAGFLLQK(+304.20).E	Y	98.33	2359.46	13	3.5	787.497	3	105.06	47900000	1	iTRAQ 8plex (K N-term)	F1:iTRAQ 8plex (K N-term):1000.00;K3:iTRAQ 8plex (K N-term):1000.00;K13:iTRAQ 8plex (K N-term):1000.00	PEAKS DB
6	PGSC0003DMP400038230	K.E(+304.20)LDYLVGAVSTPK(+304.20).R	Y	93.03	1999.13	13	3	1000.58	2	104.54	134000000	3	iTRAQ 8plex (K N-term)	E1:iTRAQ 8plex (K N-term):1000.00;K13:iTRAQ 8plex (K N-term):1000.00	PEAKS DB
6	PGSC0003DMP400038230	K.G(+304.20)VSLLLPSDVVIADK(+304.20).F	Y	92.76	2133.28	15	1.4	1067.65	2	110.16	24600000	2	iTRAQ 8plex (K N-term)	G1:iTRAQ 8plex (K N-term):1000.00;K15:iTRAQ 8plex (K N-term):1000.00	PEAKS DB
6	PGSC0003DMP400038230	K.G(+304.20)VTTIIGGGDSVAAVEK(+304.20).V	N	89.71	2181.24	17	-1.3	728.085	3	84.05	72900000	2	iTRAQ 8plex (K N-term)	G1:iTRAQ 8plex (K N-term):1000.00;K17:iTRAQ 8plex (K N-term):1000.00	PEAKS DB
6	PGSC0003DMP400038230	K.Y(+304.20)SLAPLVPR.L	Y	85.5	1318.79	9	-1.8	660.399	2	84.54	127000000	2	iTRAQ 8plex (K N-term)	Y1:iTRAQ 8plex (K N-term):1000.00	PEAKS DB
6	PGSC0003DMP400038230	K.A(+304.20)K(+304.20)GVSLLLPSDVVIADK(+304.20)FAPDANSK(+304.20).I	Y	81.84	3771.2	25	3.6	755.25	5	104.47	1130000	1	iTRAQ 8plex (K N-term)	A1:iTRAQ 8plex (K N-term):1000.00;K2:iTRAQ 8plex (K N-term):1000.00;K17:iTRAQ 8plex (K N-term):1000.00;K25:iTRAQ 8plex (K N-term):1000.00	PEAKS DB
6	PGSC0003DMP400038230	R.L(+304.20)SELLGIQVVK(+304.20).A	Y	78.79	1806.13	11	2.8	904.076	2	112.73	105000000	2	iTRAQ 8plex (K N-term)	L1:iTRAQ 8plex (K N-term):1000.00;K11:iTRAQ 8plex (K N-term):1000.00	PEAKS DB
6	PGSC0003DMP400038230	K.A(+304.20)K(+304.20)GVSLLLPSDVVIADK(+304.20).F	Y	78.59	2636.61	17	5.2	879.881	3	98.59	5400000	2	iTRAQ 8plex (K N-term)	A1:iTRAQ 8plex (K N-term):1000.00;K2:iTRAQ 8plex (K N-term):1000.00;K17:iTRAQ 8plex (K N-term):1000.00	PEAKS DB
6	PGSC0003DMP400038230	R.A(+304.20)HASTEGVTK(+304.20).F	Y	76.98	1607.9	10	2.1	804.958	2	27.5	186000000	3	iTRAQ 8plex (K N-term)	A1:iTRAQ 8plex (K N-term):1000.00;K10:iTRAQ 8plex (K N-term):1000.00	PEAKS DB
6	PGSC0003DMP400038230	K.S(+304.20)VGDLSSSDLK(+304.20).G	Y	73.63	1714.95	11	1.7	572.657	3	63.39	126000000	3	iTRAQ 8plex (K N-term)	S1:iTRAQ 8plex (K N-term):1000.00;K11:iTRAQ 8plex (K N-term):1000.00	PEAKS DB
6	PGSC0003DMP400038230	K.S(+304.20)VGDLSSSDLK(+304.20)GK(+304.20).K	Y	73.56	2204.26	13	3.7	552.075	4	57.59	0	0	iTRAQ 8plex (K N-term)	S1:iTRAQ 8plex (K N-term):1000.00;K11:iTRAQ 8plex (K N-term):1000.00;K13:iTRAQ 8plex (K N-term):1000.00	PEAKS DB
6	PGSC0003DMP400038230	K.T(+304.20)FNDALDTTK(+304.20).T	Y	69.78	1732.93	10	-0.7	578.652	3	64	133000000	2	iTRAQ 8plex (K N-term)	T1:iTRAQ 8plex (K N-term):1000.00;K10:iTRAQ 8plex (K N-term):1000.00	PEAKS DB
6	PGSC0003DMP400038230	K.H(+304.20)LIANGAK(+304.20).V	Y	67.82	1430.87	8	3.4	716.445	2	33.19	115000000	2	iTRAQ 8plex (K N-term)	H1:iTRAQ 8plex (K N-term):1000.00;K8:iTRAQ 8plex (K N-term):1000.00	PEAKS DB
6	PGSC0003DMP400038230	K.I(+304.20)GVIESLLEK(+304.20).C	N	66.34	1708.05	10	3.9	855.035	2	116.6	114000000	2	iTRAQ 8plex (K N-term)	I1:iTRAQ 8plex (K N-term):1000.00;K10:iTRAQ 8plex (K N-term):1000.00	PEAKS DB
6	PGSC0003DMP400038230	K.R(+304.20)PFAAIVGGSK(+304.20).V	Y	65.03	1710.03	11	-1.9	571.016	3	59.83	16000000	1	iTRAQ 8plex (K N-term)	R1:iTRAQ 8plex (K N-term):1000.00;K11:iTRAQ 8plex (K N-term):1000.00	PEAKS DB
6	PGSC0003DMP400038230	K.F(+304.20)AAGTEAIAK(+304.20).K	N	61.51	1585.92	10	-0.3	529.646	3	66.25	45800000	2	iTRAQ 8plex (K N-term)	F1:iTRAQ 8plex (K N-term):1000.00;K10:iTRAQ 8plex (K N-term):1000.00	PEAKS DB
6	PGSC0003DMP400038230	K.V(+304.20)ILSTHLGRPK(+304.20).G	Y	59.61	1828.14	11	1.6	458.043	4	52.74	216000000	2	iTRAQ 8plex (K N-term)	V1:iTRAQ 8plex (K N-term):1000.00;K11:iTRAQ 8plex (K N-term):1000.00	PEAKS DB
6	PGSC0003DMP400038230	K.F(+304.20)APDANSK(+304.20).I	Y	56.62	1456.8	8	2.2	729.41	2	45.35	75200000	2	iTRAQ 8plex (K N-term)	F1:iTRAQ 8plex (K N-term):1000.00;K8:iTRAQ 8plex (K N-term):1000.00	PEAKS DB
6	PGSC0003DMP400038230	R.F(+304.20)YK(+304.20)EEEK(+304.20)NEPEFAK(+304.20)K(+304.20).L	Y	55.9	3435.94	15	0.6	688.195	5	55.51	11000000	2	iTRAQ 8plex (K N-term)	F1:iTRAQ 8plex (K N-term):1000.00;K3:iTRAQ 8plex (K N-term):1000.00;K7:iTRAQ 8plex (K N-term):1000.00;K14:iTRAQ 8plex (K N-term):1000.00;K15:iTRAQ 8plex (K N-term):1000.00	PEAKS DB
6	PGSC0003DMP400038230	K.K(+304.20)(+304.20)SVGDLSSSDLK(+304.20).G	Y	51.45	2147.24	12	2.3	537.819	4	55.48	8470000	1	iTRAQ 8plex (K N-term)	K1:iTRAQ 8plex (K N-term):1000.00;K1:iTRAQ 8plex (K N-term):1000.00;K12:iTRAQ 8plex (K N-term):1000.00	PEAKS DB
6	PGSC0003DMP400038230	K.K(+304.20)(+304.20)LADLSGK(+304.20).G	Y	49.59	1743.09	8	0.3	436.779	4	54.61	86300000	2	iTRAQ 8plex (K N-term)	K1:iTRAQ 8plex (K N-term):1000.00;K1:iTRAQ 8plex (K N-term):1000.00;K8:iTRAQ 8plex (K N-term):1000.00	PEAKS DB
6	PGSC0003DMP400038230	K.L(+304.20)ADLSGK(+304.20).G	Y	49.59	1310.79	7	-0.6	437.937	3	64.99	103000000	2	iTRAQ 8plex (K N-term)	L1:iTRAQ 8plex (K N-term):1000.00;K7:iTRAQ 8plex (K N-term):1000.00	PEAKS DB
6	PGSC0003DMP400038230	K.V(+304.20)LPGVIALDEADAPVAV	Y	48.7	1952.11	17	2.5	977.064	2	119.6	1870000	1	iTRAQ 8plex (K N-term)	V1:iTRAQ 8plex (K N-term):1000.00	PEAKS DB
6	PGSC0003DMP400038230	R.F(+304.20)YK(+304.20)EEEK(+304.20)NEPEFAK(+304.20).K	Y	48.41	3003.64	14	-0.5	601.735	5	60.26	20700000	1	iTRAQ 8plex (K N-term)	F1:iTRAQ 8plex (K N-term):1000.00;K3:iTRAQ 8plex (K N-term):1000.00;K7:iTRAQ 8plex (K N-term):1000.00;K14:iTRAQ 8plex (K N-term):1000.00	PEAKS DB
6	PGSC0003DMP400038230	K.A(+304.20)DDC(+57.02)IGPEVEK(+304.20)LVDSLPEGGVLLLENVR.F	Y	46.17	3643.95	28	0.1	911.995	4	121.53	193000	1	iTRAQ 8plex (K N-term); Carbamidomethylation	A1:iTRAQ 8plex (K N-term):1000.00;C4:Carbamidomethylation:1000.00;K11:iTRAQ 8plex (K N-term):1000.00	PEAKS DB
6	PGSC0003DMP400038230	R.A(+304.20)AIPTIK(+304.20).H	Y	45.36	1320.85	7	0.1	661.432	2	61.01	180000000	2	iTRAQ 8plex (K N-term)	A1:iTRAQ 8plex (K N-term):1000.00;K7:iTRAQ 8plex (K N-term):1000.00	PEAKS DB
8	PGSC0003DMP400025512	K.A(+304.20)HPDVFNMMLQILEDGR.L	N	127.2	2289.15	17	1.8	764.059	3	119.14	24000000	2	iTRAQ 8plex (K N-term)	A1:iTRAQ 8plex (K N-term):1000.00	PEAKS DB
8	PGSC0003DMP400025512	R.Q(+304.20)LGHNYIGSEHLLLGLLR.E	N	120.72	2336.32	18	1.1	585.088	4	99.36	17700000	2	iTRAQ 8plex (K N-term)	Q1:iTRAQ 8plex (K N-term):1000.00	PEAKS DB
8	PGSC0003DMP400025512	K.A(+304.20)ESEAADTGPLVTEADIQHIVSSWTGIPVEK(+304.20).V	Y	117.39	3858	31	2.3	965.51	4	118.41	980000	1	iTRAQ 8plex (K N-term)	A1:iTRAQ 8plex (K N-term):1000.00;K31:iTRAQ 8plex (K N-term):1000.00	PEAKS DB
8	PGSC0003DMP400025512	K.E(+304.20)VSK(+304.20)AESEAADTGPLVTEADIQHIVSSWTGIPVEK(+304.20).V	Y	110.97	4605.44	35	-2.7	922.093	5	115.3	1220000	1	iTRAQ 8plex (K N-term)	E1:iTRAQ 8plex (K N-term):1000.00;K4:iTRAQ 8plex (K N-term):1000.00;K35:iTRAQ 8plex (K N-term):1000.00	PEAKS DB
8	PGSC0003DMP400025512	K.A(+304.20)HPDVFNMMLQILEDGRLTDSK(+304.20).G	N	108.17	3137.64	22	2.3	785.418	4	116.6	6770000	2	iTRAQ 8plex (K N-term)	A1:iTRAQ 8plex (K N-term):1000.00;K22:iTRAQ 8plex (K N-term):1000.00	PEAKS DB
8	PGSC0003DMP400025512	K.A(+304.20)LATYYFGSEEAMIR.L	Y	107.18	2025.01	15	0.3	676.012	3	107.85	9610000	2	iTRAQ 8plex (K N-term)	A1:iTRAQ 8plex (K N-term):1000.00	PEAKS DB
8	PGSC0003DMP400025512	K.L(+304.20)IGSPPGYVGYTEGGQLTEAVR.R	N	106.64	2567.35	22	3.7	856.793	3	101.27	1210000	1	iTRAQ 8plex (K N-term)	L1:iTRAQ 8plex (K N-term):1000.00	PEAKS DB
8	PGSC0003DMP400025512	R.Y(+304.20)TDEALVAAAQLSYQYISDR.F	Y	105.11	2580.3	20	2.1	861.108	3	117.67	2780000	1	iTRAQ 8plex (K N-term)	Y1:iTRAQ 8plex (K N-term):1000.00	PEAKS DB
8	PGSC0003DMP400025512	K.N(+304.20)TLLIMTSNVGSSVIEK(+304.20).G	N	99.95	2413.36	17	2.7	805.463	3	107.4	11800000	2	iTRAQ 8plex (K N-term)	N1:iTRAQ 8plex (K N-term):1000.00;K17:iTRAQ 8plex (K N-term):1000.00	PEAKS DB
8	PGSC0003DMP400025512	R.L(+304.20)GHNFVGTEQILLGLIGEGTGIAAK(+304.20).V	N	99.8	3115.77	25	0.4	779.951	4	117.6	1700000	1	iTRAQ 8plex (K N-term)	L1:iTRAQ 8plex (K N-term):1000.00;K25:iTRAQ 8plex (K N-term):1000.00	PEAKS DB
8	PGSC0003DMP400025512	R.R(+304.20)IGFDLDFDEK(+304.20)DSSYNR.I	N	97.05	2684.35	17	-4.9	672.093	4	77.97	2960000	1	iTRAQ 8plex (K N-term)	R1:iTRAQ 8plex (K N-term):1000.00;K11:iTRAQ 8plex (K N-term):1000.00	PEAKS DB
8	PGSC0003DMP400025512	K.V(+304.20)ITLDMGLLVAGTK(+304.20).Y	N	94.09	2038.22	14	3.6	680.417	3	114.34	9400000	2	iTRAQ 8plex (K N-term)	V1:iTRAQ 8plex (K N-term):1000.00;K14:iTRAQ 8plex (K N-term):1000.00	PEAKS DB
8	PGSC0003DMP400025512	K.K(+304.20)(+304.20)VITLDMGLLVAGTK(+304.20).Y	N	93.13	2470.52	15	3.1	618.638	4	104.25	973000	1	iTRAQ 8plex (K N-term)	K1:iTRAQ 8plex (K N-term):1000.00;K1:iTRAQ 8plex (K N-term):1000.00;K15:iTRAQ 8plex (K N-term):1000.00	PEAKS DB
8	PGSC0003DMP400025512	R.F(+304.20)LPDK(+304.20)AIDLIDEAGSR.V	N	92.54	2367.32	16	3.2	790.115	3	110.13	3250000	2	iTRAQ 8plex (K N-term)	F1:iTRAQ 8plex (K N-term):1000.00;K5:iTRAQ 8plex (K N-term):1000.00	PEAKS DB
8	PGSC0003DMP400025512	K.M(+304.20)PTLEEYGTNLTK(+304.20).L	N	91.36	2104.12	13	3.9	702.384	3	89.49	19400000	1	iTRAQ 8plex (K N-term)	M1:iTRAQ 8plex (K N-term):1000.00;K13:iTRAQ 8plex (K N-term):1000.00	PEAKS DB
8	PGSC0003DMP400025512	R.I(+304.20)GFDLDFDEK(+304.20)DSSYNR.I	N	89.91	2528.25	16	2.1	633.072	4	92.48	8100000	2	iTRAQ 8plex (K N-term)	I1:iTRAQ 8plex (K N-term):1000.00;K10:iTRAQ 8plex (K N-term):1000.00	PEAKS DB
8	PGSC0003DMP400025512	K.T(+304.20)AIAEGLAQR.I	N	84.69	1332.76	10	-2.2	667.386	2	63.23	20000000	2	iTRAQ 8plex (K N-term)	T1:iTRAQ 8plex (K N-term):1000.00	PEAKS DB
8	PGSC0003DMP400025512	K.S(+304.20)LVTEELK(+304.20)QYFRPEFLNR.L	N	84.57	2876.59	18	2.6	720.157	4	109.17	4300000	1	iTRAQ 8plex (K N-term)	S1:iTRAQ 8plex (K N-term):1000.00;K8:iTRAQ 8plex (K N-term):1000.00	PEAKS DB
8	PGSC0003DMP400025512	R.R(+304.20)LGHNFVGTEQILLGLIGEGTGIAAK(+304.20).V	N	80.36	3271.88	26	1.8	818.978	4	113.04	1180000	1	iTRAQ 8plex (K N-term)	R1:iTRAQ 8plex (K N-term):1000.00;K26:iTRAQ 8plex (K N-term):1000.00	PEAKS DB
8	PGSC0003DMP400025512	R.H(+304.20)AQLPEEAK(+304.20)ELEK(+304.20).E	Y	79.14	2433.38	13	-1.4	487.683	5	52.73	6870000	1	iTRAQ 8plex (K N-term)	H1:iTRAQ 8plex (K N-term):1000.00;K9:iTRAQ 8plex (K N-term):1000.00;K13:iTRAQ 8plex (K N-term):1000.00	PEAKS DB
8	PGSC0003DMP400025512	R.M(+304.20)VGESNEAVGASVGGGTSGQK(+304.20).M	Y	78.31	2529.28	21	-2.6	844.1	3	58.85	680000	1	iTRAQ 8plex (K N-term)	M1:iTRAQ 8plex (K N-term):1000.00;K21:iTRAQ 8plex (K N-term):1000.00	PEAKS DB
8	PGSC0003DMP400025512	K.A(+304.20)IDLIDEAGSR.V	N	77.2	1462.79	11	2.5	732.403	2	87.29	35500000	2	iTRAQ 8plex (K N-term)	A1:iTRAQ 8plex (K N-term):1000.00	PEAKS DB
8	PGSC0003DMP400025512	R.L(+304.20)DMSEFMER.H	N	76.49	1460.69	9	1.7	731.353	2	95.33	33100000	1	iTRAQ 8plex (K N-term)	L1:iTRAQ 8plex (K N-term):1000.00	PEAKS DB
8	PGSC0003DMP400025512	R.I(+304.20)ANGDVPETIEGK(+304.20).K	N	75.39	1950.08	13	0.1	651.033	3	70.86	4300000	1	iTRAQ 8plex (K N-term)	I1:iTRAQ 8plex (K N-term):1000.00;K13:iTRAQ 8plex (K N-term):1000.00	PEAKS DB
8	PGSC0003DMP400025512	R.I(+304.20)ANGDVPETIEGK(+304.20)K(+304.20).V	N	74.59	2382.37	14	0.1	596.601	4	63.45	1280000	1	iTRAQ 8plex (K N-term)	I1:iTRAQ 8plex (K N-term):1000.00;K13:iTRAQ 8plex (K N-term):1000.00;K14:iTRAQ 8plex (K N-term):1000.00	PEAKS DB
8	PGSC0003DMP400025512	R.F(+304.20)QPVK(+304.20)VPEPTVDETIQILK(+304.20).G	Y	73.87	3092.81	19	1.2	774.211	4	105.85	2640000	1	iTRAQ 8plex (K N-term)	F1:iTRAQ 8plex (K N-term):1000.00;K5:iTRAQ 8plex (K N-term):1000.00;K19:iTRAQ 8plex (K N-term):1000.00	PEAKS DB
8	PGSC0003DMP400025512	K.V(+304.20)K(+304.20)EIELQVTER.F	Y	73.15	1951.15	11	-2.8	651.387	3	74.46	19300000	2	iTRAQ 8plex (K N-term)	V1:iTRAQ 8plex (K N-term):1000.00;K2:iTRAQ 8plex (K N-term):1000.00	PEAKS DB
8	PGSC0003DMP400025512	R.V(+304.20)LENLGADPSNIR.T	N	72.49	1700.93	13	4.2	567.987	3	86.4	6470000	2	iTRAQ 8plex (K N-term)	V1:iTRAQ 8plex (K N-term):1000.00	PEAKS DB
8	PGSC0003DMP400025512	K.V(+304.20)IMLAQEEAR.R	N	72.3	1462.81	10	3.4	732.413	2	86.74	6660000	1	iTRAQ 8plex (K N-term)	V1:iTRAQ 8plex (K N-term):1000.00	PEAKS DB
8	PGSC0003DMP400025512	K.M(+304.20)EETLHTR.I	N	72.22	1319.68	8	0.6	440.899	3	35.46	66800000	2	iTRAQ 8plex (K N-term)	M1:iTRAQ 8plex (K N-term):1000.00	PEAKS DB
8	PGSC0003DMP400025512	K.H(+304.20)IEK(+304.20)DPALER.R	N	66.2	1815.04	10	3.4	454.768	4	35.52	40900000	2	iTRAQ 8plex (K N-term)	H1:iTRAQ 8plex (K N-term):1000.00;K4:iTRAQ 8plex (K N-term):1000.00	PEAKS DB
8	PGSC0003DMP400025512	R.L(+304.20)DEMIVFR.Q	N	64.88	1325.73	8	2.3	663.872	2	105.3	43800000	1	iTRAQ 8plex (K N-term)	L1:iTRAQ 8plex (K N-term):1000.00	PEAKS DB
8	PGSC0003DMP400025512	R.I(+304.20)IGQDEAVK(+304.20).A	Y	64.69	1579.93	9	0.3	527.65	3	59.33	31800000	2	iTRAQ 8plex (K N-term)	I1:iTRAQ 8plex (K N-term):1000.00;K9:iTRAQ 8plex (K N-term):1000.00	PEAKS DB
8	PGSC0003DMP400025512	R.R(+304.20)PYTVVLFDEIEK(+304.20).A	N	64.33	2216.26	13	2	739.761	3	93.29	2760000	4	iTRAQ 8plex (K N-term)	R1:iTRAQ 8plex (K N-term):1000.00;K13:iTRAQ 8plex (K N-term):1000.00	PEAKS DB
8	PGSC0003DMP400025512	K.A(+304.20)QITALIDK(+304.20).N	Y	62.8	1579.97	9	-2.4	790.988	2	84.37	20200000	2	iTRAQ 8plex (K N-term)	A1:iTRAQ 8plex (K N-term):1000.00;K9:iTRAQ 8plex (K N-term):1000.00	PEAKS DB
8	PGSC0003DMP400025512	R.V(+304.20)LELSLEEAR.Q	N	62.74	1461.83	10	3	731.924	2	96.21	8370000	1	iTRAQ 8plex (K N-term)	V1:iTRAQ 8plex (K N-term):1000.00	PEAKS DB
8	PGSC0003DMP400025512	R.E(+304.20)RYEIHHK(+304.20).L	N	60.97	1718.96	8	0.5	430.747	4	25.37	5230000	2	iTRAQ 8plex (K N-term)	E1:iTRAQ 8plex (K N-term):1000.00;K8:iTRAQ 8plex (K N-term):1000.00	PEAKS DB
8	PGSC0003DMP400025512	K.Q(+304.20)YFRPEFLNR.L	N	60.87	1672.89	10	-2.4	558.637	3	72.94	6240000	1	iTRAQ 8plex (K N-term)	Q1:iTRAQ 8plex (K N-term):1000.00	PEAKS DB
8	PGSC0003DMP400025512	K.L(+304.20)AEEGK(+304.20)LDPVVGR.Q	N	59.26	1990.16	13	-0.8	664.392	3	67.96	35600000	2	iTRAQ 8plex (K N-term)	L1:iTRAQ 8plex (K N-term):1000.00;K6:iTRAQ 8plex (K N-term):1000.00	PEAKS DB
8	PGSC0003DMP400025512	R.I(+304.20)GFDLDFDEK(+304.20).D	N	57.39	1805.96	10	4.7	903.989	2	104.23	0	0	iTRAQ 8plex (K N-term)	I1:iTRAQ 8plex (K N-term):1000.00;K10:iTRAQ 8plex (K N-term):1000.00	PEAKS DB
8	PGSC0003DMP400025512	K.E(+304.20)IADIMLK(+304.20).E	N	57.15	1539.9	8	4.3	514.311	3	91.49	31000000	2	iTRAQ 8plex (K N-term)	E1:iTRAQ 8plex (K N-term):1000.00;K8:iTRAQ 8plex (K N-term):1000.00	PEAKS DB
8	PGSC0003DMP400025512	R.L(+304.20)LEDSMAEK(+304.20).M	N	51.94	1642.9	9	1.1	822.456	2	75.37	4000000	1	iTRAQ 8plex (K N-term)	L1:iTRAQ 8plex (K N-term):1000.00;K9:iTRAQ 8plex (K N-term):1000.00	PEAKS DB
8	PGSC0003DMP400025512	K.S(+304.20)LVTEELK(+304.20).Q	N	50.79	1525.91	8	-0.5	509.643	3	67.55	37500000	2	iTRAQ 8plex (K N-term)	S1:iTRAQ 8plex (K N-term):1000.00;K8:iTRAQ 8plex (K N-term):1000.00	PEAKS DB
8	PGSC0003DMP400025512	K.E(+304.20)K(+304.20)NEAVR.G	Y	46.52	1452.84	7	2.3	485.288	3	23.83	17400000	2	iTRAQ 8plex (K N-term)	E1:iTRAQ 8plex (K N-term):1000.00;K2:iTRAQ 8plex (K N-term):1000.00	PEAKS DB
8	PGSC0003DMP400025512	R.E(+304.20)GEGVAAR.V	N	45.99	1091.58	8	3.8	546.801	2	24.3	2400000	1	iTRAQ 8plex (K N-term)	E1:iTRAQ 8plex (K N-term):1000.00	PEAKS DB
8	PGSC0003DMP400025512	K.V(+304.20)PEPTVDETIQILK(+304.20).G	Y	45.45	2189.27	14	1.7	730.764	3	103.82	2330000	1	iTRAQ 8plex (K N-term)	V1:iTRAQ 8plex (K N-term):1000.00;K14:iTRAQ 8plex (K N-term):1000.00	PEAKS DB
8	PGSC0003DMP400025512	R.V(+304.20)TQILGR.R	N	45.01	1089.68	7	-0.6	545.845	2	67.24	49600000	1	iTRAQ 8plex (K N-term)	V1:iTRAQ 8plex (K N-term):1000.00	PEAKS DB
8	PGSC0003DMP400025512	K.M(+304.20)LAGEIK(+304.20).E	N	43.83	1368.82	7	-0.9	457.279	3	67.14	20200000	2	iTRAQ 8plex (K N-term)	M1:iTRAQ 8plex (K N-term):1000.00;K7:iTRAQ 8plex (K N-term):1000.00	PEAKS DB
8	PGSC0003DMP400025512	R.H(+304.20)AQLPEEAK(+304.20)ELEK(+304.20)ELR.Q	Y	41.36	2831.61	16	0.4	567.33	5	69.8	7000000	1	iTRAQ 8plex (K N-term)	H1:iTRAQ 8plex (K N-term):1000.00;K9:iTRAQ 8plex (K N-term):1000.00;K13:iTRAQ 8plex (K N-term):1000.00	PEAKS DB
8	PGSC0003DMP400025512	K.S(+304.20)MGINLK(+304.20).D	N	41.19	1369.81	7	0.4	685.913	2	62.12	6610000	2	iTRAQ 8plex (K N-term)	S1:iTRAQ 8plex (K N-term):1000.00;K7:iTRAQ 8plex (K N-term):1000.00	PEAKS DB
8	PGSC0003DMP400025512	R.G(+304.20)ELQC(+57.02)IGATTLDEYRK(+304.20).H	N	39.92	2461.3	16	-2	821.439	3	79.41	296000	1	iTRAQ 8plex (K N-term); Carbamidomethylation	G1:iTRAQ 8plex (K N-term):1000.00;C5:Carbamidomethylation:1000.00;K16:iTRAQ 8plex (K N-term):1000.00	PEAKS DB
8	PGSC0003DMP400025512	K.L(+304.20)DPVVGR.Q	N	38.67	1058.63	7	-2.1	530.323	2	52.84	2860000	1	iTRAQ 8plex (K N-term)	L1:iTRAQ 8plex (K N-term):1000.00	PEAKS DB
8	PGSC0003DMP400025512	K.Y(+304.20)RGEFEER.L	N	36.52	1388.69	8	0.5	463.905	3	34.37	30000000	2	iTRAQ 8plex (K N-term)	Y1:iTRAQ 8plex (K N-term):1000.00	PEAKS DB
8	PGSC0003DMP400025512	K.V(+304.20)IMLAQEEARR.L	N	35.77	1618.91	11	-2	540.642	3	75.34	4840000	1	iTRAQ 8plex (K N-term)	V1:iTRAQ 8plex (K N-term):1000.00	PEAKS DB
8	PGSC0003DMP400025512	K.H(+304.20)IEK(+304.20)DPALERR.F	N	29.42	1971.14	11	3.9	493.793	4	31.4	1420000	1	iTRAQ 8plex (K N-term)	H1:iTRAQ 8plex (K N-term):1000.00;K4:iTRAQ 8plex (K N-term):1000.00	PEAKS DB
8	PGSC0003DMP400025512	R.D(+304.20)REMDLK(+304.20).A	N	26.32	1513.83	7	-1.2	505.616	3	37.7	6700000	1	iTRAQ 8plex (K N-term)	D1:iTRAQ 8plex (K N-term):1000.00;K7:iTRAQ 8plex (K N-term):1000.00	PEAKS DB
10	PGSC0003DMP400053311	K.A(+304.20)ILLADMAHISGLVAAGVIPSPFDYADVVTTTTHK(+304.20).S	Y	149.99	4202.28	35	1.7	1051.58	4	122.27	2390000	1	iTRAQ 8plex (K N-term)	A1:iTRAQ 8plex (K N-term):1000.00;K35:iTRAQ 8plex (K N-term):1000.00	PEAKS DB
10	PGSC0003DMP400053311	K.W(+304.20)GVNVQPLSGSPANFQVYTALLK(+304.20)PHER.I	Y	139.43	3615.97	27	3.3	905.002	4	109.23	719000	1	iTRAQ 8plex (K N-term)	W1:iTRAQ 8plex (K N-term):1000.00;K23:iTRAQ 8plex (K N-term):1000.00	PEAKS DB
10	PGSC0003DMP400053311	K.Q(+304.20)LNAPLEVVDPEIADIIEHEK(+304.20).A	Y	114.94	2979.63	21	3	994.219	3	112.49	22600000	3	iTRAQ 8plex (K N-term)	Q1:iTRAQ 8plex (K N-term):1000.00;K21:iTRAQ 8plex (K N-term):1000.00	PEAKS DB
10	PGSC0003DMP400053311	K.G(+304.20)LELIPSENFTSVSVMQAVGSVMTNK(+304.20).Y	Y	109.65	3345.77	26	3.5	837.452	4	118.94	1610000	2	iTRAQ 8plex (K N-term)	G1:iTRAQ 8plex (K N-term):1000.00;K26:iTRAQ 8plex (K N-term):1000.00	PEAKS DB
10	PGSC0003DMP400053311	R.Y(+304.20)YGGNEYIDMAETLC(+57.02)QK(+304.20).R	Y	102.17	2662.28	17	1.9	888.434	3	104.92	1250000	1	iTRAQ 8plex (K N-term); Carbamidomethylation	Y1:iTRAQ 8plex (K N-term):1000.00;C15:Carbamidomethylation:1000.00;K17:iTRAQ 8plex (K N-term):1000.00	PEAKS DB
10	PGSC0003DMP400053311	K.G(+304.20)YELVSGGTDNHLVLVNMK(+304.20).N	Y	101.48	2653.43	19	3.4	664.366	4	91.17	49500000	3	iTRAQ 8plex (K N-term)	G1:iTRAQ 8plex (K N-term):1000.00;K19:iTRAQ 8plex (K N-term):1000.00	PEAKS DB
10	PGSC0003DMP400053311	K.L(+304.20)K(+304.20)DFVATLESSAPIK(+304.20)SEIAK(+304.20).L	Y	101.21	3362.99	20	4.1	673.608	5	109.84	1960000	1	iTRAQ 8plex (K N-term)	L1:iTRAQ 8plex (K N-term):1000.00;K2:iTRAQ 8plex (K N-term):1000.00;K15:iTRAQ 8plex (K N-term):1000.00;K20:iTRAQ 8plex (K N-term):1000.00	PEAKS DB
10	PGSC0003DMP400053311	K.I(+304.20)SAVSIFFETMPYR.L	N	97.42	1964.03	14	1.3	983.025	2	119.88	24500000	2	iTRAQ 8plex (K N-term)	I1:iTRAQ 8plex (K N-term):1000.00	PEAKS DB
10	PGSC0003DMP400053311	K.E(+304.20)VFYDYEDK(+304.20)INQAVFPGLQGGPHNHTITGLAVALK(+304.20).Q	Y	87.51	4753.55	35	1.6	951.718	5	110	1430000	1	iTRAQ 8plex (K N-term)	E1:iTRAQ 8plex (K N-term):1000.00;K9:iTRAQ 8plex (K N-term):1000.00;K35:iTRAQ 8plex (K N-term):1000.00	PEAKS DB
10	PGSC0003DMP400053311	R.I(+304.20)MALDLPHGGHLSHGYQTDTK(+304.20).K	N	87.39	2898.52	21	-1.2	725.635	4	68.51	3750000	1	iTRAQ 8plex (K N-term)	I1:iTRAQ 8plex (K N-term):1000.00;K21:iTRAQ 8plex (K N-term):1000.00	PEAKS DB
10	PGSC0003DMP400053311	K.L(+304.20)K(+304.20)DFVATLESSAPIK(+304.20).S	Y	87.11	2530.5	15	3.7	844.51	3	111.85	21900000	2	iTRAQ 8plex (K N-term)	L1:iTRAQ 8plex (K N-term):1000.00;K2:iTRAQ 8plex (K N-term):1000.00;K15:iTRAQ 8plex (K N-term):1000.00	PEAKS DB
10	PGSC0003DMP400053311	R.L(+304.20)DESTGYIDYDQLEK(+304.20).S	Y	85.4	2396.21	15	4	799.747	3	91.34	24600000	2	iTRAQ 8plex (K N-term)	L1:iTRAQ 8plex (K N-term):1000.00;K15:iTRAQ 8plex (K N-term):1000.00	PEAKS DB
10	PGSC0003DMP400053311	K.D(+304.20)FVATLESSAPIK(+304.20).S	Y	82.64	1985.12	13	4.2	662.716	3	100.91	8390000	1	iTRAQ 8plex (K N-term)	D1:iTRAQ 8plex (K N-term):1000.00;K13:iTRAQ 8plex (K N-term):1000.00	PEAKS DB
10	PGSC0003DMP400053311	K.V(+304.20)LEAVHIAANK(+304.20).N	Y	82.33	1772.07	11	-1.7	887.039	2	79.89	105000000	3	iTRAQ 8plex (K N-term)	V1:iTRAQ 8plex (K N-term):1000.00;K11:iTRAQ 8plex (K N-term):1000.00	PEAKS DB
10	PGSC0003DMP400053311	R.H(+304.20)DVEEYAK(+304.20).Q	Y	78.91	1597.85	8	3.9	533.625	3	36.48	8200000	1	iTRAQ 8plex (K N-term)	H1:iTRAQ 8plex (K N-term):1000.00;K8:iTRAQ 8plex (K N-term):1000.00	PEAKS DB
10	PGSC0003DMP400053311	K.Y(+304.20)SEGYPGAR.Y	N	78.87	1302.65	9	-0.3	652.33	2	39.76	30100000	2	iTRAQ 8plex (K N-term)	Y1:iTRAQ 8plex (K N-term):1000.00	PEAKS DB
10	PGSC0003DMP400053311	K.L(+304.20)IVAGASAYAR.L	N	78.69	1394.81	11	-1.8	465.944	3	76.42	65300000	2	iTRAQ 8plex (K N-term)	L1:iTRAQ 8plex (K N-term):1000.00	PEAKS DB
10	PGSC0003DMP400053311	R.A(+304.20)YQEQVLSNSSK(+304.20).F	Y	76.51	1961.06	12	-1.1	654.692	3	53.58	44400000	2	iTRAQ 8plex (K N-term)	A1:iTRAQ 8plex (K N-term):1000.00;K12:iTRAQ 8plex (K N-term):1000.00	PEAKS DB
10	PGSC0003DMP400053311	K.V(+304.20)ADFFDAAVK(+304.20).I	Y	75.02	1689.94	10	2.5	845.982	2	105.6	67200000	2	iTRAQ 8plex (K N-term)	V1:iTRAQ 8plex (K N-term):1000.00;K10:iTRAQ 8plex (K N-term):1000.00	PEAKS DB
10	PGSC0003DMP400053311	K.E(+304.20)VFYDYEDK(+304.20).I	Y	69.28	1814.91	9	1.5	605.977	3	75.31	5660000	2	iTRAQ 8plex (K N-term)	E1:iTRAQ 8plex (K N-term):1000.00;K9:iTRAQ 8plex (K N-term):1000.00	PEAKS DB
10	PGSC0003DMP400053311	K.I(+304.20)NQAVFPGLQGGPHNHTITGLAVALK(+304.20).Q	Y	66.39	3260.85	26	4	816.223	4	97.54	5900000	2	iTRAQ 8plex (K N-term)	I1:iTRAQ 8plex (K N-term):1000.00;K26:iTRAQ 8plex (K N-term):1000.00	PEAKS DB
10	PGSC0003DMP400053311	R.M(+304.20)GTPALTSR.G	N	62.65	1236.67	9	1.2	619.346	2	48.07	28200000	1	iTRAQ 8plex (K N-term)	M1:iTRAQ 8plex (K N-term):1000.00	PEAKS DB
10	PGSC0003DMP400053311	K.Q(+304.20)ATTPEYR.A	Y	62.43	1268.66	8	2.1	635.339	2	30.33	9930000	1	iTRAQ 8plex (K N-term)	Q1:iTRAQ 8plex (K N-term):1000.00	PEAKS DB
10	PGSC0003DMP400053311	K.Q(+304.20)FPTIGFEK(+304.20).E	Y	61	1673.95	9	6.2	558.994	3	86.06	65000000	2	iTRAQ 8plex (K N-term)	Q1:iTRAQ 8plex (K N-term):1000.00;K9:iTRAQ 8plex (K N-term):1000.00	PEAKS DB
10	PGSC0003DMP400053311	R.G(+304.20)FLEEDFVK(+304.20).V	N	59.83	1690.93	9	4.1	846.475	2	90	93100000	2	iTRAQ 8plex (K N-term)	G1:iTRAQ 8plex (K N-term):1000.00;K9:iTRAQ 8plex (K N-term):1000.00	PEAKS DB
10	PGSC0003DMP400053311	K.N(+304.20)TVPGDVSAMVPGGIR.M	N	57.84	1873	16	4.1	625.342	3	86.97	6850000	2	iTRAQ 8plex (K N-term)	N1:iTRAQ 8plex (K N-term):1000.00	PEAKS DB
10	PGSC0003DMP400053311	K.S(+304.20)ATLFRPK(+304.20).L	N	57.48	1526.93	8	1	382.74	4	48.23	125000000	3	iTRAQ 8plex (K N-term)	S1:iTRAQ 8plex (K N-term):1000.00;K8:iTRAQ 8plex (K N-term):1000.00	PEAKS DB
10	PGSC0003DMP400053311	K.V(+304.20)K(+304.20)AETQGTK(+304.20).L	Y	57.05	1873.12	9	5.1	625.385	3	31.24	13000000	1	iTRAQ 8plex (K N-term)	V1:iTRAQ 8plex (K N-term):1000.00;K2:iTRAQ 8plex (K N-term):1000.00;K9:iTRAQ 8plex (K N-term):1000.00	PEAKS DB
10	PGSC0003DMP400053311	K.L(+304.20)RHDVEEYAK(+304.20).Q	Y	57.01	1867.03	10	1.3	623.352	3	45.19	51700000	2	iTRAQ 8plex (K N-term)	L1:iTRAQ 8plex (K N-term):1000.00;K10:iTRAQ 8plex (K N-term):1000.00	PEAKS DB
10	PGSC0003DMP400053311	R.A(+304.20)LEAFRLDPAK(+304.20).W	Y	56.45	1838.08	11	1.8	460.527	4	80.76	6960000	2	iTRAQ 8plex (K N-term)	A1:iTRAQ 8plex (K N-term):1000.00;K11:iTRAQ 8plex (K N-term):1000.00	PEAKS DB
10	PGSC0003DMP400053311	K.F(+304.20)AQALGEK(+304.20).G	Y	55.72	1470.85	8	-0.2	491.292	3	69.77	97000000	2	iTRAQ 8plex (K N-term)	F1:iTRAQ 8plex (K N-term):1000.00;K8:iTRAQ 8plex (K N-term):1000.00	PEAKS DB
10	PGSC0003DMP400053311	K.N(+304.20)K(+304.20)GIDGSR.V	N	55.12	1453.84	8	3.8	727.928	2	24.62	799000	1	iTRAQ 8plex (K N-term)	N1:iTRAQ 8plex (K N-term):1000.00;K2:iTRAQ 8plex (K N-term):1000.00	PEAKS DB
10	PGSC0003DMP400053311	R.G(+304.20)AMIFYR.K	Y	52.46	1160.63	7	-1.3	581.32	2	72.81	77400000	1	iTRAQ 8plex (K N-term)	G1:iTRAQ 8plex (K N-term):1000.00	PEAKS DB
10	PGSC0003DMP400053311	K.S(+304.20)GVAWPK(+304.20).Q	Y	44.3	1351.8	7	-0.6	676.905	2	57.44	88500000	2	iTRAQ 8plex (K N-term)	S1:iTRAQ 8plex (K N-term):1000.00;K7:iTRAQ 8plex (K N-term):1000.00	PEAKS DB
10	PGSC0003DMP400053311	K.I(+304.20)SAVSIFFETM(+15.99)PYR.L	N	38.21	1980.03	14	1.8	991.023	2	115.82	0	0	iTRAQ 8plex (K N-term); Oxidation (M)	I1:iTRAQ 8plex (K N-term):1000.00;M11:Oxidation (M):1000.00	PEAKS DB
4	PGSC0003DMP400033265	K.G(+304.20)MVDSLFQAPTGTGTHHAIMNSYEYVSQALK(+304.20).T	Y	123.4	3960.99	31	4	991.258	4	107.87	395000	1	iTRAQ 8plex (K N-term)	G1:iTRAQ 8plex (K N-term):1000.00;K31:iTRAQ 8plex (K N-term):1000.00	PEAKS DB
4	PGSC0003DMP400033265	R.V(+304.20)PIIVTGNDFSTLYAPLIR.D	Y	122	2392.36	19	6	798.466	3	117.49	33400000	4	iTRAQ 8plex (K N-term)	V1:iTRAQ 8plex (K N-term):1000.00	PEAKS DB
4	PGSC0003DMP400033265	R.K(+304.20)(+304.20)MGINPIMMSAGELESGNAGEPAK(+304.20).L	Y	121.78	3343.75	24	3	836.948	4	91.78	35400000	1	iTRAQ 8plex (K N-term)	K1:iTRAQ 8plex (K N-term):1000.00;K1:iTRAQ 8plex (K N-term):1000.00;K24:iTRAQ 8plex (K N-term):1000.00	PEAKS DB
4	PGSC0003DMP400033265	K.Q(+304.20)ENC(+57.02)RVPIIVTGNDFSTLYAPLIR.D	Y	120.1	3079.64	24	1.2	1027.55	3	110.93	348000	1	iTRAQ 8plex (K N-term); Carbamidomethylation	Q1:iTRAQ 8plex (K N-term):1000.00;C4:Carbamidomethylation:1000.00	PEAKS DB
4	PGSC0003DMP400033265	K.L(+304.20)LGYGNMLVQEQENVK(+304.20)R.V	Y	116.47	2598.43	17	6.3	650.619	4	97.47	456000000	3	iTRAQ 8plex (K N-term)	L1:iTRAQ 8plex (K N-term):1000.00;K16:iTRAQ 8plex (K N-term):1000.00	PEAKS DB
4	PGSC0003DMP400033265	K.T(+304.20)YQMDNK(+304.20)LDGFYIAPSFMDK(+304.20).L	Y	113.16	3295.69	20	2.2	1099.57	3	107.79	14700000	2	iTRAQ 8plex (K N-term)	T1:iTRAQ 8plex (K N-term):1000.00;K7:iTRAQ 8plex (K N-term):1000.00;K20:iTRAQ 8plex (K N-term):1000.00	PEAKS DB
4	PGSC0003DMP400033265	R.K(+304.20)(+304.20)GNMC(+57.02)C(+57.02)LFINDLDAGAGR.M	Y	112.95	2619.31	18	1.7	655.835	4	89.19	9560000	2	iTRAQ 8plex (K N-term); Carbamidomethylation	K1:iTRAQ 8plex (K N-term):1000.00;K1:iTRAQ 8plex (K N-term):1000.00;C5:Carbamidomethylation:1000.00;C6:Carbamidomethylation:1000.00	PEAKS DB
4	PGSC0003DMP400033265	K.W(+304.20)VSGTGIEQIGDK(+304.20)LLNSR.D	Y	109.83	2580.44	18	1.9	861.155	3	110.1	7610000	2	iTRAQ 8plex (K N-term)	W1:iTRAQ 8plex (K N-term):1000.00;K13:iTRAQ 8plex (K N-term):1000.00	PEAKS DB
4	PGSC0003DMP400033265	K.M(+304.20)GINPIMMSAGELESGNAGEPAK(+304.20).L	Y	107.03	2911.46	23	2.9	971.497	3	107.33	70100000	3	iTRAQ 8plex (K N-term)	M1:iTRAQ 8plex (K N-term):1000.00;K23:iTRAQ 8plex (K N-term):1000.00	PEAKS DB
4	PGSC0003DMP400033265	K.I(+304.20)VDSFPGQSIDFFGALR.A	Y	106.19	2172.15	17	2.2	1087.08	2	117.56	180000000	3	iTRAQ 8plex (K N-term)	I1:iTRAQ 8plex (K N-term):1000.00	PEAKS DB
4	PGSC0003DMP400033265	K.G(+304.20)LYENASDDQQDIAR.G	Y	102.83	1997.95	15	-1.6	666.991	3	57.16	33300000	1	iTRAQ 8plex (K N-term)	G1:iTRAQ 8plex (K N-term):1000.00	PEAKS DB
4	PGSC0003DMP400033265	R.K(+304.20)(+304.20)WVSGTGIEQIGDK(+304.20).L	Y	100.87	2429.39	14	1.3	608.355	4	71.3	0	0	iTRAQ 8plex (K N-term)	K1:iTRAQ 8plex (K N-term):1000.00;K1:iTRAQ 8plex (K N-term):1000.00;K14:iTRAQ 8plex (K N-term):1000.00	PEAKS DB
4	PGSC0003DMP400033265	K.L(+304.20)DGFYIAPSFMDK(+304.20).L	Y	91.14	2111.11	13	2.7	1056.57	2	112.25	58000000	4	iTRAQ 8plex (K N-term)	L1:iTRAQ 8plex (K N-term):1000.00;K13:iTRAQ 8plex (K N-term):1000.00	PEAKS DB
4	PGSC0003DMP400033265	K.W(+304.20)VSGTGIEQIGDK(+304.20).L	Y	90.54	1997.09	13	9.4	666.711	3	85.21	367000000	4	iTRAQ 8plex (K N-term)	W1:iTRAQ 8plex (K N-term):1000.00;K13:iTRAQ 8plex (K N-term):1000.00	PEAKS DB
4	PGSC0003DMP400033265	K.G(+304.20)NMC(+57.02)C(+57.02)LFINDLDAGAGR.M	Y	89.28	2187.01	17	-1.3	730.01	3	105.68	2570000	1	iTRAQ 8plex (K N-term); Carbamidomethylation	G1:iTRAQ 8plex (K N-term):1000.00;C4:Carbamidomethylation:1000.00;C5:Carbamidomethylation:1000.00	PEAKS DB
4	PGSC0003DMP400033265	R.M(+304.20)GGTTQYTVNNQMVNATLMNIADNPTNVQLPGMYNK(+304.20).Q	Y	86.73	4551.24	36	1.2	1138.82	4	114.62	6170000	3	iTRAQ 8plex (K N-term)	M1:iTRAQ 8plex (K N-term):1000.00;K36:iTRAQ 8plex (K N-term):1000.00	PEAKS DB
4	PGSC0003DMP400033265	K.E(+304.20)AALGDANADAINTGTF	Y	84.35	1953.95	17	2.7	977.987	2	99.48	11200000	2	iTRAQ 8plex (K N-term)	E1:iTRAQ 8plex (K N-term):1000.00	PEAKS DB
4	PGSC0003DMP400033265	R.T(+304.20)DNVPEEAVVK(+304.20).I	Y	80.41	1808	11	2.7	603.677	3	56.73	185000000	3	iTRAQ 8plex (K N-term)	T1:iTRAQ 8plex (K N-term):1000.00;K11:iTRAQ 8plex (K N-term):1000.00	PEAKS DB
4	PGSC0003DMP400033265	K.L(+304.20)DGFYIAPSFM(+15.99)DK(+304.20).L	Y	79.57	2127.11	13	4	710.046	3	107.65	1930000	1	iTRAQ 8plex (K N-term); Oxidation (M)	L1:iTRAQ 8plex (K N-term):1000.00;M11:Oxidation (M):1000.00;K13:iTRAQ 8plex (K N-term):1000.00	PEAKS DB
4	PGSC0003DMP400033265	K.L(+304.20)LGYGNM(+15.99)LVQEQENVK(+304.20)R.V	Y	78.22	2614.43	17	2.5	654.615	4	89.54	12300000	4	iTRAQ 8plex (K N-term); Oxidation (M)	L1:iTRAQ 8plex (K N-term):1000.00;M7:Oxidation (M):1000.00;K16:iTRAQ 8plex (K N-term):1000.00	PEAKS DB
4	PGSC0003DMP400033265	K.L(+304.20)LGYGNMLVQEQENVK(+304.20).R	Y	78.22	2442.33	16	2.7	815.119	3	107.75	39900000	2	iTRAQ 8plex (K N-term)	L1:iTRAQ 8plex (K N-term):1000.00;K16:iTRAQ 8plex (K N-term):1000.00	PEAKS DB
4	PGSC0003DMP400033265	K.T(+304.20)YQM(+15.99)DNK(+304.20)LDGFYIAPSFMDK(+304.20).L	Y	74.85	3311.68	20	6.6	828.933	4	102.06	660000	1	iTRAQ 8plex (K N-term); Oxidation (M)	T1:iTRAQ 8plex (K N-term):1000.00;M4:Oxidation (M):78.23;K7:iTRAQ 8plex (K N-term):1000.00;K20:iTRAQ 8plex (K N-term):1000.00	PEAKS DB
4	PGSC0003DMP400033265	K.V(+304.20)PLILGVWGGK(+304.20).G	N	73.95	1746.09	11	2.4	874.055	2	113.58	390000000	3	iTRAQ 8plex (K N-term)	V1:iTRAQ 8plex (K N-term):1000.00;K11:iTRAQ 8plex (K N-term):1000.00	PEAKS DB
4	PGSC0003DMP400033265	K.S(+304.20)FQC(+57.02)ELVFR.K	Y	73.48	1488.76	9	-2.1	745.388	2	83.95	97400000	2	iTRAQ 8plex (K N-term); Carbamidomethylation	S1:iTRAQ 8plex (K N-term):1000.00;C4:Carbamidomethylation:1000.00	PEAKS DB
4	PGSC0003DMP400033265	K.F(+304.20)YWAPTR.E	Y	72.29	1243.66	7	-0.3	622.837	2	80.32	379000000	1	iTRAQ 8plex (K N-term)	F1:iTRAQ 8plex (K N-term):1000.00	PEAKS DB
4	PGSC0003DMP400033265	K.T(+304.20)YQMDNK(+304.20).L	Y	70.98	1506.79	7	0	754.4	2	39.19	238000000	2	iTRAQ 8plex (K N-term)	T1:iTRAQ 8plex (K N-term):1000.00;K7:iTRAQ 8plex (K N-term):1000.00	PEAKS DB
4	PGSC0003DMP400033265	R.V(+304.20)QLAETYLK(+304.20).E	Y	70.67	1671.99	9	5.8	558.341	3	94.74	806000000	2	iTRAQ 8plex (K N-term)	V1:iTRAQ 8plex (K N-term):1000.00;K9:iTRAQ 8plex (K N-term):1000.00	PEAKS DB
4	PGSC0003DMP400033265	R.V(+304.20)YDDEVR.K	Y	68.53	1198.61	7	1.4	600.312	2	41.95	247000000	2	iTRAQ 8plex (K N-term)	V1:iTRAQ 8plex (K N-term):1000.00	PEAKS DB
4	PGSC0003DMP400033265	K.N(+304.20)FLSLPNIK(+304.20).V	Y	68.22	1653	9	4.9	827.51	2	97.47	525000000	4	iTRAQ 8plex (K N-term)	N1:iTRAQ 8plex (K N-term):1000.00;K9:iTRAQ 8plex (K N-term):1000.00	PEAKS DB
4	PGSC0003DMP400033265	R.D(+304.20)GPPTFEQPK(+304.20).M	Y	66.25	1722.93	10	0.3	575.317	3	53.78	346000000	2	iTRAQ 8plex (K N-term)	D1:iTRAQ 8plex (K N-term):1000.00;K10:iTRAQ 8plex (K N-term):1000.00	PEAKS DB
4	PGSC0003DMP400033265	K.N(+304.20)FLSLPNIK(+304.20)VPLILGVWGGK(+304.20).G	Y	64.85	3076.88	20	4.9	616.386	5	117.45	2720000	1	iTRAQ 8plex (K N-term)	N1:iTRAQ 8plex (K N-term):1000.00;K9:iTRAQ 8plex (K N-term):1000.00;K20:iTRAQ 8plex (K N-term):1000.00	PEAKS DB
4	PGSC0003DMP400033265	R.G(+304.20)K(+304.20)GMVDSLFQAPTGTGTHHAIMNSYEYVSQALK(+304.20).T	Y	62.77	4450.3	33	3.4	742.727	6	102.44	13100000	2	iTRAQ 8plex (K N-term)	G1:iTRAQ 8plex (K N-term):1000.00;K2:iTRAQ 8plex (K N-term):1000.00;K33:iTRAQ 8plex (K N-term):1000.00	PEAKS DB
4	PGSC0003DMP400033265	K.T(+304.20)YQMDNK(+304.20)LDGFYIAPSFM(+15.99)DK(+304.20).L	Y	60.23	3311.68	20	8.2	828.934	4	100.33	425000	1	iTRAQ 8plex (K N-term); Oxidation (M)	T1:iTRAQ 8plex (K N-term):1000.00;K7:iTRAQ 8plex (K N-term):1000.00;M18:Oxidation (M):50.19;K20:iTRAQ 8plex (K N-term):1000.00	PEAKS DB
4	PGSC0003DMP400033265	K.R(+304.20)VQLAETYLK(+304.20).E	Y	59.59	1828.09	10	-0.5	610.371	3	63.46	23100000	2	iTRAQ 8plex (K N-term)	R1:iTRAQ 8plex (K N-term):1000.00;K10:iTRAQ 8plex (K N-term):1000.00	PEAKS DB
4	PGSC0003DMP400033265	R.W(+304.20)K(+304.20)GLYENASDDQQDIAR.G	Y	58.72	2616.33	17	-0.5	655.089	4	77.29	3680000	1	iTRAQ 8plex (K N-term)	W1:iTRAQ 8plex (K N-term):1000.00;K2:iTRAQ 8plex (K N-term):1000.00	PEAKS DB
4	PGSC0003DMP400033265	K.L(+304.20)VVHITK(+304.20).N	Y	56.46	1416.92	7	2.5	473.314	3	57.94	1040000000	3	iTRAQ 8plex (K N-term)	L1:iTRAQ 8plex (K N-term):1000.00;K7:iTRAQ 8plex (K N-term):1000.00	PEAKS DB
4	PGSC0003DMP400033265	K.G(+304.20)M(+15.99)VDSLFQAPTGTGTHHAIMNSYEYVSQALK(+304.20).T	Y	55.33	3976.98	31	2.2	796.405	5	102.85	3370000	1	iTRAQ 8plex (K N-term); Oxidation (M)	G1:iTRAQ 8plex (K N-term):1000.00;M2:Oxidation (M):40.70;K31:iTRAQ 8plex (K N-term):1000.00	PEAKS DB
4	PGSC0003DMP400033265	R.V(+304.20)YDDEVRK(+304.20).W	Y	54.51	1630.9	8	4.8	544.644	3	41.6	625000000	3	iTRAQ 8plex (K N-term)	V1:iTRAQ 8plex (K N-term):1000.00;K8:iTRAQ 8plex (K N-term):1000.00	PEAKS DB
4	PGSC0003DMP400033265	K.S(+304.20)FQC(+57.02)ELVFRK(+304.20).M	Y	54.38	1921.06	10	-4.3	481.27	4	71.6	30200000	2	iTRAQ 8plex (K N-term); Carbamidomethylation	S1:iTRAQ 8plex (K N-term):1000.00;C4:Carbamidomethylation:1000.00;K10:iTRAQ 8plex (K N-term):1000.00	PEAKS DB
4	PGSC0003DMP400033265	K.M(+304.20)(+15.99)GINPIMMSAGELESGNAGEPAK(+304.20).L	Y	49.34	2927.45	23	3	732.873	4	97.9	2070000	1	iTRAQ 8plex (K N-term); Oxidation (M)	M1:iTRAQ 8plex (K N-term):1000.00;M1:Oxidation (M):41.57;K23:iTRAQ 8plex (K N-term):1000.00	PEAKS DB
4	PGSC0003DMP400033265	R.Y(+304.20)REAAEIIRK(+304.20).G	Y	49.12	1856.1	10	-0.4	465.032	4	55.86	21500000	1	iTRAQ 8plex (K N-term)	Y1:iTRAQ 8plex (K N-term):1000.00;K10:iTRAQ 8plex (K N-term):1000.00	PEAKS DB
4	PGSC0003DMP400033265	K.G(+304.20)MVDSLFQAPTGTGTHHAIM(+15.99)NSYEYVSQALK(+304.20).T	Y	48.58	3976.98	31	3.6	796.406	5	103.39	1790000	1	iTRAQ 8plex (K N-term); Oxidation (M)	G1:iTRAQ 8plex (K N-term):1000.00;M20:Oxidation (M):31.84;K31:iTRAQ 8plex (K N-term):1000.00	PEAKS DB
4	PGSC0003DMP400033265	K.M(+304.20)GINPIMM(+15.99)SAGELESGNAGEPAK(+304.20).L	Y	48.5	2927.45	23	5	732.875	4	98.82	1230000	1	iTRAQ 8plex (K N-term); Oxidation (M)	M1:iTRAQ 8plex (K N-term):1000.00;M8:Oxidation (M):8.69;K23:iTRAQ 8plex (K N-term):1000.00	PEAKS DB
4	PGSC0003DMP400033265	K.F(+304.20)YWAPTREDR.I	Y	47.56	1643.83	10	1	548.952	3	67.54	402000000	2	iTRAQ 8plex (K N-term)	F1:iTRAQ 8plex (K N-term):1000.00	PEAKS DB
4	PGSC0003DMP400033265	R.K(+304.20)(+304.20)MGINPIM(+15.99)MSAGELESGNAGEPAK(+304.20).L	Y	46.29	3359.75	24	-3.5	840.942	4	83.41	0	0	iTRAQ 8plex (K N-term); Oxidation (M)	K1:iTRAQ 8plex (K N-term):1000.00;K1:iTRAQ 8plex (K N-term):1000.00;M8:Oxidation (M):17.01;K24:iTRAQ 8plex (K N-term):1000.00	PEAKS DB
4	PGSC0003DMP400033265	R.E(+304.20)AAEIIR.K	Y	43.87	1104.64	7	1.1	553.327	2	50.1	362000000	1	iTRAQ 8plex (K N-term)	E1:iTRAQ 8plex (K N-term):1000.00	PEAKS DB
4	PGSC0003DMP400033265	R.V(+304.20)QLAETYLK(+304.20)EAALGDANADAINTGTF	Y	43.33	3303.73	26	4.2	826.944	4	119.01	0	0	iTRAQ 8plex (K N-term)	V1:iTRAQ 8plex (K N-term):1000.00;K9:iTRAQ 8plex (K N-term):1000.00	PEAKS DB
4	PGSC0003DMP400033265	R.E(+304.20)AAEIIRK(+304.20).G	Y	42.41	1536.93	8	2.8	769.477	2	48.91	158000000	2	iTRAQ 8plex (K N-term)	E1:iTRAQ 8plex (K N-term):1000.00;K8:iTRAQ 8plex (K N-term):1000.00	PEAKS DB
4	PGSC0003DMP400033265	R.K(+304.20)(+304.20)WVSGTGIEQIGDK(+304.20)LLNSR.D	Y	40.24	3012.73	19	5.2	754.194	4	99.2	1570000	2	iTRAQ 8plex (K N-term)	K1:iTRAQ 8plex (K N-term):1000.00;K1:iTRAQ 8plex (K N-term):1000.00;K14:iTRAQ 8plex (K N-term):1000.00	PEAKS DB
4	PGSC0003DMP400033265	R.Y(+304.20)REAAEIIR.K	Y	38.27	1423.8	9	-2.4	712.907	2	56.35	370000000	2	iTRAQ 8plex (K N-term)	Y1:iTRAQ 8plex (K N-term):1000.00	PEAKS DB
40	PGSC0003DMP400008398	R.A(+304.20)VLVDGSYHDVDSSVLAFQLAAR.G	Y	139.34	2736.43	23	2.4	913.154	3	109.55	1370000	1	iTRAQ 8plex (K N-term)	A1:iTRAQ 8plex (K N-term):1000.00	PEAKS DB
40	PGSC0003DMP400008398	K.V(+304.20)EVVTPEEHLGDVIGDLNSR.R	Y	128.62	2481.3	20	3.6	828.109	3	101.6	9650000	2	iTRAQ 8plex (K N-term)	V1:iTRAQ 8plex (K N-term):1000.00	PEAKS DB
40	PGSC0003DMP400008398	K.T(+304.20)ALTGDIVALAGLK(+304.20)DTITGETLSDPEK(+304.20)PVVLER.M	Y	127.95	4334.46	33	4.2	867.902	5	114.3	1870000	1	iTRAQ 8plex (K N-term)	T1:iTRAQ 8plex (K N-term):1000.00;K14:iTRAQ 8plex (K N-term):1000.00;K27:iTRAQ 8plex (K N-term):1000.00	PEAKS DB
40	PGSC0003DMP400008398	K.V(+304.20)VDALVPLAEMFNYVSTLR.G	Y	126.4	2440.33	19	1.8	814.452	3	125.89	2260000	2	iTRAQ 8plex (K N-term)	V1:iTRAQ 8plex (K N-term):1000.00	PEAKS DB
40	PGSC0003DMP400008398	R.I(+304.20)NIIDTPGHVDFTLEVER.A	Y	116.59	2371.26	18	-0.5	791.428	3	106.69	12000000	2	iTRAQ 8plex (K N-term)	I1:iTRAQ 8plex (K N-term):1000.00	PEAKS DB
40	PGSC0003DMP400008398	K.F(+304.20)SYEDIPADLQELAEEYR.A	Y	114.28	2491.2	18	0.5	831.408	3	119.71	2100000	1	iTRAQ 8plex (K N-term)	F1:iTRAQ 8plex (K N-term):1000.00	PEAKS DB
40	PGSC0003DMP400008398	K.I(+304.20)GEVHEGTATMDWMEQEQER.G	Y	99.7	2679.22	20	-3	894.077	3	83.88	1500000	1	iTRAQ 8plex (K N-term)	I1:iTRAQ 8plex (K N-term):1000.00	PEAKS DB
40	PGSC0003DMP400008398	R.F(+304.20)EPMEAGGGYEFK(+304.20).S	Y	98.68	2069.03	13	3.5	690.686	3	88.96	9780000	1	iTRAQ 8plex (K N-term)	F1:iTRAQ 8plex (K N-term):1000.00;K13:iTRAQ 8plex (K N-term):1000.00	PEAKS DB
40	PGSC0003DMP400008398	K.I(+304.20)MNDPFVGSLTFVR.V	Y	95.46	1899.02	14	-0.8	634.013	3	113.66	5980000	2	iTRAQ 8plex (K N-term)	I1:iTRAQ 8plex (K N-term):1000.00	PEAKS DB
40	PGSC0003DMP400008398	K.T(+304.20)ALTGDIVALAGLK(+304.20).D	Y	89.27	1950.19	14	3.5	651.072	3	112.57	1310000	1	iTRAQ 8plex (K N-term)	T1:iTRAQ 8plex (K N-term):1000.00;K14:iTRAQ 8plex (K N-term):1000.00	PEAKS DB
40	PGSC0003DMP400008398	R.E(+304.20)FK(+304.20)VEANVGAPQVNYR.E	Y	87.66	2428.32	16	-1.5	608.087	4	69.53	7080000	2	iTRAQ 8plex (K N-term)	E1:iTRAQ 8plex (K N-term):1000.00;K3:iTRAQ 8plex (K N-term):1000.00	PEAKS DB
40	PGSC0003DMP400008398	K.F(+304.20)DVVPQHIQNQLAK(+304.20).K	Y	86.95	2244.27	14	-2.2	749.097	3	80.04	10400000	3	iTRAQ 8plex (K N-term)	F1:iTRAQ 8plex (K N-term):1000.00;K14:iTRAQ 8plex (K N-term):1000.00	PEAKS DB
40	PGSC0003DMP400008398	R.G(+304.20)ITITSAATTTFWNK(+304.20).H	Y	86.12	2219.23	15	2	740.752	3	100.66	5970000	1	iTRAQ 8plex (K N-term)	G1:iTRAQ 8plex (K N-term):1000.00;K15:iTRAQ 8plex (K N-term):1000.00	PEAKS DB
40	PGSC0003DMP400008398	R.A(+304.20)PSDDEPFTGLAFK(+304.20).I	Y	80.8	2102.1	14	3.1	701.711	3	95.15	7560000	1	iTRAQ 8plex (K N-term)	A1:iTRAQ 8plex (K N-term):1000.00;K14:iTRAQ 8plex (K N-term):1000.00	PEAKS DB
40	PGSC0003DMP400008398	K.A(+304.20)IVWSGEELGAK(+304.20).F	Y	78.6	1867.06	12	4.6	623.362	3	86.56	13100000	2	iTRAQ 8plex (K N-term)	A1:iTRAQ 8plex (K N-term):1000.00;K12:iTRAQ 8plex (K N-term):1000.00	PEAKS DB
40	PGSC0003DMP400008398	R.A(+304.20)LMIETVVELDDDVMEK(+304.20).Y	Y	78.55	2557.34	17	1.9	853.455	3	119.96	3750000	2	iTRAQ 8plex (K N-term)	A1:iTRAQ 8plex (K N-term):1000.00;K17:iTRAQ 8plex (K N-term):1000.00	PEAKS DB
40	PGSC0003DMP400008398	K.L(+304.20)TAGSYVLNANK(+304.20).G	Y	76.22	1858.07	12	-0.7	620.362	3	76.35	12400000	1	iTRAQ 8plex (K N-term)	L1:iTRAQ 8plex (K N-term):1000.00;K12:iTRAQ 8plex (K N-term):1000.00	PEAKS DB
40	PGSC0003DMP400008398	K.A(+304.20)SPQLLEPIMK(+304.20).V	Y	74.16	1834.07	11	1.2	612.366	3	87.99	2290000	1	iTRAQ 8plex (K N-term)	A1:iTRAQ 8plex (K N-term):1000.00;K11:iTRAQ 8plex (K N-term):1000.00	PEAKS DB
40	PGSC0003DMP400008398	K.E(+304.20)YIPGVMK(+304.20).G	Y	73.81	1543.88	8	-1.9	772.945	2	72.03	10000000	2	iTRAQ 8plex (K N-term)	E1:iTRAQ 8plex (K N-term):1000.00;K8:iTRAQ 8plex (K N-term):1000.00	PEAKS DB
40	PGSC0003DMP400008398	K.G(+304.20)LVDLVMMK(+304.20).A	Y	71.82	1612.94	9	3.1	807.48	2	107.68	6740000	2	iTRAQ 8plex (K N-term)	G1:iTRAQ 8plex (K N-term):1000.00;K9:iTRAQ 8plex (K N-term):1000.00	PEAKS DB
40	PGSC0003DMP400008398	K.L(+304.20)AQEDPSFHFSRDEEVNQTVIEGMGELHLEIIVDR.L	Y	71.19	4356.16	35	3.4	872.242	5	131.75	37800	1	iTRAQ 8plex (K N-term)	L1:iTRAQ 8plex (K N-term):1000.00	PEAKS DB
40	PGSC0003DMP400008398	R.N(+304.20)IGIMAHIDAGK(+304.20).T	Y	69.68	1847.04	12	0.3	616.689	3	68.87	13400000	2	iTRAQ 8plex (K N-term)	N1:iTRAQ 8plex (K N-term):1000.00;K12:iTRAQ 8plex (K N-term):1000.00	PEAKS DB
40	PGSC0003DMP400008398	R.M(+304.20)DFPDPVIK(+304.20).V	Y	68.22	1668.93	9	3.3	835.473	2	89.5	2220000	1	iTRAQ 8plex (K N-term)	M1:iTRAQ 8plex (K N-term):1000.00;K9:iTRAQ 8plex (K N-term):1000.00	PEAKS DB
40	PGSC0003DMP400008398	R.A(+304.20)SYVMQLAK(+304.20).F	Y	65.06	1617.93	9	-1.1	809.97	2	84.98	13100000	2	iTRAQ 8plex (K N-term)	A1:iTRAQ 8plex (K N-term):1000.00;K9:iTRAQ 8plex (K N-term):1000.00	PEAKS DB
40	PGSC0003DMP400008398	R.R(+304.20)GQINSFGDK(+304.20)PGGLK(+304.20).V	Y	64	2485.44	15	1.1	622.367	4	49.1	1190000	1	iTRAQ 8plex (K N-term)	R1:iTRAQ 8plex (K N-term):1000.00;K10:iTRAQ 8plex (K N-term):1000.00;K15:iTRAQ 8plex (K N-term):1000.00	PEAKS DB
40	PGSC0003DMP400008398	R.K(+304.20)(+304.20)ASPQLLEPIMK(+304.20).V	Y	62.94	2266.37	12	2.2	567.601	4	73.97	600000	1	iTRAQ 8plex (K N-term)	K1:iTRAQ 8plex (K N-term):1000.00;K1:iTRAQ 8plex (K N-term):1000.00;K12:iTRAQ 8plex (K N-term):1000.00	PEAKS DB
40	PGSC0003DMP400008398	R.V(+304.20)LYYTGR.N	Y	58.25	1174.66	7	-1.7	588.336	2	65.83	18100000	1	iTRAQ 8plex (K N-term)	V1:iTRAQ 8plex (K N-term):1000.00	PEAKS DB
40	PGSC0003DMP400008398	K.D(+304.20)TITGETLSDPEK(+304.20)PVVLER.M	Y	58.08	2706.48	19	-1.7	677.626	4	78.67	816000	1	iTRAQ 8plex (K N-term)	D1:iTRAQ 8plex (K N-term):1000.00;K13:iTRAQ 8plex (K N-term):1000.00	PEAKS DB
40	PGSC0003DMP400008398	R.Q(+304.20)ADK(+304.20)YGVPR.I	Y	51.81	1640.94	9	3.9	547.988	3	36.06	4430000	1	iTRAQ 8plex (K N-term)	Q1:iTRAQ 8plex (K N-term):1000.00;K4:iTRAQ 8plex (K N-term):1000.00	PEAKS DB
40	PGSC0003DMP400008398	R.L(+304.20)LEMHANSR.E	Y	51.4	1373.73	9	1.5	687.875	2	48.72	868000	1	iTRAQ 8plex (K N-term)	L1:iTRAQ 8plex (K N-term):1000.00	PEAKS DB
40	PGSC0003DMP400008398	R.L(+304.20)GANFFR.T	Y	50.22	1127.63	7	-2.1	564.823	2	81.12	13200000	1	iTRAQ 8plex (K N-term)	L1:iTRAQ 8plex (K N-term):1000.00	PEAKS DB
40	PGSC0003DMP400008398	K.M(+304.20)AQGLIK(+304.20).L	Y	44.93	1367.83	7	-0.7	684.922	2	63.01	8440000	2	iTRAQ 8plex (K N-term)	M1:iTRAQ 8plex (K N-term):1000.00;K7:iTRAQ 8plex (K N-term):1000.00	PEAKS DB
40	PGSC0003DMP400008398	R.T(+304.20)VPLK(+304.20)DYR.N	Y	44.75	1598.95	8	3.9	800.485	2	48.19	27900000	2	iTRAQ 8plex (K N-term)	T1:iTRAQ 8plex (K N-term):1000.00;K5:iTRAQ 8plex (K N-term):1000.00	PEAKS DB
40	PGSC0003DMP400008398	K.K(+304.20)(+304.20)EEAAAA	Y	30.87	1296.74	7	2.5	649.379	2	30.26	829000	1	iTRAQ 8plex (K N-term)	K1:iTRAQ 8plex (K N-term):1000.00;K1:iTRAQ 8plex (K N-term):1000.00	PEAKS DB
38	PGSC0003DMP400048869	K.K(+304.20)(+304.20)LNLPILPTTTIGSFPQTVELR.R	Y	132.62	3045.79	22	1.9	1016.27	3	111.03	7070000	2	iTRAQ 8plex (K N-term)	K1:iTRAQ 8plex (K N-term):1000.00;K1:iTRAQ 8plex (K N-term):1000.00	PEAKS DB
38	PGSC0003DMP400048869	K.G(+304.20)MLTGPVTILNWSFVR.N	N	127.1	2094.15	16	0.3	1048.09	2	118.21	6940000	2	iTRAQ 8plex (K N-term)	G1:iTRAQ 8plex (K N-term):1000.00	PEAKS DB
38	PGSC0003DMP400048869	K.W(+304.20)FDTNYHFIVPELGPDVNFSYASHK(+304.20).A	Y	123.81	3590.8	25	1.3	898.708	4	111.98	9280000	2	iTRAQ 8plex (K N-term)	W1:iTRAQ 8plex (K N-term):1000.00;K25:iTRAQ 8plex (K N-term):1000.00	PEAKS DB
38	PGSC0003DMP400048869	K.A(+304.20)QGVDTVPVLVGPVSYLLLSK(+304.20)PAK(+304.20).G	Y	118.2	3363.01	24	1.8	841.763	4	113.47	0	0	iTRAQ 8plex (K N-term)	A1:iTRAQ 8plex (K N-term):1000.00;K21:iTRAQ 8plex (K N-term):1000.00;K24:iTRAQ 8plex (K N-term):1000.00	PEAKS DB
38	PGSC0003DMP400048869	K.A(+304.20)AGASWIQLDEPTLVLDLESHK(+304.20).L	Y	114.04	3000.63	22	0	1001.22	3	112.39	684000	1	iTRAQ 8plex (K N-term)	A1:iTRAQ 8plex (K N-term):1000.00;K22:iTRAQ 8plex (K N-term):1000.00	PEAKS DB
38	PGSC0003DMP400048869	R.Y(+304.20)NWTGGEIEFGTYFSMAR.G	Y	110.28	2432.14	18	1.8	811.721	3	113.89	1870000	1	iTRAQ 8plex (K N-term)	Y1:iTRAQ 8plex (K N-term):1000.00	PEAKS DB
38	PGSC0003DMP400048869	K.A(+304.20)GITVIQIDEAALR.E	Y	108.57	1773.02	14	4.6	592.018	3	101.27	3820000	2	iTRAQ 8plex (K N-term)	A1:iTRAQ 8plex (K N-term):1000.00	PEAKS DB
38	PGSC0003DMP400048869	K.Y(+304.20)LFAGVVDGR.N	N	97.66	1399.77	10	1.2	467.598	3	92.58	45900000	2	iTRAQ 8plex (K N-term)	Y1:iTRAQ 8plex (K N-term):1000.00	PEAKS DB
38	PGSC0003DMP400048869	R.F(+304.20)ETC(+57.02)YQIALAIK(+304.20)DEVEDLEK(+304.20).A	N	97.3	3325.77	20	3.1	832.453	4	118.41	308000	1	iTRAQ 8plex (K N-term); Carbamidomethylation	F1:iTRAQ 8plex (K N-term):1000.00;C4:Carbamidomethylation:1000.00;K12:iTRAQ 8plex (K N-term):1000.00;K20:iTRAQ 8plex (K N-term):1000.00	PEAKS DB
38	PGSC0003DMP400048869	K.V(+304.20)VDLQEELDIDVLVHGEPER.N	Y	97.15	2607.36	20	0.4	870.129	3	111.96	347000	1	iTRAQ 8plex (K N-term)	V1:iTRAQ 8plex (K N-term):1000.00	PEAKS DB
38	PGSC0003DMP400048869	K.A(+304.20)AGASWIQLDEPTLVLDLESHK(+304.20)LEAFTK(+304.20).A	Y	91.96	3994.2	28	3.9	799.851	5	114.22	211000	1	iTRAQ 8plex (K N-term)	A1:iTRAQ 8plex (K N-term):1000.00;K22:iTRAQ 8plex (K N-term):1000.00;K28:iTRAQ 8plex (K N-term):1000.00	PEAKS DB
38	PGSC0003DMP400048869	K.G(+304.20)VTAFGFDLVR.G	Y	88.95	1484.82	11	1.4	743.42	2	105.97	23700000	1	iTRAQ 8plex (K N-term)	G1:iTRAQ 8plex (K N-term):1000.00	PEAKS DB
38	PGSC0003DMP400048869	K.F(+304.20)ALESFWDGK(+304.20).S	N	85.27	1806.97	10	1.9	904.492	2	109.89	3710000	1	iTRAQ 8plex (K N-term)	F1:iTRAQ 8plex (K N-term):1000.00;K10:iTRAQ 8plex (K N-term):1000.00	PEAKS DB
38	PGSC0003DMP400048869	K.A(+304.20)SAALQGSDHR.R	Y	79.22	1415.74	11	0.4	708.876	2	28.32	34500000	2	iTRAQ 8plex (K N-term)	A1:iTRAQ 8plex (K N-term):1000.00	PEAKS DB
38	PGSC0003DMP400048869	K.A(+304.20)LSGAK(+304.20)DEAFFSANAAAQASR.K	Y	79.05	2690.41	21	-4.6	673.607	4	81.68	673000	1	iTRAQ 8plex (K N-term)	A1:iTRAQ 8plex (K N-term):1000.00;K6:iTRAQ 8plex (K N-term):1000.00	PEAKS DB
38	PGSC0003DMP400048869	K.L(+304.20)DDEIK(+304.20)SWLAFAAQK(+304.20).V	Y	78.01	2646.5	15	6.6	662.636	4	115.26	740000	1	iTRAQ 8plex (K N-term)	L1:iTRAQ 8plex (K N-term):1000.00;K6:iTRAQ 8plex (K N-term):1000.00;K15:iTRAQ 8plex (K N-term):1000.00	PEAKS DB
38	PGSC0003DMP400048869	K.Y(+304.20)TEVK(+304.20)PALQNMVSAAK(+304.20).T	Y	77.43	2661.51	16	3.9	666.388	4	89.29	1760000	1	iTRAQ 8plex (K N-term)	Y1:iTRAQ 8plex (K N-term):1000.00;K5:iTRAQ 8plex (K N-term):1000.00;K16:iTRAQ 8plex (K N-term):1000.00	PEAKS DB
38	PGSC0003DMP400048869	K.S(+304.20)WLAFAAQK(+304.20).V	N	75.43	1628.94	9	4.7	815.481	2	91.59	22100000	2	iTRAQ 8plex (K N-term)	S1:iTRAQ 8plex (K N-term):1000.00;K9:iTRAQ 8plex (K N-term):1000.00	PEAKS DB
38	PGSC0003DMP400048869	K.S(+304.20)FPLLSLLDK(+304.20).I	Y	69.88	1740.05	10	3.2	871.037	2	115.76	6190000	1	iTRAQ 8plex (K N-term)	S1:iTRAQ 8plex (K N-term):1000.00;K10:iTRAQ 8plex (K N-term):1000.00	PEAKS DB
38	PGSC0003DMP400048869	K.V(+304.20)VEVNALAK(+304.20).A	Y	62.87	1549.95	9	-0.3	775.984	2	71.26	5530000	1	iTRAQ 8plex (K N-term)	V1:iTRAQ 8plex (K N-term):1000.00;K9:iTRAQ 8plex (K N-term):1000.00	PEAKS DB
38	PGSC0003DMP400048869	K.D(+304.20)EAFFSANAAAQASR.K	Y	60.69	1858.91	15	-3.2	620.641	3	72.81	1750000	1	iTRAQ 8plex (K N-term)	D1:iTRAQ 8plex (K N-term):1000.00	PEAKS DB
38	PGSC0003DMP400048869	K.I(+304.20)SEEEYVK(+304.20).A	Y	59.94	1603.88	8	-1.1	535.634	3	57.93	10200000	2	iTRAQ 8plex (K N-term)	I1:iTRAQ 8plex (K N-term):1000.00;K8:iTRAQ 8plex (K N-term):1000.00	PEAKS DB
38	PGSC0003DMP400048869	K.K(+304.20)(+304.20)ISEEEYVK(+304.20).A	Y	59.42	2036.18	9	2.9	679.735	3	49.57	3870000	1	iTRAQ 8plex (K N-term)	K1:iTRAQ 8plex (K N-term):1000.00;K1:iTRAQ 8plex (K N-term):1000.00;K9:iTRAQ 8plex (K N-term):1000.00	PEAKS DB
38	PGSC0003DMP400048869	K.Q(+304.20)MSDAGIK(+304.20).Y	Y	55.8	1456.81	8	2	486.61	3	44.57	7530000	2	iTRAQ 8plex (K N-term)	Q1:iTRAQ 8plex (K N-term):1000.00;K8:iTRAQ 8plex (K N-term):1000.00	PEAKS DB
38	PGSC0003DMP400048869	R.G(+304.20)TQTLELIK(+304.20).S	Y	55.67	1609.98	9	-1.6	537.665	3	73.19	26500000	2	iTRAQ 8plex (K N-term)	G1:iTRAQ 8plex (K N-term):1000.00;K9:iTRAQ 8plex (K N-term):1000.00	PEAKS DB
38	PGSC0003DMP400048869	K.S(+304.20)SAEDLK(+304.20)K(+304.20).V	Y	52.06	1789.06	8	3	448.272	4	34.7	10400000	2	iTRAQ 8plex (K N-term)	S1:iTRAQ 8plex (K N-term):1000.00;K7:iTRAQ 8plex (K N-term):1000.00;K8:iTRAQ 8plex (K N-term):1000.00	PEAKS DB
38	PGSC0003DMP400048869	R.A(+304.20)TNVSAR.L	Y	47.46	1021.58	7	4.2	511.798	2	23.04	4550000	1	iTRAQ 8plex (K N-term)	A1:iTRAQ 8plex (K N-term):1000.00	PEAKS DB
38	PGSC0003DMP400048869	K.A(+304.20)ITEEIK(+304.20)K(+304.20).V	Y	46.88	1843.14	8	2.8	615.389	3	51.15	6280000	1	iTRAQ 8plex (K N-term)	A1:iTRAQ 8plex (K N-term):1000.00;K7:iTRAQ 8plex (K N-term):1000.00;K8:iTRAQ 8plex (K N-term):1000.00	PEAKS DB
38	PGSC0003DMP400048869	K.A(+304.20)SAALQGSDHRR.A	Y	46.41	1571.84	12	-1.4	393.966	4	24.46	3550000	3	iTRAQ 8plex (K N-term)	A1:iTRAQ 8plex (K N-term):1000.00	PEAKS DB
38	PGSC0003DMP400048869	K.E(+304.20)VIAELK(+304.20).A	N	46.29	1408.86	7	-1.1	705.439	2	71.75	32700000	2	iTRAQ 8plex (K N-term)	E1:iTRAQ 8plex (K N-term):1000.00;K7:iTRAQ 8plex (K N-term):1000.00	PEAKS DB
38	PGSC0003DMP400048869	K.K(+304.20)(+304.20)LNLPILPTTTIGSFPQTVELRR.V	Y	44.36	3201.9	23	0.2	801.481	4	106.83	1430000	1	iTRAQ 8plex (K N-term)	K1:iTRAQ 8plex (K N-term):1000.00;K1:iTRAQ 8plex (K N-term):1000.00	PEAKS DB
38	PGSC0003DMP400048869	R.T(+304.20)QLASAK(+304.20)	Y	43.14	1325.8	7	0.9	663.909	2	40.13	15800000	2	iTRAQ 8plex (K N-term)	T1:iTRAQ 8plex (K N-term):1000.00;K7:iTRAQ 8plex (K N-term):1000.00	PEAKS DB
38	PGSC0003DMP400048869	K.A(+304.20)ITEEIK(+304.20).K	Y	39.54	1410.84	7	-0.9	706.428	2	57.22	772000	1	iTRAQ 8plex (K N-term)	A1:iTRAQ 8plex (K N-term):1000.00;K7:iTRAQ 8plex (K N-term):1000.00	PEAKS DB
38	PGSC0003DMP400048869	K.Y(+304.20)GAGIGPGVYDIHSPR.I	N	39.49	1962.02	16	-1.3	655.014	3	69.47	35600000	1	iTRAQ 8plex (K N-term)	Y1:iTRAQ 8plex (K N-term):1000.00	PEAKS DB
38	PGSC0003DMP400048869	R.I(+304.20)PSTEEIADRVNK(+304.20).M	Y	37.28	2079.17	13	-0.1	694.063	3	67.92	1470000	1	iTRAQ 8plex (K N-term)	I1:iTRAQ 8plex (K N-term):1000.00;K13:iTRAQ 8plex (K N-term):1000.00	PEAKS DB
41	PGSC0003DMP400053197	K.N(+304.20)LQDIIAILGMDELSEDDK(+304.20)MTVAR.A	N	138.05	3297.73	24	2.5	1100.25	3	117.95	13100000	2	iTRAQ 8plex (K N-term)	N1:iTRAQ 8plex (K N-term):1000.00;K19:iTRAQ 8plex (K N-term):1000.00	PEAKS DB
41	PGSC0003DMP400053197	R.L(+304.20)VLEVAQHLGENMVR.T	N	121.63	2011.11	15	2.4	671.38	3	112.43	41500000	2	iTRAQ 8plex (K N-term)	L1:iTRAQ 8plex (K N-term):1000.00	PEAKS DB
41	PGSC0003DMP400053197	R.F(+304.20)DEGLPPILTALEVLDNQIR.L	Y	119.76	2556.41	20	2.1	853.144	3	125.79	2210000	1	iTRAQ 8plex (K N-term)	F1:iTRAQ 8plex (K N-term):1000.00	PEAKS DB
41	PGSC0003DMP400053197	R.I(+304.20)MNVIGEPIDERGDITTDHFLPIHR.E	Y	119.25	3191.66	25	-1.3	798.923	4	105.67	20900000	2	iTRAQ 8plex (K N-term)	I1:iTRAQ 8plex (K N-term):1000.00	PEAKS DB
41	PGSC0003DMP400053197	R.V(+304.20)GLTGLTVAEHFRDAEGQDVLLFIDNIFR.F	N	114.36	3548.89	29	2.5	888.231	4	123.07	1060000	1	iTRAQ 8plex (K N-term)	V1:iTRAQ 8plex (K N-term):1000.00	PEAKS DB
41	PGSC0003DMP400053197	R.M(+304.20)LSPHILGEDHYNTAR.G	N	111.36	2157.09	16	-2.6	540.278	4	63.57	58500000	2	iTRAQ 8plex (K N-term)	M1:iTRAQ 8plex (K N-term):1000.00	PEAKS DB
41	PGSC0003DMP400053197	R.D(+304.20)AEGQDVLLFIDNIFR.F	N	109.64	2168.14	16	1.2	1085.08	2	124.79	7760000	2	iTRAQ 8plex (K N-term)	D1:iTRAQ 8plex (K N-term):1000.00	PEAKS DB
41	PGSC0003DMP400053197	R.E(+304.20)APAFVEQATEQEILVTGIK(+304.20).V	Y	104.64	2780.53	20	0.9	927.852	3	111.03	1130000	2	iTRAQ 8plex (K N-term)	E1:iTRAQ 8plex (K N-term):1000.00;K20:iTRAQ 8plex (K N-term):1000.00	PEAKS DB
41	PGSC0003DMP400053197	R.V(+304.20)GLTGLTVAEHFR.D	N	100.45	1702.96	13	4	568.663	3	86.8	64600000	2	iTRAQ 8plex (K N-term)	V1:iTRAQ 8plex (K N-term):1000.00	PEAKS DB
41	PGSC0003DMP400053197	R.F(+304.20)TQANSEVSALLGR.I	N	98.24	1795.97	14	1.4	599.664	3	104.17	14900000	2	iTRAQ 8plex (K N-term)	F1:iTRAQ 8plex (K N-term):1000.00	PEAKS DB
41	PGSC0003DMP400053197	K.V(+304.20)VDLLAPYQR.G	N	94.48	1476.86	10	3.1	739.437	2	103.65	35800000	2	iTRAQ 8plex (K N-term)	V1:iTRAQ 8plex (K N-term):1000.00	PEAKS DB
41	PGSC0003DMP400053197	K.Y(+304.20)DDLSEQSFYMVGGIEEVIAK(+304.20).A	Y	88.43	3000.51	21	0.5	1001.18	3	117.6	23600	1	iTRAQ 8plex (K N-term)	Y1:iTRAQ 8plex (K N-term):1000.00;K21:iTRAQ 8plex (K N-term):1000.00	PEAKS DB
41	PGSC0003DMP400053197	K.A(+304.20)HGGFSVFAGVGER.T	N	88.15	1693.88	14	-1.1	565.633	3	67.41	42100000	2	iTRAQ 8plex (K N-term)	A1:iTRAQ 8plex (K N-term):1000.00	PEAKS DB
41	PGSC0003DMP400053197	K.T(+304.20)VLIMELINNVAK(+304.20).A	N	85.3	2065.23	13	1.9	1033.63	2	121.83	19600000	3	iTRAQ 8plex (K N-term)	T1:iTRAQ 8plex (K N-term):1000.00;K13:iTRAQ 8plex (K N-term):1000.00	PEAKS DB
41	PGSC0003DMP400053197	K.V(+304.20)C(+57.02)QVIGAVVDVR.F	N	85.09	1617.91	12	1.1	809.965	2	107.65	1320000	1	iTRAQ 8plex (K N-term); Carbamidomethylation	V1:iTRAQ 8plex (K N-term):1000.00;C2:Carbamidomethylation:1000.00	PEAKS DB
41	PGSC0003DMP400053197	R.I(+304.20)MNVIGEPIDER.G	Y	83.75	1688.9	12	3.3	845.461	2	100.86	3640000	1	iTRAQ 8plex (K N-term)	I1:iTRAQ 8plex (K N-term):1000.00	PEAKS DB
41	PGSC0003DMP400053197	K.I(+304.20)GLFGGAGVGK(+304.20).T	N	81.85	1582.95	11	6.8	528.663	3	89.28	517000000	2	iTRAQ 8plex (K N-term)	I1:iTRAQ 8plex (K N-term):1000.00;K11:iTRAQ 8plex (K N-term):1000.00	PEAKS DB
41	PGSC0003DMP400053197	R.G(+304.20)DITTDHFLPIHR.E	Y	79.09	1824.97	13	-2.4	609.33	3	65.98	5130000	1	iTRAQ 8plex (K N-term)	G1:iTRAQ 8plex (K N-term):1000.00	PEAKS DB
41	PGSC0003DMP400053197	K.I(+304.20)TDEFTGAGSVGK(+304.20).V	Y	78.63	1889.02	13	-0.7	630.682	3	75.37	9440000	2	iTRAQ 8plex (K N-term)	I1:iTRAQ 8plex (K N-term):1000.00;K13:iTRAQ 8plex (K N-term):1000.00	PEAKS DB
41	PGSC0003DMP400053197	K.K(+304.20)(+304.20)GSITSVQAIYVPADDLTDPAPATTFAHLDATTVLSR.Q	N	72.96	4450.37	37	2.5	891.084	5	109.62	2650000	1	iTRAQ 8plex (K N-term)	K1:iTRAQ 8plex (K N-term):1000.00;K1:iTRAQ 8plex (K N-term):1000.00	PEAKS DB
41	PGSC0003DMP400053197	D.P(+304.20)APATTFAHLDATTVLSR.Q	N	69.07	2172.18	18	0.6	725.067	3	87.94	1690000	1	iTRAQ 8plex (K N-term)	P1:iTRAQ 8plex (K N-term):1000.00	PEAKS DB
41	PGSC0003DMP400053197	K.E(+304.20)SINSFQGVLDGK(+304.20).Y	N	67.93	2001.09	13	5.3	668.04	3	86.77	7520000	1	iTRAQ 8plex (K N-term)	E1:iTRAQ 8plex (K N-term):1000.00;K13:iTRAQ 8plex (K N-term):1000.00	PEAKS DB
41	PGSC0003DMP400053197	R.T(+304.20)IAMDGTEGLVR.G	N	67.89	1565.83	12	-0.4	522.952	3	73.93	12600000	2	iTRAQ 8plex (K N-term)	T1:iTRAQ 8plex (K N-term):1000.00	PEAKS DB
41	PGSC0003DMP400053197	R.E(+304.20)MIESGVIK(+304.20).L	N	61.23	1612.92	9	1.1	538.648	3	68.17	36200000	1	iTRAQ 8plex (K N-term)	E1:iTRAQ 8plex (K N-term):1000.00;K9:iTRAQ 8plex (K N-term):1000.00	PEAKS DB
41	PGSC0003DMP400053197	R.V(+304.20)LNTGSPITVPVGR.S	Y	59.32	1713	14	2.8	857.512	2	86.24	3900000	2	iTRAQ 8plex (K N-term)	V1:iTRAQ 8plex (K N-term):1000.00	PEAKS DB
41	PGSC0003DMP400053197	R.E(+304.20)GNDLYR.E	N	46.8	1169.59	7	1.6	585.805	2	34.18	14300000	1	iTRAQ 8plex (K N-term)	E1:iTRAQ 8plex (K N-term):1000.00	PEAKS DB
41	PGSC0003DMP400053197	R.T(+304.20)REGNDLYR.E	N	46.38	1426.74	9	2	714.38	2	28.62	13400000	2	iTRAQ 8plex (K N-term)	T1:iTRAQ 8plex (K N-term):1000.00	PEAKS DB
2	PGSC0003DMP400055787	K.L(+304.20)EGERDITLGFVDLLRDDFIEQDR.S	N	140.13	3167.64	24	6.6	792.921	4	118.07	25400000	2	iTRAQ 8plex (K N-term)	L1:iTRAQ 8plex (K N-term):1000.00	PEAKS DB
2	PGSC0003DMP400055787	R.G(+304.20)GLDFTK(+304.20)DDENVNSQPFMR.W	N	136.03	2777.38	19	3	695.354	4	80.3	216000000	4	iTRAQ 8plex (K N-term)	G1:iTRAQ 8plex (K N-term):1000.00;K7:iTRAQ 8plex (K N-term):1000.00	PEAKS DB
2	PGSC0003DMP400055787	R.G(+304.20)IYFTQDWVSLPGVLPVASGGIHVWHMPALTEIFGDDSVLQFGGGTLGHPWGNAPGAVANR.V	N	134.09	6672.37	61	0.4	1335.48	5	122.16	12500000	2	iTRAQ 8plex (K N-term)	G1:iTRAQ 8plex (K N-term):1000.00	PEAKS DB
2	PGSC0003DMP400055787	R.D(+304.20)ITLGFVDLLRDDFIEQDR.S	N	122.1	2583.34	19	5.3	862.126	3	119.63	777000000	5	iTRAQ 8plex (K N-term)	D1:iTRAQ 8plex (K N-term):1000.00	PEAKS DB
2	PGSC0003DMP400055787	K.L(+304.20)EGERDITLGFVDLLR.D	N	111.36	2149.2	16	0.8	1075.61	2	113.72	177000000	2	iTRAQ 8plex (K N-term)	L1:iTRAQ 8plex (K N-term):1000.00	PEAKS DB
2	PGSC0003DMP400055787	K.G(+304.20)HYLNATAGTC(+57.02)EEMMK(+304.20)R.A	N	111.33	2576.27	17	-1.6	645.072	4	52.74	81300000	2	iTRAQ 8plex (K N-term); Carbamidomethylation	G1:iTRAQ 8plex (K N-term):1000.00;C11:Carbamidomethylation:1000.00;K16:iTRAQ 8plex (K N-term):1000.00	PEAKS DB
2	PGSC0003DMP400055787	R.G(+304.20)GLDFTK(+304.20)DDENVNSQPFM(+15.99)R.W	N	102.75	2793.37	19	-1.8	699.35	4	72.36	39600000	3	iTRAQ 8plex (K N-term); Oxidation (M)	G1:iTRAQ 8plex (K N-term):1000.00;K7:iTRAQ 8plex (K N-term):1000.00;M18:Oxidation (M):1000.00	PEAKS DB
2	PGSC0003DMP400055787	K.T(+304.20)FQGPPHGIQVER.D	N	99.85	1768.95	13	2.8	590.658	3	53.02	3300000000	4	iTRAQ 8plex (K N-term)	T1:iTRAQ 8plex (K N-term):1000.00	PEAKS DB
2	PGSC0003DMP400055787	K.E(+304.20)IVFNFAAMDVLDK(+304.20)	N	99.81	2219.2	14	2.4	1110.61	2	116.01	561000000	8	iTRAQ 8plex (K N-term)	E1:iTRAQ 8plex (K N-term):1000.00;K14:iTRAQ 8plex (K N-term):1000.00	PEAKS DB
2	PGSC0003DMP400055787	R.M(+304.20)SGGDHIHSGTVVGK(+304.20).L	N	96.23	2089.11	15	-1.1	697.376	3	37.65	788000000	7	iTRAQ 8plex (K N-term)	M1:iTRAQ 8plex (K N-term):1000.00;K15:iTRAQ 8plex (K N-term):1000.00	PEAKS DB
2	PGSC0003DMP400055787	K.W(+304.20)SPELAAAC(+57.02)EVWK(+304.20).E	N	91.33	2154.13	13	3.6	719.053	3	105.68	206000000	3	iTRAQ 8plex (K N-term); Carbamidomethylation	W1:iTRAQ 8plex (K N-term):1000.00;C9:Carbamidomethylation:1000.00;K13:iTRAQ 8plex (K N-term):1000.00	PEAKS DB
2	PGSC0003DMP400055787	K.E(+304.20)IVFNFAAM(+15.99)DVLDK(+304.20)	N	89.33	2235.2	14	3.1	1118.61	2	112.22	39500000	4	iTRAQ 8plex (K N-term); Oxidation (M)	E1:iTRAQ 8plex (K N-term):1000.00;M9:Oxidation (M):1000.00;K14:iTRAQ 8plex (K N-term):1000.00	PEAKS DB
2	PGSC0003DMP400055787	R.G(+304.20)IYFTQDWVSLPGVLPVASGGIHVWHM(+15.99)PALTEIFGDDSVLQFGGGTLGHPWGNAPGAVANR.V	N	89.19	6688.36	61	0	1115.73	6	120.03	0	0	iTRAQ 8plex (K N-term); Oxidation (M)	G1:iTRAQ 8plex (K N-term):1000.00;M27:Oxidation (M):1000.00	PEAKS DB
2	PGSC0003DMP400055787	K.G(+304.20)HYLNATAGTC(+57.02)EEMMK(+304.20).R	N	87.08	2420.16	16	0.1	606.048	4	59.56	82700000	3	iTRAQ 8plex (K N-term); Carbamidomethylation	G1:iTRAQ 8plex (K N-term):1000.00;C11:Carbamidomethylation:1000.00;K16:iTRAQ 8plex (K N-term):1000.00	PEAKS DB
2	PGSC0003DMP400055787	R.D(+304.20)ITLGFVDLLR.D	N	85.95	1564.91	11	3.2	783.464	2	116.33	239000000	2	iTRAQ 8plex (K N-term)	D1:iTRAQ 8plex (K N-term):1000.00	PEAKS DB
2	PGSC0003DMP400055787	R.D(+304.20)NGLLLHIHR.A	N	82.64	1490.86	10	0.3	746.436	2	50.93	1090000000	3	iTRAQ 8plex (K N-term)	D1:iTRAQ 8plex (K N-term):1000.00	PEAKS DB
2	PGSC0003DMP400055787	R.A(+304.20)MHAVIDR.Q	N	81.57	1215.66	8	-0.1	406.229	3	36.06	9900000000	3	iTRAQ 8plex (K N-term)	A1:iTRAQ 8plex (K N-term):1000.00	PEAKS DB
2	PGSC0003DMP400055787	R.F(+304.20)LFC(+57.02)AEALFK(+304.20).A	N	79.24	1853.03	10	2.2	927.523	2	116.29	264000000	3	iTRAQ 8plex (K N-term); Carbamidomethylation	F1:iTRAQ 8plex (K N-term):1000.00;C4:Carbamidomethylation:1000.00;K10:iTRAQ 8plex (K N-term):1000.00	PEAKS DB
2	PGSC0003DMP400055787	K.D(+304.20)DENVNSQPFMR.W	N	75.62	1754.81	12	-1.8	585.944	3	56.66	13900000	1	iTRAQ 8plex (K N-term)	D1:iTRAQ 8plex (K N-term):1000.00	PEAKS DB
2	PGSC0003DMP400055787	R.D(+304.20)ITLGFVDLLRDDFIEQDRSR.G	N	71.58	2826.48	21	0.8	707.627	4	115.93	462000	1	iTRAQ 8plex (K N-term)	D1:iTRAQ 8plex (K N-term):1000.00	PEAKS DB
2	PGSC0003DMP400055787	R.M(+304.20)(+15.99)SGGDHIHSGTVVGK(+304.20).L	N	64.53	2105.1	15	1.7	702.71	3	30.88	209000000	7	iTRAQ 8plex (K N-term); Oxidation (M)	M1:iTRAQ 8plex (K N-term):1000.00;M1:Oxidation (M):1000.00;K15:iTRAQ 8plex (K N-term):1000.00	PEAKS DB
2	PGSC0003DMP400055787	K.G(+304.20)HYLNATAGTC(+57.02)EEM(+15.99)MK(+304.20)R.A	N	60.41	2592.26	17	-0.8	649.072	4	45.71	2390000	3	iTRAQ 8plex (K N-term); Carbamidomethylation; Oxidation (M)	G1:iTRAQ 8plex (K N-term):1000.00;C11:Carbamidomethylation:1000.00;M14:Oxidation (M):0.00;K16:iTRAQ 8plex (K N-term):1000.00	PEAKS DB
2	PGSC0003DMP400055787	R.D(+304.20)DFIEQDR.S	N	59.34	1340.65	8	-1.5	671.329	2	53.3	394000000	2	iTRAQ 8plex (K N-term)	D1:iTRAQ 8plex (K N-term):1000.00	PEAKS DB
2	PGSC0003DMP400055787	R.A(+304.20)VYEC(+57.02)LR.G	N	58.42	1213.64	7	0.1	607.826	2	54.46	626000000	2	iTRAQ 8plex (K N-term); Carbamidomethylation	A1:iTRAQ 8plex (K N-term):1000.00;C5:Carbamidomethylation:1000.00	PEAKS DB
2	PGSC0003DMP400055787	K.Y(+304.20)GRPLLGC(+57.02)TIK(+304.20)PK(+304.20).L	N	57.63	2414.44	13	1.4	483.897	5	57.1	260000000	2	iTRAQ 8plex (K N-term); Carbamidomethylation	Y1:iTRAQ 8plex (K N-term):1000.00;C8:Carbamidomethylation:1000.00;K11:iTRAQ 8plex (K N-term):1000.00;K13:iTRAQ 8plex (K N-term):1000.00	PEAKS DB
2	PGSC0003DMP400055787	R.V(+304.20)ALEAC(+57.02)VK(+304.20).A	N	57.39	1496.87	8	0.8	499.966	3	63.19	607000000	2	iTRAQ 8plex (K N-term); Carbamidomethylation	V1:iTRAQ 8plex (K N-term):1000.00;C6:Carbamidomethylation:1000.00;K8:iTRAQ 8plex (K N-term):1000.00	PEAKS DB
2	PGSC0003DMP400055787	R.A(+304.20)M(+15.99)HAVIDR.Q	N	52.88	1231.66	8	0.4	411.561	3	25.44	211000000	5	iTRAQ 8plex (K N-term); Oxidation (M)	A1:iTRAQ 8plex (K N-term):1000.00;M2:Oxidation (M):1000.00	PEAKS DB
2	PGSC0003DMP400055787	R.M(+304.20)SGGDHIHSGTVVGK(+304.20)LEGER.D	N	52.48	2673.4	20	-3.9	669.355	4	52.34	0	0	iTRAQ 8plex (K N-term)	M1:iTRAQ 8plex (K N-term):1000.00;K15:iTRAQ 8plex (K N-term):1000.00	PEAKS DB
2	PGSC0003DMP400055787	R.D(+304.20)RFLFC(+57.02)AEALFK(+304.20).A	N	49.7	2124.15	12	3.5	709.061	3	108.96	15200000	2	iTRAQ 8plex (K N-term); Carbamidomethylation	D1:iTRAQ 8plex (K N-term):1000.00;C6:Carbamidomethylation:1000.00;K12:iTRAQ 8plex (K N-term):1000.00	PEAKS DB
2	PGSC0003DMP400055787	R.G(+304.20)GLDFTK(+304.20).D	N	48.8	1344.78	7	-1	449.265	3	59.9	120000000	2	iTRAQ 8plex (K N-term)	G1:iTRAQ 8plex (K N-term):1000.00;K7:iTRAQ 8plex (K N-term):1000.00	PEAKS DB
2	PGSC0003DMP400055787	R.A(+304.20)LRLEDLR.I	N	43.32	1288.77	8	-0.1	430.598	3	59.83	1260000000	2	iTRAQ 8plex (K N-term)	A1:iTRAQ 8plex (K N-term):1000.00	PEAKS DB
2	PGSC0003DMP400055787	M(+304.20)FTSIVGNVFGFK(+304.20).A	Y	27.41	2054.14	13	3.4	514.543	4	111.59	0	0	iTRAQ 8plex (K N-term)	M1:iTRAQ 8plex (K N-term):1000.00;K13:iTRAQ 8plex (K N-term):1000.00	PEAKS DB
11	PGSC0003DMP400002124	K.A(+304.20)IASISAGNDESIGTMIADAIDK(+304.20).V	Y	128.1	2870.5	23	4.1	957.846	3	115.73	9050000	2	iTRAQ 8plex (K N-term)	A1:iTRAQ 8plex (K N-term):1000.00;K23:iTRAQ 8plex (K N-term):1000.00	PEAKS DB
11	PGSC0003DMP400002124	K.A(+304.20)LVAPASLIAQNAGVEGEVVVEK(+304.20).V	N	118.63	2871.64	23	0.4	958.222	3	110.2	4620000	3	iTRAQ 8plex (K N-term)	A1:iTRAQ 8plex (K N-term):1000.00;K23:iTRAQ 8plex (K N-term):1000.00	PEAKS DB
11	PGSC0003DMP400002124	R.A(+304.20)IELPDAMENAGAALIR.E	Y	116.49	2058.1	17	0.1	687.042	3	111.27	12300000	2	iTRAQ 8plex (K N-term)	A1:iTRAQ 8plex (K N-term):1000.00	PEAKS DB
11	PGSC0003DMP400002124	R.K(+304.20)(+304.20)ALLQDIAIVTGAEYQATDLGLLVENTPVEALGIAR.K	Y	115.45	4373.46	36	0.6	1094.37	4	124.94	788000	2	iTRAQ 8plex (K N-term)	K1:iTRAQ 8plex (K N-term):1000.00;K1:iTRAQ 8plex (K N-term):1000.00	PEAKS DB
11	PGSC0003DMP400002124	K.L(+304.20)GLLSVTSGANPVSLK(+304.20)R.G	Y	111.11	2319.4	17	4.5	774.144	3	98.55	65000000	2	iTRAQ 8plex (K N-term)	L1:iTRAQ 8plex (K N-term):1000.00;K16:iTRAQ 8plex (K N-term):1000.00	PEAKS DB
11	PGSC0003DMP400002124	K.N(+304.20)ATFAAIEEGIVPGGGAAFVHLSTYVPAIK(+304.20).A	Y	108.25	3607.98	30	2.3	1203.67	3	114.99	556000	1	iTRAQ 8plex (K N-term)	N1:iTRAQ 8plex (K N-term):1000.00;K30:iTRAQ 8plex (K N-term):1000.00	PEAKS DB
11	PGSC0003DMP400002124	K.D(+304.20)STTIIADAASK(+304.20)DEIQSR.I	Y	107.31	2528.34	18	-2	633.092	4	71.4	56400000	2	iTRAQ 8plex (K N-term)	D1:iTRAQ 8plex (K N-term):1000.00;K12:iTRAQ 8plex (K N-term):1000.00	PEAKS DB
11	PGSC0003DMP400002124	R.S(+304.20)ALQAGIDK(+304.20)LADAVGLTLGPR.G	Y	103.64	2673.55	21	3	669.398	4	117.67	21000000	2	iTRAQ 8plex (K N-term)	S1:iTRAQ 8plex (K N-term):1000.00;K9:iTRAQ 8plex (K N-term):1000.00	PEAKS DB
11	PGSC0003DMP400002124	K.T(+304.20)NDSAGDGTTTASVLAR.E	Y	98.64	1939.97	17	0.6	647.664	3	49.74	3700000	1	iTRAQ 8plex (K N-term)	T1:iTRAQ 8plex (K N-term):1000.00	PEAKS DB
11	PGSC0003DMP400002124	K.T(+304.20)VLGLIEELEK(+304.20)K(+304.20).A	Y	95.98	2283.4	12	2.1	762.143	3	111.68	26400000	2	iTRAQ 8plex (K N-term)	T1:iTRAQ 8plex (K N-term):1000.00;K11:iTRAQ 8plex (K N-term):1000.00;K12:iTRAQ 8plex (K N-term):1000.00	PEAKS DB
11	PGSC0003DMP400002124	R.A(+304.20)PLLIIAEDITGEALATLVVNK(+304.20).L	Y	95.71	2871.7	22	1.4	958.243	3	125.97	11600000	2	iTRAQ 8plex (K N-term)	A1:iTRAQ 8plex (K N-term):1000.00;K22:iTRAQ 8plex (K N-term):1000.00	PEAKS DB
11	PGSC0003DMP400002124	K.L(+304.20)GLLSVTSGANPVSLK(+304.20).R	Y	92.98	2163.3	16	2.4	722.108	3	109.97	12800000	1	iTRAQ 8plex (K N-term)	L1:iTRAQ 8plex (K N-term):1000.00;K16:iTRAQ 8plex (K N-term):1000.00	PEAKS DB
11	PGSC0003DMP400002124	K.I(+304.20)SAIK(+304.20)DIIPLLEK(+304.20).T	Y	84.84	2364.5	13	7.2	789.178	3	113.97	0	0	iTRAQ 8plex (K N-term)	I1:iTRAQ 8plex (K N-term):1000.00;K5:iTRAQ 8plex (K N-term):1000.00;K13:iTRAQ 8plex (K N-term):1000.00	PEAKS DB
11	PGSC0003DMP400002124	K.E(+304.20)LFETDSVYDSEK(+304.20)LAER.I	Y	80.41	2638.35	17	-1.3	880.455	3	84.98	701000	1	iTRAQ 8plex (K N-term)	E1:iTRAQ 8plex (K N-term):1000.00;K13:iTRAQ 8plex (K N-term):1000.00	PEAKS DB
11	PGSC0003DMP400002124	R.G(+304.20)YISPQFVTNSEK(+304.20).L	Y	80.24	2077.12	13	-0.7	693.38	3	74.75	22700000	1	iTRAQ 8plex (K N-term)	G1:iTRAQ 8plex (K N-term):1000.00;K13:iTRAQ 8plex (K N-term):1000.00	PEAKS DB
11	PGSC0003DMP400002124	R.N(+304.20)VVLDEYGTPK(+304.20).V	Y	78.5	1842.02	11	0.9	615.016	3	69.04	93100000	4	iTRAQ 8plex (K N-term)	N1:iTRAQ 8plex (K N-term):1000.00;K11:iTRAQ 8plex (K N-term):1000.00	PEAKS DB
11	PGSC0003DMP400002124	R.G(+304.20)IDK(+304.20)TVLGLIEELEK(+304.20).K	Y	78.33	2568.53	15	5.1	643.144	4	116.22	913000	1	iTRAQ 8plex (K N-term)	G1:iTRAQ 8plex (K N-term):1000.00;K4:iTRAQ 8plex (K N-term):1000.00;K15:iTRAQ 8plex (K N-term):1000.00	PEAKS DB
11	PGSC0003DMP400002124	K.V(+304.20)VNDGVTIAR.A	N	72.1	1346.78	10	-2.3	674.394	2	56.74	56100000	1	iTRAQ 8plex (K N-term)	V1:iTRAQ 8plex (K N-term):1000.00	PEAKS DB
11	PGSC0003DMP400002124	K.D(+304.20)STTIIADAASK(+304.20).D	Y	71.05	1800	12	-2.3	601.005	3	67.58	4630000	1	iTRAQ 8plex (K N-term)	D1:iTRAQ 8plex (K N-term):1000.00;K12:iTRAQ 8plex (K N-term):1000.00	PEAKS DB
11	PGSC0003DMP400002124	K.V(+304.20)GAATEAELEDRK(+304.20).L	N	70.21	1996.09	13	-0.3	666.372	3	57.42	2170000	1	iTRAQ 8plex (K N-term)	V1:iTRAQ 8plex (K N-term):1000.00;K13:iTRAQ 8plex (K N-term):1000.00	PEAKS DB
11	PGSC0003DMP400002124	K.V(+304.20)GAATEAELEDR.K	N	69.04	1563.8	12	-3.6	522.272	3	61.48	21900000	2	iTRAQ 8plex (K N-term)	V1:iTRAQ 8plex (K N-term):1000.00	PEAKS DB
11	PGSC0003DMP400002124	K.E(+304.20)LFETDSVYDSEK(+304.20).L	Y	67.38	2169.08	13	-2.1	724.033	3	81.61	42900000	2	iTRAQ 8plex (K N-term)	E1:iTRAQ 8plex (K N-term):1000.00;K13:iTRAQ 8plex (K N-term):1000.00	PEAKS DB
11	PGSC0003DMP400002124	K.L(+304.20)IAEFENAR.V	Y	67.17	1365.75	9	3.1	683.885	2	96.56	104000000	2	iTRAQ 8plex (K N-term)	L1:iTRAQ 8plex (K N-term):1000.00	PEAKS DB
11	PGSC0003DMP400002124	K.L(+304.20)ADAVGLTLGPR.G	Y	66.37	1485.88	12	2.9	743.948	2	102.26	67300000	2	iTRAQ 8plex (K N-term)	L1:iTRAQ 8plex (K N-term):1000.00	PEAKS DB
11	PGSC0003DMP400002124	K.K(+304.20)(+304.20)ELFETDSVYDSEK(+304.20).L	Y	64.72	2601.38	14	-0.9	651.351	4	75.46	0	0	iTRAQ 8plex (K N-term)	K1:iTRAQ 8plex (K N-term):1000.00;K1:iTRAQ 8plex (K N-term):1000.00;K14:iTRAQ 8plex (K N-term):1000.00	PEAKS DB
11	PGSC0003DMP400002124	R.G(+304.20)ILNVAAIK(+304.20).A	Y	60.83	1505.96	9	-0.8	753.989	2	84.05	108000000	2	iTRAQ 8plex (K N-term)	G1:iTRAQ 8plex (K N-term):1000.00;K9:iTRAQ 8plex (K N-term):1000.00	PEAKS DB
11	PGSC0003DMP400002124	R.S(+304.20)ALQAGIDK(+304.20).L	Y	58.53	1509.89	9	-0.2	504.303	3	53.91	67900000	2	iTRAQ 8plex (K N-term)	S1:iTRAQ 8plex (K N-term):1000.00;K9:iTRAQ 8plex (K N-term):1000.00	PEAKS DB
11	PGSC0003DMP400002124	K.D(+304.20)IIPLLEK(+304.20).T	Y	58.32	1547.96	8	5.8	516.998	3	98.99	28600000	2	iTRAQ 8plex (K N-term)	D1:iTRAQ 8plex (K N-term):1000.00;K8:iTRAQ 8plex (K N-term):1000.00	PEAKS DB
11	PGSC0003DMP400002124	K.V(+304.20)AAPAAPQGLQV	Y	55.22	1424.82	12	3.3	713.422	2	86.41	1700000	1	iTRAQ 8plex (K N-term)	V1:iTRAQ 8plex (K N-term):1000.00	PEAKS DB
11	PGSC0003DMP400002124	R.V(+304.20)LVTDQK(+304.20).I	N	54.75	1409.86	7	-0.8	705.937	2	52.58	80500000	2	iTRAQ 8plex (K N-term)	V1:iTRAQ 8plex (K N-term):1000.00;K7:iTRAQ 8plex (K N-term):1000.00	PEAKS DB
11	PGSC0003DMP400002124	K.I(+304.20)EDPDER.L	Y	53.98	1176.59	7	2.3	589.302	2	35.49	4590000	1	iTRAQ 8plex (K N-term)	I1:iTRAQ 8plex (K N-term):1000.00	PEAKS DB
11	PGSC0003DMP400002124	K.L(+304.20)SGGVAVIK(+304.20).V	N	49.78	1450.92	9	-1.5	726.467	2	68.97	103000000	3	iTRAQ 8plex (K N-term)	L1:iTRAQ 8plex (K N-term):1000.00;K9:iTRAQ 8plex (K N-term):1000.00	PEAKS DB
11	PGSC0003DMP400002124	R.L(+304.20)GADIIQK(+304.20).A	Y	47.11	1464.9	8	0.2	733.458	2	72.17	140000000	2	iTRAQ 8plex (K N-term)	L1:iTRAQ 8plex (K N-term):1000.00;K8:iTRAQ 8plex (K N-term):1000.00	PEAKS DB
11	PGSC0003DMP400002124	K.T(+304.20)VLGLIEELEK(+304.20).K	Y	46.18	1851.11	11	3.1	618.045	3	116.06	0	0	iTRAQ 8plex (K N-term)	T1:iTRAQ 8plex (K N-term):1000.00;K11:iTRAQ 8plex (K N-term):1000.00	PEAKS DB
11	PGSC0003DMP400002124	K.E(+304.20)IAFDQK(+304.20).S	Y	46.06	1457.82	7	-0.6	729.918	2	58.72	117000000	2	iTRAQ 8plex (K N-term)	E1:iTRAQ 8plex (K N-term):1000.00;K7:iTRAQ 8plex (K N-term):1000.00	PEAKS DB
11	PGSC0003DMP400002124	K.A(+304.20)PGFGER.R	N	38.1	1036.56	7	0.2	519.285	2	37.84	165000000	1	iTRAQ 8plex (K N-term)	A1:iTRAQ 8plex (K N-term):1000.00	PEAKS DB
12	PGSC0003DMP400025093	K.A(+304.20)HPDVFNMMLQILEDGR.L	N	127.2	2289.15	17	1.8	764.059	3	119.14	24000000	2	iTRAQ 8plex (K N-term)	A1:iTRAQ 8plex (K N-term):1000.00	PEAKS DB
12	PGSC0003DMP400025093	R.Q(+304.20)LGHNYIGSEHLLLGLLR.E	N	120.72	2336.32	18	1.1	585.088	4	99.36	17700000	2	iTRAQ 8plex (K N-term)	Q1:iTRAQ 8plex (K N-term):1000.00	PEAKS DB
12	PGSC0003DMP400025093	K.A(+304.20)HPDVFNMMLQILEDGRLTDSK(+304.20).G	N	108.17	3137.64	22	2.3	785.418	4	116.6	6770000	2	iTRAQ 8plex (K N-term)	A1:iTRAQ 8plex (K N-term):1000.00;K22:iTRAQ 8plex (K N-term):1000.00	PEAKS DB
12	PGSC0003DMP400025093	K.L(+304.20)IGSPPGYVGYTEGGQLTEAVR.R	N	106.64	2567.35	22	3.7	856.793	3	101.27	1210000	1	iTRAQ 8plex (K N-term)	L1:iTRAQ 8plex (K N-term):1000.00	PEAKS DB
12	PGSC0003DMP400025093	K.N(+304.20)TLLIMTSNVGSSVIEK(+304.20).G	N	99.95	2413.36	17	2.7	805.463	3	107.4	11800000	2	iTRAQ 8plex (K N-term)	N1:iTRAQ 8plex (K N-term):1000.00;K17:iTRAQ 8plex (K N-term):1000.00	PEAKS DB
12	PGSC0003DMP400025093	R.L(+304.20)GHNFVGTEQILLGLIGEGTGIAAK(+304.20).V	N	99.8	3115.77	25	0.4	779.951	4	117.6	1700000	1	iTRAQ 8plex (K N-term)	L1:iTRAQ 8plex (K N-term):1000.00;K25:iTRAQ 8plex (K N-term):1000.00	PEAKS DB
12	PGSC0003DMP400025093	R.R(+304.20)IGFDLDFDEK(+304.20)DSSYNR.I	N	97.05	2684.35	17	-4.9	672.093	4	77.97	2960000	1	iTRAQ 8plex (K N-term)	R1:iTRAQ 8plex (K N-term):1000.00;K11:iTRAQ 8plex (K N-term):1000.00	PEAKS DB
12	PGSC0003DMP400025093	K.V(+304.20)ITLDMGLLVAGTK(+304.20).Y	N	94.09	2038.22	14	3.6	680.417	3	114.34	9400000	2	iTRAQ 8plex (K N-term)	V1:iTRAQ 8plex (K N-term):1000.00;K14:iTRAQ 8plex (K N-term):1000.00	PEAKS DB
12	PGSC0003DMP400025093	K.K(+304.20)(+304.20)VITLDMGLLVAGTK(+304.20).Y	N	93.13	2470.52	15	3.1	618.638	4	104.25	973000	1	iTRAQ 8plex (K N-term)	K1:iTRAQ 8plex (K N-term):1000.00;K1:iTRAQ 8plex (K N-term):1000.00;K15:iTRAQ 8plex (K N-term):1000.00	PEAKS DB
12	PGSC0003DMP400025093	R.F(+304.20)LPDK(+304.20)AIDLIDEAGSR.V	N	92.54	2367.32	16	3.2	790.115	3	110.13	3250000	2	iTRAQ 8plex (K N-term)	F1:iTRAQ 8plex (K N-term):1000.00;K5:iTRAQ 8plex (K N-term):1000.00	PEAKS DB
12	PGSC0003DMP400025093	K.M(+304.20)PTLEEYGTNLTK(+304.20).L	N	91.36	2104.12	13	3.9	702.384	3	89.49	19400000	1	iTRAQ 8plex (K N-term)	M1:iTRAQ 8plex (K N-term):1000.00;K13:iTRAQ 8plex (K N-term):1000.00	PEAKS DB
12	PGSC0003DMP400025093	R.I(+304.20)GFDLDFDEK(+304.20)DSSYNR.I	N	89.91	2528.25	16	2.1	633.072	4	92.48	8100000	2	iTRAQ 8plex (K N-term)	I1:iTRAQ 8plex (K N-term):1000.00;K10:iTRAQ 8plex (K N-term):1000.00	PEAKS DB
12	PGSC0003DMP400025093	K.T(+304.20)AIAEGLAQR.I	N	84.69	1332.76	10	-2.2	667.386	2	63.23	20000000	2	iTRAQ 8plex (K N-term)	T1:iTRAQ 8plex (K N-term):1000.00	PEAKS DB
12	PGSC0003DMP400025093	K.S(+304.20)LVTEELK(+304.20)QYFRPEFLNR.L	N	84.57	2876.59	18	2.6	720.157	4	109.17	4300000	1	iTRAQ 8plex (K N-term)	S1:iTRAQ 8plex (K N-term):1000.00;K8:iTRAQ 8plex (K N-term):1000.00	PEAKS DB
12	PGSC0003DMP400025093	R.R(+304.20)LGHNFVGTEQILLGLIGEGTGIAAK(+304.20).V	N	80.36	3271.88	26	1.8	818.978	4	113.04	1180000	1	iTRAQ 8plex (K N-term)	R1:iTRAQ 8plex (K N-term):1000.00;K26:iTRAQ 8plex (K N-term):1000.00	PEAKS DB
12	PGSC0003DMP400025093	K.A(+304.20)IDLIDEAGSR.V	N	77.2	1462.79	11	2.5	732.403	2	87.29	35500000	2	iTRAQ 8plex (K N-term)	A1:iTRAQ 8plex (K N-term):1000.00	PEAKS DB
12	PGSC0003DMP400025093	R.L(+304.20)DMSEFMER.H	N	76.49	1460.69	9	1.7	731.353	2	95.33	33100000	1	iTRAQ 8plex (K N-term)	L1:iTRAQ 8plex (K N-term):1000.00	PEAKS DB
12	PGSC0003DMP400025093	R.I(+304.20)ANGDVPETIEGK(+304.20).K	N	75.39	1950.08	13	0.1	651.033	3	70.86	4300000	1	iTRAQ 8plex (K N-term)	I1:iTRAQ 8plex (K N-term):1000.00;K13:iTRAQ 8plex (K N-term):1000.00	PEAKS DB
12	PGSC0003DMP400025093	R.I(+304.20)ANGDVPETIEGK(+304.20)K(+304.20).V	N	74.59	2382.37	14	0.1	596.601	4	63.45	1280000	1	iTRAQ 8plex (K N-term)	I1:iTRAQ 8plex (K N-term):1000.00;K13:iTRAQ 8plex (K N-term):1000.00;K14:iTRAQ 8plex (K N-term):1000.00	PEAKS DB
12	PGSC0003DMP400025093	R.V(+304.20)LENLGADPSNIR.T	N	72.49	1700.93	13	4.2	567.987	3	86.4	6470000	2	iTRAQ 8plex (K N-term)	V1:iTRAQ 8plex (K N-term):1000.00	PEAKS DB
12	PGSC0003DMP400025093	K.V(+304.20)IMLAQEEAR.R	N	72.3	1462.81	10	3.4	732.413	2	86.74	6660000	1	iTRAQ 8plex (K N-term)	V1:iTRAQ 8plex (K N-term):1000.00	PEAKS DB
12	PGSC0003DMP400025093	K.M(+304.20)EETLHTR.V	N	72.22	1319.68	8	0.6	440.899	3	35.46	66800000	2	iTRAQ 8plex (K N-term)	M1:iTRAQ 8plex (K N-term):1000.00	PEAKS DB
12	PGSC0003DMP400025093	K.H(+304.20)IEK(+304.20)DPALER.R	N	66.2	1815.04	10	3.4	454.768	4	35.52	40900000	2	iTRAQ 8plex (K N-term)	H1:iTRAQ 8plex (K N-term):1000.00;K4:iTRAQ 8plex (K N-term):1000.00	PEAKS DB
12	PGSC0003DMP400025093	R.L(+304.20)DEMIVFR.Q	N	64.88	1325.73	8	2.3	663.872	2	105.3	43800000	1	iTRAQ 8plex (K N-term)	L1:iTRAQ 8plex (K N-term):1000.00	PEAKS DB
12	PGSC0003DMP400025093	R.R(+304.20)PYTVVLFDEIEK(+304.20).A	N	64.33	2216.26	13	2	739.761	3	93.29	2760000	4	iTRAQ 8plex (K N-term)	R1:iTRAQ 8plex (K N-term):1000.00;K13:iTRAQ 8plex (K N-term):1000.00	PEAKS DB
12	PGSC0003DMP400025093	R.V(+304.20)LELSLEEAR.Q	N	62.74	1461.83	10	3	731.924	2	96.21	8370000	1	iTRAQ 8plex (K N-term)	V1:iTRAQ 8plex (K N-term):1000.00	PEAKS DB
12	PGSC0003DMP400025093	R.E(+304.20)RYEIHHK(+304.20).L	N	60.97	1718.96	8	0.5	430.747	4	25.37	5230000	2	iTRAQ 8plex (K N-term)	E1:iTRAQ 8plex (K N-term):1000.00;K8:iTRAQ 8plex (K N-term):1000.00	PEAKS DB
12	PGSC0003DMP400025093	K.Q(+304.20)YFRPEFLNR.L	N	60.87	1672.89	10	-2.4	558.637	3	72.94	6240000	1	iTRAQ 8plex (K N-term)	Q1:iTRAQ 8plex (K N-term):1000.00	PEAKS DB
12	PGSC0003DMP400025093	K.L(+304.20)AEEGK(+304.20)LDPVVGR.Q	N	59.26	1990.16	13	-0.8	664.392	3	67.96	35600000	2	iTRAQ 8plex (K N-term)	L1:iTRAQ 8plex (K N-term):1000.00;K6:iTRAQ 8plex (K N-term):1000.00	PEAKS DB
12	PGSC0003DMP400025093	R.Y(+304.20)TDEAIDAAAK(+304.20).L	Y	58.9	1774.95	11	-3.7	592.654	3	62.46	1090000	1	iTRAQ 8plex (K N-term)	Y1:iTRAQ 8plex (K N-term):1000.00;K11:iTRAQ 8plex (K N-term):1000.00	PEAKS DB
12	PGSC0003DMP400025093	R.I(+304.20)GFDLDFDEK(+304.20).D	N	57.39	1805.96	10	4.7	903.989	2	104.23	0	0	iTRAQ 8plex (K N-term)	I1:iTRAQ 8plex (K N-term):1000.00;K10:iTRAQ 8plex (K N-term):1000.00	PEAKS DB
12	PGSC0003DMP400025093	K.E(+304.20)IADIMLK(+304.20).E	N	57.15	1539.9	8	4.3	514.311	3	91.49	31000000	2	iTRAQ 8plex (K N-term)	E1:iTRAQ 8plex (K N-term):1000.00;K8:iTRAQ 8plex (K N-term):1000.00	PEAKS DB
12	PGSC0003DMP400025093	R.L(+304.20)LEDSMAEK(+304.20).M	N	51.94	1642.9	9	1.1	822.456	2	75.37	4000000	1	iTRAQ 8plex (K N-term)	L1:iTRAQ 8plex (K N-term):1000.00;K9:iTRAQ 8plex (K N-term):1000.00	PEAKS DB
12	PGSC0003DMP400025093	K.S(+304.20)LVTEELK(+304.20).Q	N	50.79	1525.91	8	-0.5	509.643	3	67.55	37500000	2	iTRAQ 8plex (K N-term)	S1:iTRAQ 8plex (K N-term):1000.00;K8:iTRAQ 8plex (K N-term):1000.00	PEAKS DB
12	PGSC0003DMP400025093	K.A(+304.20)QISALIDK(+304.20).N	Y	50.29	1565.95	9	-0.4	522.99	3	80.63	1100000	1	iTRAQ 8plex (K N-term)	A1:iTRAQ 8plex (K N-term):1000.00;K9:iTRAQ 8plex (K N-term):1000.00	PEAKS DB
12	PGSC0003DMP400025093	R.V(+304.20)IGQDEAVK(+304.20).A	Y	49.61	1565.91	9	-0.3	522.978	3	52.74	1140000	1	iTRAQ 8plex (K N-term)	V1:iTRAQ 8plex (K N-term):1000.00;K9:iTRAQ 8plex (K N-term):1000.00	PEAKS DB
12	PGSC0003DMP400025093	R.E(+304.20)GEGVAAR.V	N	45.99	1091.58	8	3.8	546.801	2	24.3	2400000	1	iTRAQ 8plex (K N-term)	E1:iTRAQ 8plex (K N-term):1000.00	PEAKS DB
12	PGSC0003DMP400025093	R.V(+304.20)TQILGR.R	N	45.01	1089.68	7	-0.6	545.845	2	67.24	49600000	1	iTRAQ 8plex (K N-term)	V1:iTRAQ 8plex (K N-term):1000.00	PEAKS DB
12	PGSC0003DMP400025093	K.M(+304.20)LAGEIK(+304.20).E	N	43.83	1368.82	7	-0.9	457.279	3	67.14	20200000	2	iTRAQ 8plex (K N-term)	M1:iTRAQ 8plex (K N-term):1000.00;K7:iTRAQ 8plex (K N-term):1000.00	PEAKS DB
12	PGSC0003DMP400025093	K.S(+304.20)MGINLK(+304.20).D	N	41.19	1369.81	7	0.4	685.913	2	62.12	6610000	2	iTRAQ 8plex (K N-term)	S1:iTRAQ 8plex (K N-term):1000.00;K7:iTRAQ 8plex (K N-term):1000.00	PEAKS DB
12	PGSC0003DMP400025093	R.G(+304.20)ELQC(+57.02)IGATTLDEYRK(+304.20).H	N	39.92	2461.3	16	-2	821.439	3	79.41	296000	1	iTRAQ 8plex (K N-term); Carbamidomethylation	G1:iTRAQ 8plex (K N-term):1000.00;C5:Carbamidomethylation:1000.00;K16:iTRAQ 8plex (K N-term):1000.00	PEAKS DB
12	PGSC0003DMP400025093	K.L(+304.20)DPVVGR.Q	N	38.67	1058.63	7	-2.1	530.323	2	52.84	2860000	1	iTRAQ 8plex (K N-term)	L1:iTRAQ 8plex (K N-term):1000.00	PEAKS DB
12	PGSC0003DMP400025093	K.Y(+304.20)RGEFEER.L	N	36.52	1388.69	8	0.5	463.905	3	34.37	30000000	2	iTRAQ 8plex (K N-term)	Y1:iTRAQ 8plex (K N-term):1000.00	PEAKS DB
12	PGSC0003DMP400025093	K.V(+304.20)IMLAQEEARR.L	N	35.77	1618.91	11	-2	540.642	3	75.34	4840000	1	iTRAQ 8plex (K N-term)	V1:iTRAQ 8plex (K N-term):1000.00	PEAKS DB
12	PGSC0003DMP400025093	K.H(+304.20)IEK(+304.20)DPALERR.F	N	29.42	1971.14	11	3.9	493.793	4	31.4	1420000	1	iTRAQ 8plex (K N-term)	H1:iTRAQ 8plex (K N-term):1000.00;K4:iTRAQ 8plex (K N-term):1000.00	PEAKS DB
12	PGSC0003DMP400025093	R.D(+304.20)REMDLK(+304.20).A	N	26.32	1513.83	7	-1.2	505.616	3	37.7	6700000	1	iTRAQ 8plex (K N-term)	D1:iTRAQ 8plex (K N-term):1000.00;K7:iTRAQ 8plex (K N-term):1000.00	PEAKS DB
65	PGSC0003DMP400050240	K.K(+304.20)(+304.20)IGEGDLLTGGDLYATVFENSLMEHR.V	Y	138.19	3472.8	26	0.1	869.208	4	111.64	4210000	2	iTRAQ 8plex (K N-term)	K1:iTRAQ 8plex (K N-term):1000.00;K1:iTRAQ 8plex (K N-term):1000.00	PEAKS DB
65	PGSC0003DMP400050240	R.G(+304.20)NEMAEVLMDFPQLTMTLPDGREESVMK(+304.20).R	N	129.77	3775.86	28	2.6	944.976	4	116.92	315000	1	iTRAQ 8plex (K N-term)	G1:iTRAQ 8plex (K N-term):1000.00;K28:iTRAQ 8plex (K N-term):1000.00	PEAKS DB
65	PGSC0003DMP400050240	R.K(+304.20)(+304.20)VSGPVVVADGMGGAAMYELVR.V	Y	118.59	2813.53	22	5.5	704.393	4	101.22	2580000	2	iTRAQ 8plex (K N-term)	K1:iTRAQ 8plex (K N-term):1000.00;K1:iTRAQ 8plex (K N-term):1000.00	PEAKS DB
65	PGSC0003DMP400050240	R.N(+304.20)IIHFYNLANQAVER.G	N	110.38	2105.13	15	2.3	702.718	3	92.06	0	0	iTRAQ 8plex (K N-term)	N1:iTRAQ 8plex (K N-term):1000.00	PEAKS DB
65	PGSC0003DMP400050240	K.Y(+304.20)SGALESFYEK(+304.20)FDPDFINIR.T	Y	106.52	3018.55	20	3.7	755.647	4	115.26	2650000	1	iTRAQ 8plex (K N-term)	Y1:iTRAQ 8plex (K N-term):1000.00;K11:iTRAQ 8plex (K N-term):1000.00	PEAKS DB
65	PGSC0003DMP400050240	R.G(+304.20)NEMAEVLMDFPQLTMTLPDGR.E	N	103.85	2768.34	22	2	923.79	3	121.5	80700	1	iTRAQ 8plex (K N-term)	G1:iTRAQ 8plex (K N-term):1000.00	PEAKS DB
65	PGSC0003DMP400050240	R.E(+304.20)VLQREDDLNEIVQLVGK(+304.20).D	N	94.68	2704.51	18	0.6	902.512	3	108.75	3870000	2	iTRAQ 8plex (K N-term)	E1:iTRAQ 8plex (K N-term):1000.00;K18:iTRAQ 8plex (K N-term):1000.00	PEAKS DB
65	PGSC0003DMP400050240	R.E(+304.20)ASIYTGITIAEYFR.D	N	93.43	2037.07	15	0.8	1019.54	2	114.13	1360000	2	iTRAQ 8plex (K N-term)	E1:iTRAQ 8plex (K N-term):1000.00	PEAKS DB
65	PGSC0003DMP400050240	R.G(+304.20)VSVPALDK(+304.20)DILWEFQPK(+304.20).K	Y	92.84	2953.69	18	2.9	739.432	4	110.4	2710000	1	iTRAQ 8plex (K N-term)	G1:iTRAQ 8plex (K N-term):1000.00;K9:iTRAQ 8plex (K N-term):1000.00;K18:iTRAQ 8plex (K N-term):1000.00	PEAKS DB
65	PGSC0003DMP400050240	K.L(+304.20)LREDYLAQNAFTPYDK(+304.20).F	N	82.53	2664.43	17	1.6	667.115	4	96.31	1400000	1	iTRAQ 8plex (K N-term)	L1:iTRAQ 8plex (K N-term):1000.00;K17:iTRAQ 8plex (K N-term):1000.00	PEAKS DB
65	PGSC0003DMP400050240	K.L(+304.20)AADTPLLTGQR.V	N	82.47	1558.89	12	-1.6	520.638	3	80.9	3580000	2	iTRAQ 8plex (K N-term)	L1:iTRAQ 8plex (K N-term):1000.00	PEAKS DB
65	PGSC0003DMP400050240	K.F(+304.20)EDPAEGEDVLVGK(+304.20).F	Y	79.63	2112.11	14	4.1	705.047	3	89.03	2600000	1	iTRAQ 8plex (K N-term)	F1:iTRAQ 8plex (K N-term):1000.00;K14:iTRAQ 8plex (K N-term):1000.00	PEAKS DB
65	PGSC0003DMP400050240	R.L(+304.20)AEMPADSGYPAYLAAR.L	N	78.98	2099.06	17	4.2	700.697	3	98.08	1100000	1	iTRAQ 8plex (K N-term)	L1:iTRAQ 8plex (K N-term):1000.00	PEAKS DB
65	PGSC0003DMP400050240	R.E(+304.20)DDLNEIVQLVGK(+304.20).D	N	77.79	2079.16	13	2.8	694.061	3	112.01	1440000	1	iTRAQ 8plex (K N-term)	E1:iTRAQ 8plex (K N-term):1000.00;K13:iTRAQ 8plex (K N-term):1000.00	PEAKS DB
65	PGSC0003DMP400050240	K.H(+304.20)FPSVNWLISYSK(+304.20).Y	N	75.64	2185.2	13	4.2	729.412	3	101.15	795000	1	iTRAQ 8plex (K N-term)	H1:iTRAQ 8plex (K N-term):1000.00;K13:iTRAQ 8plex (K N-term):1000.00	PEAKS DB
65	PGSC0003DMP400050240	K.Q(+304.20)VTMLQTWPVR.S	Y	75.17	1661.92	11	2.3	554.981	3	92.02	2780000	2	iTRAQ 8plex (K N-term)	Q1:iTRAQ 8plex (K N-term):1000.00	PEAKS DB
65	PGSC0003DMP400050240	R.D(+304.20)MGYNVSMMADSTSR.W	N	73.78	1967.86	15	-2.3	656.96	3	75.97	1360000	2	iTRAQ 8plex (K N-term)	D1:iTRAQ 8plex (K N-term):1000.00	PEAKS DB
65	PGSC0003DMP400050240	K.L(+304.20)HDDLVAGFR.N	Y	68.27	1445.79	10	-2.2	723.9	2	69.14	24400000	2	iTRAQ 8plex (K N-term)	L1:iTRAQ 8plex (K N-term):1000.00	PEAKS DB
65	PGSC0003DMP400050240	K.T(+304.20)VISQALSK(+304.20).Y	N	65.26	1553.95	9	0.4	777.982	2	71.43	10600000	2	iTRAQ 8plex (K N-term)	T1:iTRAQ 8plex (K N-term):1000.00;K9:iTRAQ 8plex (K N-term):1000.00	PEAKS DB
65	PGSC0003DMP400050240	K.F(+304.20)DPDFINIR.T	Y	57.68	1439.77	9	2.8	720.892	2	101.98	4200000	1	iTRAQ 8plex (K N-term)	F1:iTRAQ 8plex (K N-term):1000.00	PEAKS DB
65	PGSC0003DMP400050240	R.L(+304.20)VSQK(+304.20)FEDPAEGEDVLVGK(+304.20).F	Y	57.27	2971.65	19	0.2	743.919	4	90	2560000	1	iTRAQ 8plex (K N-term)	L1:iTRAQ 8plex (K N-term):1000.00;K5:iTRAQ 8plex (K N-term):1000.00;K19:iTRAQ 8plex (K N-term):1000.00	PEAKS DB
65	PGSC0003DMP400050240	R.L(+304.20)ASFYER.A	N	55.69	1188.64	7	-1.7	595.326	2	76.01	17600000	1	iTRAQ 8plex (K N-term)	L1:iTRAQ 8plex (K N-term):1000.00	PEAKS DB
65	PGSC0003DMP400050240	R.L(+304.20)GDLFYR.L	N	52.04	1186.66	7	2.8	594.339	2	96.22	16400000	1	iTRAQ 8plex (K N-term)	L1:iTRAQ 8plex (K N-term):1000.00	PEAKS DB
65	PGSC0003DMP400050240	R.S(+304.20)GDVYIPR.G	N	50.03	1209.66	8	2.1	605.839	2	51.77	3760000	1	iTRAQ 8plex (K N-term)	S1:iTRAQ 8plex (K N-term):1000.00	PEAKS DB
65	PGSC0003DMP400050240	K.I(+304.20)TYTLIK(+304.20).H	N	49.52	1458.92	7	5.3	730.469	2	80.2	7480000	1	iTRAQ 8plex (K N-term)	I1:iTRAQ 8plex (K N-term):1000.00;K7:iTRAQ 8plex (K N-term):1000.00	PEAKS DB
65	PGSC0003DMP400050240	R.G(+304.20)AGMDGQK(+304.20).I	N	44.48	1370.73	8	0.3	686.374	2	29.62	372000	1	iTRAQ 8plex (K N-term)	G1:iTRAQ 8plex (K N-term):1000.00;K8:iTRAQ 8plex (K N-term):1000.00	PEAKS DB
65	PGSC0003DMP400050240	R.S(+304.20)PRPVASK(+304.20).L	Y	38.85	1448.88	8	0.6	483.968	3	27.05	5200000	2	iTRAQ 8plex (K N-term)	S1:iTRAQ 8plex (K N-term):1000.00;K8:iTRAQ 8plex (K N-term):1000.00	PEAKS DB
65	PGSC0003DMP400050240	R.E(+304.20)ESVMK(+304.20)R.T	N	36.41	1485.83	7	3.1	496.286	3	31.39	737000	1	iTRAQ 8plex (K N-term)	E1:iTRAQ 8plex (K N-term):1000.00;K6:iTRAQ 8plex (K N-term):1000.00	PEAKS DB
65	PGSC0003DMP400050240	R.V(+304.20)ALPPDAMGK(+304.20).I	Y	32.56	1605.93	10	-0.1	536.316	3	70.07	164000	1	iTRAQ 8plex (K N-term)	V1:iTRAQ 8plex (K N-term):1000.00;K10:iTRAQ 8plex (K N-term):1000.00	PEAKS DB
13	PGSC0003DMP400038185	R.I(+304.20)SALSEAGVIYVMTHDSIGLGEDGPTHQPIEHLASFR.A	Y	153.09	4251.15	37	0.8	851.238	5	114.03	28400000	2	iTRAQ 8plex (K N-term)	I1:iTRAQ 8plex (K N-term):1000.00	PEAKS DB
13	PGSC0003DMP400038185	K.V(+304.20)LPGFLGGSADLASSNMTLLK(+304.20).M	Y	108.18	2698.51	21	3.1	900.513	3	114.92	20400000	2	iTRAQ 8plex (K N-term)	V1:iTRAQ 8plex (K N-term):1000.00;K21:iTRAQ 8plex (K N-term):1000.00	PEAKS DB
13	PGSC0003DMP400038185	R.I(+304.20)PGHPENFETPGVEVTTGPLGQGIANAVGLAVAEK(+304.20).H	Y	105.18	4077.19	35	2.3	1020.31	4	113.48	4420000	2	iTRAQ 8plex (K N-term)	I1:iTRAQ 8plex (K N-term):1000.00;K35:iTRAQ 8plex (K N-term):1000.00	PEAKS DB
13	PGSC0003DMP400038185	R.N(+304.20)NLGWPYEPFHVPEDVK(+304.20).S	Y	104.14	2648.37	17	3.7	883.802	3	98.69	31800000	2	iTRAQ 8plex (K N-term)	N1:iTRAQ 8plex (K N-term):1000.00;K17:iTRAQ 8plex (K N-term):1000.00	PEAKS DB
13	PGSC0003DMP400038185	R.A(+304.20)MPNILMFRPADGNETAGAYK(+304.20).V	Y	102.89	2874.49	21	3.7	719.632	4	97.37	32700000	3	iTRAQ 8plex (K N-term)	A1:iTRAQ 8plex (K N-term):1000.00;K21:iTRAQ 8plex (K N-term):1000.00	PEAKS DB
13	PGSC0003DMP400038185	K.E(+304.20)FGITAEAVVAAAK(+304.20).Q	Y	96.8	1984.13	14	4.7	662.389	3	101.81	28700000	2	iTRAQ 8plex (K N-term)	E1:iTRAQ 8plex (K N-term):1000.00;K14:iTRAQ 8plex (K N-term):1000.00	PEAKS DB
13	PGSC0003DMP400038185	K.A(+304.20)NSYSVHGSALGAK(+304.20).E	Y	92.3	1969.07	14	-0.1	657.365	3	43.61	49500000	2	iTRAQ 8plex (K N-term)	A1:iTRAQ 8plex (K N-term):1000.00;K14:iTRAQ 8plex (K N-term):1000.00	PEAKS DB
13	PGSC0003DMP400038185	K.S(+304.20)IITGELPAGWEK(+304.20).A	Y	91.43	2008.13	13	3.3	670.388	3	96.24	67300000	2	iTRAQ 8plex (K N-term)	S1:iTRAQ 8plex (K N-term):1000.00;K13:iTRAQ 8plex (K N-term):1000.00	PEAKS DB
13	PGSC0003DMP400038185	K.I(+304.20)YK(+304.20)EFGITAEAVVAAAK(+304.20).Q	Y	88.89	2692.58	17	2.7	898.535	3	110.93	4780000	2	iTRAQ 8plex (K N-term)	I1:iTRAQ 8plex (K N-term):1000.00;K3:iTRAQ 8plex (K N-term):1000.00;K17:iTRAQ 8plex (K N-term):1000.00	PEAKS DB
13	PGSC0003DMP400038185	K.A(+304.20)IGIDGFGASAPADK(+304.20).I	Y	87.52	1997.09	15	-0.9	666.705	3	80.77	22100000	1	iTRAQ 8plex (K N-term)	A1:iTRAQ 8plex (K N-term):1000.00;K15:iTRAQ 8plex (K N-term):1000.00	PEAKS DB
13	PGSC0003DMP400038185	K.A(+304.20)IGIDGFGASAPADK(+304.20)IYK(+304.20).E	Y	84.31	2705.54	18	-0.4	677.391	4	84.75	486000	1	iTRAQ 8plex (K N-term)	A1:iTRAQ 8plex (K N-term):1000.00;K15:iTRAQ 8plex (K N-term):1000.00;K18:iTRAQ 8plex (K N-term):1000.00	PEAKS DB
13	PGSC0003DMP400038185	R.V(+304.20)SIEAGSTFGWQK(+304.20).F	Y	84.28	2017.1	13	2.9	673.375	3	88.19	49600000	3	iTRAQ 8plex (K N-term)	V1:iTRAQ 8plex (K N-term):1000.00;K13:iTRAQ 8plex (K N-term):1000.00	PEAKS DB
13	PGSC0003DMP400038185	K.A(+304.20)NSGHPGLPMGC(+57.02)APMGHILYDEVMK(+304.20).Y	Y	81.03	3289.62	25	4	823.416	4	92.02	354000	1	iTRAQ 8plex (K N-term); Carbamidomethylation	A1:iTRAQ 8plex (K N-term):1000.00;C12:Carbamidomethylation:1000.00;K25:iTRAQ 8plex (K N-term):1000.00	PEAKS DB
13	PGSC0003DMP400038185	R.F(+304.20)ESLGWHVIWVK(+304.20).N	Y	79.05	2108.19	12	0.4	1055.1	2	109.93	30500000	2	iTRAQ 8plex (K N-term)	F1:iTRAQ 8plex (K N-term):1000.00;K12:iTRAQ 8plex (K N-term):1000.00	PEAKS DB
13	PGSC0003DMP400038185	R.H(+304.20)TPEGAALETEWNAK(+304.20).F	Y	78.56	2261.18	15	-1.2	754.733	3	62.12	59900000	2	iTRAQ 8plex (K N-term)	H1:iTRAQ 8plex (K N-term):1000.00;K15:iTRAQ 8plex (K N-term):1000.00	PEAKS DB
13	PGSC0003DMP400038185	R.Q(+304.20)K(+304.20)LPQLAGTSIEGAAK(+304.20).G	Y	77.9	2523.5	16	0.9	631.883	4	68.65	26100000	2	iTRAQ 8plex (K N-term)	Q1:iTRAQ 8plex (K N-term):1000.00;K2:iTRAQ 8plex (K N-term):1000.00;K16:iTRAQ 8plex (K N-term):1000.00	PEAKS DB
13	PGSC0003DMP400038185	K.V(+304.20)TTTIGFGSPNK(+304.20).A	N	77.66	1829.04	12	0.3	610.688	3	70.93	63200000	2	iTRAQ 8plex (K N-term)	V1:iTRAQ 8plex (K N-term):1000.00;K12:iTRAQ 8plex (K N-term):1000.00	PEAKS DB
13	PGSC0003DMP400038185	R.N(+304.20)LSQQNLNALAK(+304.20).V	N	74.48	1921.11	12	-0.5	641.377	3	66.88	34900000	1	iTRAQ 8plex (K N-term)	N1:iTRAQ 8plex (K N-term):1000.00;K12:iTRAQ 8plex (K N-term):1000.00	PEAKS DB
13	PGSC0003DMP400038185	K.Y(+304.20)AEEAADLK(+304.20).S	Y	66.5	1616.88	9	-0.8	809.445	2	64.86	43900000	2	iTRAQ 8plex (K N-term)	Y1:iTRAQ 8plex (K N-term):1000.00;K9:iTRAQ 8plex (K N-term):1000.00	PEAKS DB
13	PGSC0003DMP400038185	R.F(+304.20)LAIDAVEK(+304.20).A	N	62.31	1612.95	9	3.2	807.487	2	94.61	72700000	2	iTRAQ 8plex (K N-term)	F1:iTRAQ 8plex (K N-term):1000.00;K9:iTRAQ 8plex (K N-term):1000.00	PEAKS DB
13	PGSC0003DMP400038185	K.A(+304.20)NSGHPGLPM(+15.99)GC(+57.02)APM(+15.99)GHILYDEVMK(+304.20).Y	Y	58.27	3321.61	25	-5	831.406	4	94.44	0	0	iTRAQ 8plex (K N-term); Oxidation (M); Carbamidomethylation	A1:iTRAQ 8plex (K N-term):1000.00;M10:Oxidation (M):44.41;C12:Carbamidomethylation:1000.00;M15:Oxidation (M):60.15;K25:iTRAQ 8plex (K N-term):1000.00	PEAKS DB
13	PGSC0003DMP400038185	R.K(+304.20)(+304.20)TPSILALSR.Q	Y	57.63	1693.06	10	-0.3	565.361	3	62.22	52100000	1	iTRAQ 8plex (K N-term)	K1:iTRAQ 8plex (K N-term):1000.00;K1:iTRAQ 8plex (K N-term):1000.00	PEAKS DB
13	PGSC0003DMP400038185	K.M(+304.20)FGDFQK(+304.20).N	N	55.61	1479.79	7	-0.9	740.902	2	78.29	55400000	2	iTRAQ 8plex (K N-term)	M1:iTRAQ 8plex (K N-term):1000.00;K7:iTRAQ 8plex (K N-term):1000.00	PEAKS DB
13	PGSC0003DMP400038185	K.N(+304.20)PYWFNR.D	N	49.97	1299.66	7	-3.3	434.226	3	69.2	49000000	2	iTRAQ 8plex (K N-term)	N1:iTRAQ 8plex (K N-term):1000.00	PEAKS DB
13	PGSC0003DMP400038185	K.T(+304.20)DAAIVEK(+304.20).S	Y	48.78	1453.85	8	1.2	727.933	2	49.4	48200000	2	iTRAQ 8plex (K N-term)	T1:iTRAQ 8plex (K N-term):1000.00;K8:iTRAQ 8plex (K N-term):1000.00	PEAKS DB
13	PGSC0003DMP400038185	K.K(+304.20)(+304.20)YAEEAADLK(+304.20).S	Y	48.76	2049.17	10	-3.5	684.062	3	57.16	1450000	2	iTRAQ 8plex (K N-term)	K1:iTRAQ 8plex (K N-term):1000.00;K1:iTRAQ 8plex (K N-term):1000.00;K10:iTRAQ 8plex (K N-term):1000.00	PEAKS DB
13	PGSC0003DMP400038185	K.F(+304.20)AEYEK(+304.20)K(+304.20).Y	N	47.94	1826.05	7	3.2	457.522	4	50.67	18300000	2	iTRAQ 8plex (K N-term)	F1:iTRAQ 8plex (K N-term):1000.00;K6:iTRAQ 8plex (K N-term):1000.00;K7:iTRAQ 8plex (K N-term):1000.00	PEAKS DB
13	PGSC0003DMP400038185	K.D(+304.20)K(+304.20)PTMIK(+304.20).V	Y	46.82	1744.05	7	2.8	437.022	4	43.23	20300000	1	iTRAQ 8plex (K N-term)	D1:iTRAQ 8plex (K N-term):1000.00;K2:iTRAQ 8plex (K N-term):1000.00;K7:iTRAQ 8plex (K N-term):1000.00	PEAKS DB
13	PGSC0003DMP400038185	K.N(+304.20)GNTGYDEIR.A	N	42.46	1441.71	10	0.6	721.86	2	36.72	6190000	1	iTRAQ 8plex (K N-term)	N1:iTRAQ 8plex (K N-term):1000.00	PEAKS DB
13	PGSC0003DMP400038185	K.L(+304.20)IAFYDDNHISIDGDTEIAFTEDVSAR.F	Y	42.32	3330.61	27	1.1	833.662	4	124.91	216000	1	iTRAQ 8plex (K N-term)	L1:iTRAQ 8plex (K N-term):1000.00	PEAKS DB
13	PGSC0003DMP400038185	K.A(+304.20)AEELK(+304.20)K(+304.20).E	Y	40.42	1700.04	7	1.5	426.019	4	38.51	26100000	3	iTRAQ 8plex (K N-term)	A1:iTRAQ 8plex (K N-term):1000.00;K6:iTRAQ 8plex (K N-term):1000.00;K7:iTRAQ 8plex (K N-term):1000.00	PEAKS DB
76	PGSC0003DMP400046029	K.G(+304.20)PVENLAAHLSDPFGNNLLTVIGGASER.V	Y	156.34	3151.65	28	2.2	1051.56	3	116.88	51100000	2	iTRAQ 8plex (K N-term)	G1:iTRAQ 8plex (K N-term):1000.00	PEAKS DB
76	PGSC0003DMP400046029	K.N(+304.20)IPINLILAVVAEVVLVGGAEYYR.I	Y	141.11	2888.66	24	1.5	963.896	3	126.14	219000	1	iTRAQ 8plex (K N-term)	N1:iTRAQ 8plex (K N-term):1000.00	PEAKS DB
76	PGSC0003DMP400046029	R.I(+304.20)FLPDGLLDRSEIPEYLNGEVPGDYGYDPFGLSK(+304.20).K	Y	134.9	4393.25	34	2.2	1099.32	4	118.95	2480000	2	iTRAQ 8plex (K N-term)	I1:iTRAQ 8plex (K N-term):1000.00;K34:iTRAQ 8plex (K N-term):1000.00	PEAKS DB
76	PGSC0003DMP400046029	K.G(+304.20)PVENLAAHLSDPFGNNLLTVIGGASERVPTL	Y	106.36	3561.9	32	3.3	891.486	4	120.06	1320000	1	iTRAQ 8plex (K N-term)	G1:iTRAQ 8plex (K N-term):1000.00	PEAKS DB
76	PGSC0003DMP400046029	R.W(+304.20)AMLGAAGFIIPEAFNK(+304.20).F	Y	103.95	2443.34	17	2.8	815.457	3	120.58	47000000	2	iTRAQ 8plex (K N-term)	W1:iTRAQ 8plex (K N-term):1000.00;K17:iTRAQ 8plex (K N-term):1000.00	PEAKS DB
76	PGSC0003DMP400046029	R.S(+304.20)EIPEYLNGEVPGDYGYDPFGLSK(+304.20).K	Y	102.74	3253.62	24	3.2	1085.55	3	112.49	11200000	2	iTRAQ 8plex (K N-term)	S1:iTRAQ 8plex (K N-term):1000.00;K24:iTRAQ 8plex (K N-term):1000.00	PEAKS DB
76	PGSC0003DMP400046029	K.L(+304.20)HPGGPFDPLGLAK(+304.20)DPDQAAILK(+304.20).V	Y	97.53	3281.87	23	5.5	821.48	4	99.39	3910000	1	iTRAQ 8plex (K N-term)	L1:iTRAQ 8plex (K N-term):1000.00;K14:iTRAQ 8plex (K N-term):1000.00;K23:iTRAQ 8plex (K N-term):1000.00	PEAKS DB
76	PGSC0003DMP400046029	R.W(+304.20)AM(+15.99)LGAAGFIIPEAFNK(+304.20).F	Y	97.49	2459.34	17	4.1	820.79	3	116.15	1570000	1	iTRAQ 8plex (K N-term); Oxidation (M)	W1:iTRAQ 8plex (K N-term):1000.00;M3:Oxidation (M):1000.00;K17:iTRAQ 8plex (K N-term):1000.00	PEAKS DB
76	PGSC0003DMP400046029	K.A(+304.20)AAVSPADDELAK(+304.20).W	Y	81.47	1865.02	13	-0.1	622.682	3	61.24	71900000	2	iTRAQ 8plex (K N-term)	A1:iTRAQ 8plex (K N-term):1000.00;K13:iTRAQ 8plex (K N-term):1000.00	PEAKS DB
76	PGSC0003DMP400046029	K.L(+304.20)HPGGPFDPLGLAK(+304.20).D	Y	80.63	2026.17	14	3.4	676.4	3	90.63	13900000	2	iTRAQ 8plex (K N-term)	L1:iTRAQ 8plex (K N-term):1000.00;K14:iTRAQ 8plex (K N-term):1000.00	PEAKS DB
76	PGSC0003DMP400046029	K.Y(+304.20)QAYELIHAR.W	Y	79.37	1566.84	10	1.2	523.288	3	66.52	572000000	2	iTRAQ 8plex (K N-term)	Y1:iTRAQ 8plex (K N-term):1000.00	PEAKS DB
76	PGSC0003DMP400046029	K.F(+304.20)GANC(+57.02)GPEAVWFK(+304.20).T	Y	74.62	2090.08	13	4.9	697.703	3	98.18	9810000	1	iTRAQ 8plex (K N-term); Carbamidomethylation	F1:iTRAQ 8plex (K N-term):1000.00;C5:Carbamidomethylation:1000.00;K13:iTRAQ 8plex (K N-term):1000.00	PEAKS DB
76	PGSC0003DMP400046029	R.I(+304.20)FLPDGLLDR.S	Y	71.79	1461.84	10	2.9	731.932	2	111.13	119000000	2	iTRAQ 8plex (K N-term)	I1:iTRAQ 8plex (K N-term):1000.00	PEAKS DB
76	PGSC0003DMP400046029	R.L(+304.20)AM(+15.99)FSM(+15.99)LGFFIQAYVTGK(+304.20).G	Y	69.37	2663.42	18	7	888.82	3	123.18	385000	2	iTRAQ 8plex (K N-term); Oxidation (M)	L1:iTRAQ 8plex (K N-term):1000.00;M3:Oxidation (M):1000.00;M6:Oxidation (M):1000.00;K18:iTRAQ 8plex (K N-term):1000.00	PEAKS DB
76	PGSC0003DMP400046029	R.I(+304.20)INGLDLEDK(+304.20).L	Y	68.01	1737	10	4.8	580.011	3	92.22	21700000	2	iTRAQ 8plex (K N-term)	I1:iTRAQ 8plex (K N-term):1000.00;K10:iTRAQ 8plex (K N-term):1000.00	PEAKS DB
76	PGSC0003DMP400046029	R.R(+304.20)IFLPDGLLDR.S	Y	60.61	1617.95	11	3.4	540.324	3	91.34	2040000	1	iTRAQ 8plex (K N-term)	R1:iTRAQ 8plex (K N-term):1000.00	PEAKS DB
76	PGSC0003DMP400046029	K.D(+304.20)PDQAAILK(+304.20).V	Y	52.88	1577.91	9	-0.1	526.978	3	58.53	61000000	2	iTRAQ 8plex (K N-term)	D1:iTRAQ 8plex (K N-term):1000.00;K9:iTRAQ 8plex (K N-term):1000.00	PEAKS DB
76	PGSC0003DMP400046029	K.K(+304.20)(+304.20)PEDFAK(+304.20).Y	Y	42.87	1746.03	7	2.6	437.515	4	43.4	162000000	2	iTRAQ 8plex (K N-term)	K1:iTRAQ 8plex (K N-term):1000.00;K1:iTRAQ 8plex (K N-term):1000.00;K7:iTRAQ 8plex (K N-term):1000.00	PEAKS DB
76	PGSC0003DMP400046029	K.K(+304.20)(+304.20)AAAPAK(+304.20).A	Y	34.29	1568	7	8.6	785.015	2	29.29	5420000	2	iTRAQ 8plex (K N-term)	K1:iTRAQ 8plex (K N-term):1000.00;K1:iTRAQ 8plex (K N-term):1000.00;K7:iTRAQ 8plex (K N-term):1000.00	PEAKS DB
76	PGSC0003DMP400046029	K.W(+304.20)YGPDRR.I	Y	28.36	1252.66	7	0.6	418.56	3	36.47	26500000	1	iTRAQ 8plex (K N-term)	W1:iTRAQ 8plex (K N-term):1000.00	PEAKS DB
37	PGSC0003DMP400016435	K.F(+304.20)TYGPDTYFGNEVSVLEMDGQFDRLDELIYVESHLSNLSSK(+304.20).F	Y	158.46	5322.61	41	0.6	1065.53	5	120.14	2210000	2	iTRAQ 8plex (K N-term)	F1:iTRAQ 8plex (K N-term):1000.00;K41:iTRAQ 8plex (K N-term):1000.00	PEAKS DB
37	PGSC0003DMP400016435	K.N(+304.20)FNPVYLFDEGSTISWIPC(+57.02)GR.K	Y	113.5	2775.36	21	2.1	926.129	3	118.73	2750000	1	iTRAQ 8plex (K N-term); Carbamidomethylation	N1:iTRAQ 8plex (K N-term):1000.00;C19:Carbamidomethylation:1000.00	PEAKS DB
37	PGSC0003DMP400016435	K.I(+304.20)LVIEGLHPMYDER.V	Y	110.18	1988.07	14	5.1	663.699	3	104.85	175000000	2	iTRAQ 8plex (K N-term)	I1:iTRAQ 8plex (K N-term):1000.00	PEAKS DB
37	PGSC0003DMP400016435	K.D(+304.20)GVAVDK(+304.20)PIYNHVSGLLDPPEVIK(+304.20)PPK(+304.20).I	Y	103.56	4113.37	27	6.6	686.573	6	91.18	0	0	iTRAQ 8plex (K N-term)	D1:iTRAQ 8plex (K N-term):1000.00;K7:iTRAQ 8plex (K N-term):1000.00;K24:iTRAQ 8plex (K N-term):1000.00;K27:iTRAQ 8plex (K N-term):1000.00	PEAKS DB
37	PGSC0003DMP400016435	R.V(+304.20)RDLLDFSIYLDISNEVK(+304.20).F	Y	102.88	2746.53	18	3	916.519	3	117.35	3380000	2	iTRAQ 8plex (K N-term)	V1:iTRAQ 8plex (K N-term):1000.00;K18:iTRAQ 8plex (K N-term):1000.00	PEAKS DB
37	PGSC0003DMP400016435	K.H(+304.20)ADFPGSNNGTGFFQTIVGLK(+304.20).I	Y	100.87	2814.48	21	1.6	704.629	4	106.79	56300000	3	iTRAQ 8plex (K N-term)	H1:iTRAQ 8plex (K N-term):1000.00;K21:iTRAQ 8plex (K N-term):1000.00	PEAKS DB
37	PGSC0003DMP400016435	R.L(+304.20)DELIYVESHLSNLSSK(+304.20).F	Y	93.71	2554.4	17	1.7	852.475	3	113.99	1150000	1	iTRAQ 8plex (K N-term)	L1:iTRAQ 8plex (K N-term):1000.00;K17:iTRAQ 8plex (K N-term):1000.00	PEAKS DB
37	PGSC0003DMP400016435	K.Q(+304.20)YADAVIEVLPTQLIPDDNEGK(+304.20).V	Y	90.81	3035.62	22	2.6	759.913	4	114.06	7710000	2	iTRAQ 8plex (K N-term)	Q1:iTRAQ 8plex (K N-term):1000.00;K22:iTRAQ 8plex (K N-term):1000.00	PEAKS DB
37	PGSC0003DMP400016435	K.T(+304.20)VVIGLAADSGC(+57.02)GK(+304.20).S	Y	87.77	1955.09	14	-2	652.701	3	77.97	9830000	1	iTRAQ 8plex (K N-term); Carbamidomethylation	T1:iTRAQ 8plex (K N-term):1000.00;C12:Carbamidomethylation:1000.00;K14:iTRAQ 8plex (K N-term):1000.00	PEAKS DB
37	PGSC0003DMP400016435	K.I(+304.20)RDLYEQIVASR.A	Y	85.04	1765.99	12	3.1	589.674	3	100.4	35100000	2	iTRAQ 8plex (K N-term)	I1:iTRAQ 8plex (K N-term):1000.00	PEAKS DB
37	PGSC0003DMP400016435	R.A(+304.20)NDFDLMYEQVK(+304.20).A	Y	83.51	2080.07	12	2.7	694.364	3	94.35	101000000	1	iTRAQ 8plex (K N-term)	A1:iTRAQ 8plex (K N-term):1000.00;K12:iTRAQ 8plex (K N-term):1000.00	PEAKS DB
37	PGSC0003DMP400016435	R.D(+304.20)LLDFSIYLDISNEVK(+304.20).F	Y	82.16	2491.36	16	2	831.461	3	119.53	4680000	1	iTRAQ 8plex (K N-term)	D1:iTRAQ 8plex (K N-term):1000.00;K16:iTRAQ 8plex (K N-term):1000.00	PEAKS DB
37	PGSC0003DMP400016435	R.L(+304.20)TSVFGGAAEPPK(+304.20).G	Y	81.9	1881.07	13	3.6	628.033	3	88.18	8430000	2	iTRAQ 8plex (K N-term)	L1:iTRAQ 8plex (K N-term):1000.00;K13:iTRAQ 8plex (K N-term):1000.00	PEAKS DB
37	PGSC0003DMP400016435	K.F(+304.20)YGEVTQQMLK(+304.20).H	Y	80.69	1951.06	11	3.3	976.54	2	92.65	121000000	3	iTRAQ 8plex (K N-term)	F1:iTRAQ 8plex (K N-term):1000.00;K11:iTRAQ 8plex (K N-term):1000.00	PEAKS DB
37	PGSC0003DMP400016435	R.K(+304.20)(+304.20)PDFDAYIDPQK(+304.20).Q	Y	77.86	2348.3	12	1.1	588.082	4	75.23	13900000	1	iTRAQ 8plex (K N-term)	K1:iTRAQ 8plex (K N-term):1000.00;K1:iTRAQ 8plex (K N-term):1000.00;K12:iTRAQ 8plex (K N-term):1000.00	PEAKS DB
37	PGSC0003DMP400016435	R.G(+304.20)HSLESIK(+304.20).A	Y	74.05	1477.86	8	-0.3	493.627	3	38.59	127000000	2	iTRAQ 8plex (K N-term)	G1:iTRAQ 8plex (K N-term):1000.00;K8:iTRAQ 8plex (K N-term):1000.00	PEAKS DB
37	PGSC0003DMP400016435	R.R(+304.20)LTSVFGGAAEPPK(+304.20).G	Y	73.83	2037.17	14	0.3	680.065	3	67.25	1250000	1	iTRAQ 8plex (K N-term)	R1:iTRAQ 8plex (K N-term):1000.00;K14:iTRAQ 8plex (K N-term):1000.00	PEAKS DB
37	PGSC0003DMP400016435	R.D(+304.20)LYEQIVASR.A	Y	63.34	1496.81	10	-0.6	749.411	2	83.46	26700000	2	iTRAQ 8plex (K N-term)	D1:iTRAQ 8plex (K N-term):1000.00	PEAKS DB
37	PGSC0003DMP400016435	R.K(+304.20)(+304.20)LTC(+57.02)SYPGIK(+304.20).F	Y	62.89	2078.22	10	0.9	520.562	4	56.73	12700000	1	iTRAQ 8plex (K N-term); Carbamidomethylation	K1:iTRAQ 8plex (K N-term):1000.00;K1:iTRAQ 8plex (K N-term):1000.00;C4:Carbamidomethylation:1000.00;K10:iTRAQ 8plex (K N-term):1000.00	PEAKS DB
37	PGSC0003DMP400016435	K.I(+304.20)LVIEGLHPM(+15.99)YDER.V	Y	62.7	2004.06	14	1	669.028	3	95.44	199000	1	iTRAQ 8plex (K N-term); Oxidation (M)	I1:iTRAQ 8plex (K N-term):1000.00;M10:Oxidation (M):1000.00	PEAKS DB
37	PGSC0003DMP400016435	R.A(+304.20)GAPVTAAK(+304.20).A	Y	58.87	1392.84	9	0.4	697.43	2	36.75	55300000	2	iTRAQ 8plex (K N-term)	A1:iTRAQ 8plex (K N-term):1000.00;K9:iTRAQ 8plex (K N-term):1000.00	PEAKS DB
37	PGSC0003DMP400016435	K.F(+304.20)YGEVTQQM(+15.99)LK(+304.20).H	Y	58.48	1967.05	11	-1.9	656.691	3	75.81	1370000	1	iTRAQ 8plex (K N-term); Oxidation (M)	F1:iTRAQ 8plex (K N-term):1000.00;M9:Oxidation (M):1000.00;K11:iTRAQ 8plex (K N-term):1000.00	PEAKS DB
37	PGSC0003DMP400016435	K.E(+304.20)K(+304.20)GVTALDPR.A	Y	53.49	1692.99	10	-0.1	565.336	3	44.92	22400000	2	iTRAQ 8plex (K N-term)	E1:iTRAQ 8plex (K N-term):1000.00;K2:iTRAQ 8plex (K N-term):1000.00	PEAKS DB
37	PGSC0003DMP400016435	K.G(+304.20)VTALDPR.A	Y	46.68	1131.65	8	-0.1	378.224	3	48.75	54600000	2	iTRAQ 8plex (K N-term)	G1:iTRAQ 8plex (K N-term):1000.00	PEAKS DB
22	PGSC0003DMP400048099	R.A(+304.20)ASAAGTIMTLSSWATSSVEEVASTGPGIR.F	Y	139.72	3211.63	30	0.5	803.915	4	124.24	10300000	2	iTRAQ 8plex (K N-term)	A1:iTRAQ 8plex (K N-term):1000.00	PEAKS DB
22	PGSC0003DMP400048099	K.M(+304.20)DQANDSGLASYVAGQIDR.T	Y	127.23	2314.11	19	1.8	772.379	3	99.37	21500000	1	iTRAQ 8plex (K N-term)	M1:iTRAQ 8plex (K N-term):1000.00	PEAKS DB
22	PGSC0003DMP400048099	R.L(+304.20)AVQAGAAGIIVSNHGAR.Q	Y	119.97	2008.14	18	-1.3	670.388	3	73.08	156000000	2	iTRAQ 8plex (K N-term)	L1:iTRAQ 8plex (K N-term):1000.00	PEAKS DB
22	PGSC0003DMP400048099	K.M(+304.20)AYDYYASGAEDQWTLAENR.N	Y	114.47	2657.2	20	2.5	886.741	3	103.07	5460000	1	iTRAQ 8plex (K N-term)	M1:iTRAQ 8plex (K N-term):1000.00	PEAKS DB
22	PGSC0003DMP400048099	K.D(+304.20)VQWLQTITSMPILVK(+304.20).G	Y	108.72	2479.42	16	3.3	1240.72	2	118.62	72300000	2	iTRAQ 8plex (K N-term)	D1:iTRAQ 8plex (K N-term):1000.00;K16:iTRAQ 8plex (K N-term):1000.00	PEAKS DB
22	PGSC0003DMP400048099	K.V(+304.20)LQMLRDEFELTMALSGC(+57.02)R.S	Y	104.05	2572.31	19	4	858.446	3	122.64	2750000	1	iTRAQ 8plex (K N-term); Carbamidomethylation	V1:iTRAQ 8plex (K N-term):1000.00;C18:Carbamidomethylation:1000.00	PEAKS DB
22	PGSC0003DMP400048099	K.I(+304.20)SMPIMIAPTAFQK(+304.20).M	Y	97.74	2155.23	14	3	1078.62	2	111.17	15900000	3	iTRAQ 8plex (K N-term)	I1:iTRAQ 8plex (K N-term):1000.00;K14:iTRAQ 8plex (K N-term):1000.00	PEAKS DB
22	PGSC0003DMP400048099	R.T(+304.20)LSWK(+304.20)DVQWLQTITSMPILVK(+304.20).G	Y	96.23	3398.96	21	3.6	850.75	4	117.81	1720000	2	iTRAQ 8plex (K N-term)	T1:iTRAQ 8plex (K N-term):1000.00;K5:iTRAQ 8plex (K N-term):1000.00;K21:iTRAQ 8plex (K N-term):1000.00	PEAKS DB
22	PGSC0003DMP400048099	R.N(+304.20)HIVTDWDTPR.A	Y	92.51	1656.85	11	-0.2	553.29	3	55.45	142000000	2	iTRAQ 8plex (K N-term)	N1:iTRAQ 8plex (K N-term):1000.00	PEAKS DB
22	PGSC0003DMP400048099	R.A(+304.20)ASAAGTIM(+15.99)TLSSWATSSVEEVASTGPGIR.F	Y	91.6	3227.62	30	6.9	1076.89	3	124.23	0	0	iTRAQ 8plex (K N-term); Oxidation (M)	A1:iTRAQ 8plex (K N-term):1000.00;M9:Oxidation (M):1000.00	PEAKS DB
22	PGSC0003DMP400048099	K.D(+304.20)VQWLQTITSM(+15.99)PILVK(+304.20).G	Y	90.6	2495.42	16	4.4	832.817	3	114	880000	1	iTRAQ 8plex (K N-term); Oxidation (M)	D1:iTRAQ 8plex (K N-term):1000.00;M11:Oxidation (M):1000.00;K16:iTRAQ 8plex (K N-term):1000.00	PEAKS DB
22	PGSC0003DMP400048099	K.I(+304.20)DMTTTVLGFK(+304.20).I	Y	87.66	1833.04	11	2.9	917.531	2	107.01	174000000	2	iTRAQ 8plex (K N-term)	I1:iTRAQ 8plex (K N-term):1000.00;K11:iTRAQ 8plex (K N-term):1000.00	PEAKS DB
22	PGSC0003DMP400048099	R.Q(+304.20)LDYVPATISALEEVVK(+304.20).G	Y	84.88	2482.4	17	6.6	1242.22	2	116.57	43500000	3	iTRAQ 8plex (K N-term)	Q1:iTRAQ 8plex (K N-term):1000.00;K17:iTRAQ 8plex (K N-term):1000.00	PEAKS DB
22	PGSC0003DMP400048099	R.F(+304.20)FQLYVYK(+304.20)DR.N	N	81.65	1986.11	10	1.6	994.063	2	95.43	18300000	3	iTRAQ 8plex (K N-term)	F1:iTRAQ 8plex (K N-term):1000.00;K8:iTRAQ 8plex (K N-term):1000.00	PEAKS DB
22	PGSC0003DMP400048099	K.M(+304.20)AHPEGEYATAR.A	N	76.9	1635.79	12	4.5	546.274	3	33.41	241000000	2	iTRAQ 8plex (K N-term)	M1:iTRAQ 8plex (K N-term):1000.00	PEAKS DB
22	PGSC0003DMP400048099	K.A(+304.20)IALTVDTPR.L	N	76.11	1359.8	10	-1.5	680.905	2	71.54	102000000	2	iTRAQ 8plex (K N-term)	A1:iTRAQ 8plex (K N-term):1000.00	PEAKS DB
22	PGSC0003DMP400048099	R.F(+304.20)VLPPFLTLK(+304.20).N	Y	75.62	1782.12	10	3.7	892.069	2	116.67	153000000	2	iTRAQ 8plex (K N-term)	F1:iTRAQ 8plex (K N-term):1000.00;K10:iTRAQ 8plex (K N-term):1000.00	PEAKS DB
22	PGSC0003DMP400048099	R.F(+304.20)FQLYVYK(+304.20).D	N	70.34	1714.98	8	3.6	858.5	2	109.2	86500000	3	iTRAQ 8plex (K N-term)	F1:iTRAQ 8plex (K N-term):1000.00;K8:iTRAQ 8plex (K N-term):1000.00	PEAKS DB
22	PGSC0003DMP400048099	K.M(+304.20)(+15.99)AHPEGEYATAR.A	N	66.95	1651.79	12	2.4	551.605	3	26.33	8710000	2	iTRAQ 8plex (K N-term); Oxidation (M)	M1:iTRAQ 8plex (K N-term):1000.00;M1:Oxidation (M):1000.00	PEAKS DB
22	PGSC0003DMP400048099	K.G(+304.20)VLTAEDAR.L	N	66.34	1234.68	9	-0.1	618.346	2	43.8	102000000	2	iTRAQ 8plex (K N-term)	G1:iTRAQ 8plex (K N-term):1000.00	PEAKS DB
22	PGSC0003DMP400048099	R.I(+304.20)LIDVSK(+304.20).I	N	53.64	1394.89	7	0	698.45	2	80.73	209000000	2	iTRAQ 8plex (K N-term)	I1:iTRAQ 8plex (K N-term):1000.00;K7:iTRAQ 8plex (K N-term):1000.00	PEAKS DB
22	PGSC0003DMP400048099	R.A(+304.20)ALPAPR.L	Y	52.9	998.612	7	-1.4	500.313	2	38.94	29000000	1	iTRAQ 8plex (K N-term)	A1:iTRAQ 8plex (K N-term):1000.00	PEAKS DB
22	PGSC0003DMP400048099	R.I(+304.20)PVFLDGGVR.R	N	48.97	1375.81	10	3.8	688.914	2	100.01	182000000	1	iTRAQ 8plex (K N-term)	I1:iTRAQ 8plex (K N-term):1000.00	PEAKS DB
22	PGSC0003DMP400048099	R.I(+304.20)PVFLDGGVRR.G	N	44.47	1531.91	11	4.2	511.646	3	80.53	59800000	1	iTRAQ 8plex (K N-term)	I1:iTRAQ 8plex (K N-term):1000.00	PEAKS DB
22	PGSC0003DMP400048099	R.N(+304.20)VVAQLVR.R	Y	38.32	1201.74	8	-2.3	401.586	3	70.56	3800000	1	iTRAQ 8plex (K N-term)	N1:iTRAQ 8plex (K N-term):1000.00	PEAKS DB
22	PGSC0003DMP400048099	R.E(+304.20)ADIK(+304.20)NR.F	N	33.38	1452.84	7	2.8	485.289	3	30.05	6730000	2	iTRAQ 8plex (K N-term)	E1:iTRAQ 8plex (K N-term):1000.00;K5:iTRAQ 8plex (K N-term):1000.00	PEAKS DB
22	PGSC0003DMP400048099	K.I(+304.20)DM(+15.99)TTTVLGFK(+304.20).I	Y	31.85	1849.04	11	2.9	617.355	3	88.85	2500000	1	iTRAQ 8plex (K N-term); Oxidation (M)	I1:iTRAQ 8plex (K N-term):1000.00;M3:Oxidation (M):1000.00;K11:iTRAQ 8plex (K N-term):1000.00	PEAKS DB
22	PGSC0003DMP400048099	R.R(+304.20)GTDVFK(+304.20).A	N	30.89	1429.84	7	4.4	477.623	3	36.05	0	0	iTRAQ 8plex (K N-term)	R1:iTRAQ 8plex (K N-term):1000.00;K7:iTRAQ 8plex (K N-term):1000.00	PEAKS DB
22	PGSC0003DMP400048099	K.K(+304.20)(+304.20)VLQMLR.D	Y	27.23	1494.94	7	-0.4	499.321	3	67.41	4460000	1	iTRAQ 8plex (K N-term)	K1:iTRAQ 8plex (K N-term):1000.00;K1:iTRAQ 8plex (K N-term):1000.00	PEAKS DB
22	PGSC0003DMP400048099	R.S(+304.20)LK(+304.20)EITR.N	N	26.02	1453.9	7	0.2	485.64	3	41.63	46800000	1	iTRAQ 8plex (K N-term)	S1:iTRAQ 8plex (K N-term):1000.00;K3:iTRAQ 8plex (K N-term):1000.00	PEAKS DB
17	PGSC0003DMP400041522	K.T(+304.20)NDLAGDGTTTSVVLAQGLIAEGVK(+304.20).V	Y	119.84	3037.66	25	2	1013.56	3	110.67	2710000	2	iTRAQ 8plex (K N-term)	T1:iTRAQ 8plex (K N-term):1000.00;K25:iTRAQ 8plex (K N-term):1000.00	PEAKS DB
17	PGSC0003DMP400041522	R.K(+304.20)(+304.20)SQYLDDIATLTGGTVIR.E	Y	117.42	2558.44	18	-0.2	853.821	3	105.5	3620000	1	iTRAQ 8plex (K N-term)	K1:iTRAQ 8plex (K N-term):1000.00;K1:iTRAQ 8plex (K N-term):1000.00	PEAKS DB
17	PGSC0003DMP400041522	K.E(+304.20)VEDSELADVAAVSAGNNLEVGSMIAEAMSK(+304.20).V	Y	110.93	3743.86	31	2.9	936.975	4	119.13	1100000	1	iTRAQ 8plex (K N-term)	E1:iTRAQ 8plex (K N-term):1000.00;K31:iTRAQ 8plex (K N-term):1000.00	PEAKS DB
17	PGSC0003DMP400041522	R.N(+304.20)GYPILIIAEDIEQEALATLVVNK(+304.20).L	Y	103.96	3233.83	24	2.9	809.466	4	125.93	2600000	1	iTRAQ 8plex (K N-term)	N1:iTRAQ 8plex (K N-term):1000.00;K24:iTRAQ 8plex (K N-term):1000.00	PEAKS DB
17	PGSC0003DMP400041522	K.S(+304.20)QYLDDIATLTGGTVIR.E	Y	103.64	2126.15	17	-0.2	709.723	3	113	1310000	1	iTRAQ 8plex (K N-term)	S1:iTRAQ 8plex (K N-term):1000.00	PEAKS DB
17	PGSC0003DMP400041522	K.L(+304.20)ADLVGVTLGPK(+304.20).G	N	102.65	1790.1	12	2.1	896.06	2	110.54	48700000	2	iTRAQ 8plex (K N-term)	L1:iTRAQ 8plex (K N-term):1000.00;K12:iTRAQ 8plex (K N-term):1000.00	PEAKS DB
17	PGSC0003DMP400041522	K.S(+304.20)QYLDDIATLTGGTVIREELGLTLDK(+304.20).A	Y	100.43	3428.88	26	1.3	858.227	4	118.25	2090000	1	iTRAQ 8plex (K N-term)	S1:iTRAQ 8plex (K N-term):1000.00;K26:iTRAQ 8plex (K N-term):1000.00	PEAKS DB
17	PGSC0003DMP400041522	K.D(+304.20)ATTIVGDGSTQEAVNK(+304.20)R.V	Y	97.32	2469.32	18	-2	618.335	4	52.22	25000000	1	iTRAQ 8plex (K N-term)	D1:iTRAQ 8plex (K N-term):1000.00;K17:iTRAQ 8plex (K N-term):1000.00	PEAKS DB
17	PGSC0003DMP400041522	K.L(+304.20)SGGVAVIQVGAQTETELK(+304.20)EK(+304.20).K	N	93.91	3068.77	21	3.6	768.202	4	96.24	11700000	2	iTRAQ 8plex (K N-term)	L1:iTRAQ 8plex (K N-term):1000.00;K19:iTRAQ 8plex (K N-term):1000.00;K21:iTRAQ 8plex (K N-term):1000.00	PEAKS DB
17	PGSC0003DMP400041522	K.F(+304.20)GYNAATGNYEDLMAAGIIDPTK(+304.20).V	Y	93.89	3039.54	23	2.2	760.893	4	111.81	5210000	1	iTRAQ 8plex (K N-term)	F1:iTRAQ 8plex (K N-term):1000.00;K23:iTRAQ 8plex (K N-term):1000.00	PEAKS DB
17	PGSC0003DMP400041522	K.G(+304.20)TLANDEEK(+304.20)VGADIVK(+304.20).R	Y	91.17	2570.45	16	-2.6	643.619	4	70.89	3870000	1	iTRAQ 8plex (K N-term)	G1:iTRAQ 8plex (K N-term):1000.00;K9:iTRAQ 8plex (K N-term):1000.00;K16:iTRAQ 8plex (K N-term):1000.00	PEAKS DB
17	PGSC0003DMP400041522	R.K(+304.20)(+304.20)SQYLDDIATLTGGTVIREELGLTLDK(+304.20).A	Y	89.26	3861.17	27	-2.4	966.298	4	113.68	4280000	1	iTRAQ 8plex (K N-term)	K1:iTRAQ 8plex (K N-term):1000.00;K1:iTRAQ 8plex (K N-term):1000.00;K27:iTRAQ 8plex (K N-term):1000.00	PEAKS DB
17	PGSC0003DMP400041522	R.D(+304.20)LVNVLEDAIR.N	Y	89.13	1559.88	11	0.4	780.946	2	113.76	51900000	1	iTRAQ 8plex (K N-term)	D1:iTRAQ 8plex (K N-term):1000.00	PEAKS DB
17	PGSC0003DMP400041522	K.N(+304.20)LIEAADQDYEK(+304.20)EK(+304.20).L	Y	88.51	2577.39	14	-2	645.353	4	72.02	13600000	2	iTRAQ 8plex (K N-term)	N1:iTRAQ 8plex (K N-term):1000.00;K12:iTRAQ 8plex (K N-term):1000.00;K14:iTRAQ 8plex (K N-term):1000.00	PEAKS DB
17	PGSC0003DMP400041522	K.V(+304.20)VAAGANPVLITR.G	Y	84.97	1583.96	13	-3.4	792.985	2	77.88	9770000	2	iTRAQ 8plex (K N-term)	V1:iTRAQ 8plex (K N-term):1000.00	PEAKS DB
17	PGSC0003DMP400041522	R.E(+304.20)VELEDPVENIGAK(+304.20).L	Y	84.64	2149.16	14	3.6	717.397	3	85.31	21500000	2	iTRAQ 8plex (K N-term)	E1:iTRAQ 8plex (K N-term):1000.00;K14:iTRAQ 8plex (K N-term):1000.00	PEAKS DB
17	PGSC0003DMP400041522	R.G(+304.20)YVSPYFVTDSEK(+304.20).M	Y	80.96	2099.09	13	-0.7	700.705	3	81.79	23700000	2	iTRAQ 8plex (K N-term)	G1:iTRAQ 8plex (K N-term):1000.00;K13:iTRAQ 8plex (K N-term):1000.00	PEAKS DB
17	PGSC0003DMP400041522	R.V(+304.20)VEGMQFER.G	Y	68.13	1397.72	9	-2.3	699.867	2	70.34	15000000	2	iTRAQ 8plex (K N-term)	V1:iTRAQ 8plex (K N-term):1000.00	PEAKS DB
17	PGSC0003DMP400041522	K.G(+304.20)VVTLEEGK(+304.20).S	Y	66.82	1538.9	9	-1	513.974	3	58.82	22400000	2	iTRAQ 8plex (K N-term)	G1:iTRAQ 8plex (K N-term):1000.00;K9:iTRAQ 8plex (K N-term):1000.00	PEAKS DB
17	PGSC0003DMP400041522	K.A(+304.20)DK(+304.20)EVLGHAAK(+304.20).V	Y	64.39	2050.21	11	2.4	513.562	4	39.78	0	0	iTRAQ 8plex (K N-term)	A1:iTRAQ 8plex (K N-term):1000.00;K3:iTRAQ 8plex (K N-term):1000.00;K11:iTRAQ 8plex (K N-term):1000.00	PEAKS DB
17	PGSC0003DMP400041522	R.V(+304.20)EDALNATK(+304.20).A	N	63.41	1567.89	9	-0.2	523.638	3	64.55	57900000	2	iTRAQ 8plex (K N-term)	V1:iTRAQ 8plex (K N-term):1000.00;K9:iTRAQ 8plex (K N-term):1000.00	PEAKS DB
17	PGSC0003DMP400041522	K.I(+304.20)VNDGVTVAR.E	N	58.59	1346.78	10	-2	449.932	3	56.74	63400000	2	iTRAQ 8plex (K N-term)	I1:iTRAQ 8plex (K N-term):1000.00	PEAKS DB
17	PGSC0003DMP400041522	R.C(+57.02)(+304.20)C(+57.02)LEHAASVAK(+304.20).T	Y	54.46	1852.96	11	-0.1	618.662	3	46.76	381000	1	Carbamidomethylation; iTRAQ 8plex (K N-term)	C1:Carbamidomethylation:1000.00;C1:iTRAQ 8plex (K N-term):1000.00;C2:Carbamidomethylation:1000.00;K11:iTRAQ 8plex (K N-term):1000.00	PEAKS DB
17	PGSC0003DMP400041522	K.S(+304.20)QYLDDIATLTGGTVIREELGLTLDK(+304.20)ADK(+304.20)EVLGHAAK(+304.20).V	Y	53.17	5156.88	37	5	860.491	6	114.48	476000	1	iTRAQ 8plex (K N-term)	S1:iTRAQ 8plex (K N-term):1000.00;K26:iTRAQ 8plex (K N-term):1000.00;K29:iTRAQ 8plex (K N-term):1000.00;K37:iTRAQ 8plex (K N-term):1000.00	PEAKS DB
17	PGSC0003DMP400041522	K.L(+304.20)SGGVAVIQVGAQTETELK(+304.20).E	N	52.23	2507.43	19	3.1	627.867	4	100.53	3020000	1	iTRAQ 8plex (K N-term)	L1:iTRAQ 8plex (K N-term):1000.00;K19:iTRAQ 8plex (K N-term):1000.00	PEAKS DB
17	PGSC0003DMP400041522	R.A(+304.20)LSYPLK(+304.20).L	Y	51.37	1398.86	7	-1.3	700.436	2	67.55	72400000	2	iTRAQ 8plex (K N-term)	A1:iTRAQ 8plex (K N-term):1000.00;K7:iTRAQ 8plex (K N-term):1000.00	PEAKS DB
17	PGSC0003DMP400041522	R.E(+304.20)ELGLTLDK(+304.20).A	Y	50.88	1624.94	9	-1.2	542.653	3	78.24	2710000	1	iTRAQ 8plex (K N-term)	E1:iTRAQ 8plex (K N-term):1000.00;K9:iTRAQ 8plex (K N-term):1000.00	PEAKS DB
17	PGSC0003DMP400041522	K.L(+304.20)RVEDALNATK(+304.20).A	N	50.58	1837.08	11	-0.5	613.366	3	64.35	30600000	2	iTRAQ 8plex (K N-term)	L1:iTRAQ 8plex (K N-term):1000.00;K11:iTRAQ 8plex (K N-term):1000.00	PEAKS DB
17	PGSC0003DMP400041522	K.L(+304.20)LLVDK(+304.20)K(+304.20).I	N	49.84	1740.15	7	0.3	436.044	4	68.48	68400000	2	iTRAQ 8plex (K N-term)	L1:iTRAQ 8plex (K N-term):1000.00;K6:iTRAQ 8plex (K N-term):1000.00;K7:iTRAQ 8plex (K N-term):1000.00	PEAKS DB
17	PGSC0003DMP400041522	K.V(+304.20)LSSDDPK(+304.20).F	Y	47.53	1467.83	8	1.1	490.284	3	49.4	46500000	2	iTRAQ 8plex (K N-term)	V1:iTRAQ 8plex (K N-term):1000.00;K8:iTRAQ 8plex (K N-term):1000.00	PEAKS DB
17	PGSC0003DMP400041522	K.L(+304.20)QNGVNK(+304.20).L	Y	46.94	1379.82	7	-3.4	460.947	3	39.41	15500000	2	iTRAQ 8plex (K N-term)	L1:iTRAQ 8plex (K N-term):1000.00;K7:iTRAQ 8plex (K N-term):1000.00	PEAKS DB
17	PGSC0003DMP400041522	K.A(+304.20)LVAELK(+304.20).N	Y	45.86	1350.86	7	-0.4	676.437	2	73.49	86100000	2	iTRAQ 8plex (K N-term)	A1:iTRAQ 8plex (K N-term):1000.00;K7:iTRAQ 8plex (K N-term):1000.00	PEAKS DB
17	PGSC0003DMP400041522	R.N(+304.20)VVLESK(+304.20).Y	N	43.33	1395.84	7	0.5	698.93	2	50.96	92000000	2	iTRAQ 8plex (K N-term)	N1:iTRAQ 8plex (K N-term):1000.00;K7:iTRAQ 8plex (K N-term):1000.00	PEAKS DB
17	PGSC0003DMP400041522	K.K(+304.20)(+304.20)LQNGVNK(+304.20).L	Y	42.81	1812.12	8	3.4	605.049	3	36	1230000	1	iTRAQ 8plex (K N-term)	K1:iTRAQ 8plex (K N-term):1000.00;K1:iTRAQ 8plex (K N-term):1000.00;K8:iTRAQ 8plex (K N-term):1000.00	PEAKS DB
17	PGSC0003DMP400041522	K.V(+304.20)AALK(+304.20)APGFGER.K	Y	41.22	1823.08	12	0.6	608.7	3	68.48	4010000	1	iTRAQ 8plex (K N-term)	V1:iTRAQ 8plex (K N-term):1000.00;K5:iTRAQ 8plex (K N-term):1000.00	PEAKS DB
17	PGSC0003DMP400041522	K.V(+304.20)GADIVK(+304.20)R.A	Y	38.85	1464.91	8	0.9	733.465	2	43.03	20400000	2	iTRAQ 8plex (K N-term)	V1:iTRAQ 8plex (K N-term):1000.00;K7:iTRAQ 8plex (K N-term):1000.00	PEAKS DB
17	PGSC0003DMP400041522	K.A(+304.20)PGFGER.K	N	38.1	1036.56	7	0.2	519.285	2	37.84	165000000	1	iTRAQ 8plex (K N-term)	A1:iTRAQ 8plex (K N-term):1000.00	PEAKS DB
17	PGSC0003DMP400041522	K.S(+304.20)AENSLR.V	Y	28.32	1079.58	7	2.2	540.8	2	26.7	0	0	iTRAQ 8plex (K N-term)	S1:iTRAQ 8plex (K N-term):1000.00	PEAKS DB
17	PGSC0003DMP400041521	K.T(+304.20)NDLAGDGTTTSVVLAQGLIAEGVK(+304.20).V	Y	119.84	3037.66	25	2	1013.56	3	110.67	2710000	2	iTRAQ 8plex (K N-term)	T1:iTRAQ 8plex (K N-term):1000.00;K25:iTRAQ 8plex (K N-term):1000.00	PEAKS DB
17	PGSC0003DMP400041521	R.K(+304.20)(+304.20)SQYLDDIATLTGGTVIR.E	Y	117.42	2558.44	18	-0.2	853.821	3	105.5	3620000	1	iTRAQ 8plex (K N-term)	K1:iTRAQ 8plex (K N-term):1000.00;K1:iTRAQ 8plex (K N-term):1000.00	PEAKS DB
17	PGSC0003DMP400041521	K.E(+304.20)VEDSELADVAAVSAGNNLEVGSMIAEAMSK(+304.20).V	Y	110.93	3743.86	31	2.9	936.975	4	119.13	1100000	1	iTRAQ 8plex (K N-term)	E1:iTRAQ 8plex (K N-term):1000.00;K31:iTRAQ 8plex (K N-term):1000.00	PEAKS DB
17	PGSC0003DMP400041521	R.N(+304.20)GYPILIIAEDIEQEALATLVVNK(+304.20).L	Y	103.96	3233.83	24	2.9	809.466	4	125.93	2600000	1	iTRAQ 8plex (K N-term)	N1:iTRAQ 8plex (K N-term):1000.00;K24:iTRAQ 8plex (K N-term):1000.00	PEAKS DB
17	PGSC0003DMP400041521	K.S(+304.20)QYLDDIATLTGGTVIR.E	Y	103.64	2126.15	17	-0.2	709.723	3	113	1310000	1	iTRAQ 8plex (K N-term)	S1:iTRAQ 8plex (K N-term):1000.00	PEAKS DB
17	PGSC0003DMP400041521	K.L(+304.20)ADLVGVTLGPK(+304.20).G	N	102.65	1790.1	12	2.1	896.06	2	110.54	48700000	2	iTRAQ 8plex (K N-term)	L1:iTRAQ 8plex (K N-term):1000.00;K12:iTRAQ 8plex (K N-term):1000.00	PEAKS DB
17	PGSC0003DMP400041521	K.S(+304.20)QYLDDIATLTGGTVIREELGLTLDK(+304.20).A	Y	100.43	3428.88	26	1.3	858.227	4	118.25	2090000	1	iTRAQ 8plex (K N-term)	S1:iTRAQ 8plex (K N-term):1000.00;K26:iTRAQ 8plex (K N-term):1000.00	PEAKS DB
17	PGSC0003DMP400041521	K.D(+304.20)ATTIVGDGSTQEAVNK(+304.20)R.V	Y	97.32	2469.32	18	-2	618.335	4	52.22	25000000	1	iTRAQ 8plex (K N-term)	D1:iTRAQ 8plex (K N-term):1000.00;K17:iTRAQ 8plex (K N-term):1000.00	PEAKS DB
17	PGSC0003DMP400041521	K.L(+304.20)SGGVAVIQVGAQTETELK(+304.20)EK(+304.20).K	N	93.91	3068.77	21	3.6	768.202	4	96.24	11700000	2	iTRAQ 8plex (K N-term)	L1:iTRAQ 8plex (K N-term):1000.00;K19:iTRAQ 8plex (K N-term):1000.00;K21:iTRAQ 8plex (K N-term):1000.00	PEAKS DB
17	PGSC0003DMP400041521	K.F(+304.20)GYNAATGNYEDLMAAGIIDPTK(+304.20).V	Y	93.89	3039.54	23	2.2	760.893	4	111.81	5210000	1	iTRAQ 8plex (K N-term)	F1:iTRAQ 8plex (K N-term):1000.00;K23:iTRAQ 8plex (K N-term):1000.00	PEAKS DB
17	PGSC0003DMP400041521	K.G(+304.20)TLANDEEK(+304.20)VGADIVK(+304.20).R	Y	91.17	2570.45	16	-2.6	643.619	4	70.89	3870000	1	iTRAQ 8plex (K N-term)	G1:iTRAQ 8plex (K N-term):1000.00;K9:iTRAQ 8plex (K N-term):1000.00;K16:iTRAQ 8plex (K N-term):1000.00	PEAKS DB
17	PGSC0003DMP400041521	R.K(+304.20)(+304.20)SQYLDDIATLTGGTVIREELGLTLDK(+304.20).A	Y	89.26	3861.17	27	-2.4	966.298	4	113.68	4280000	1	iTRAQ 8plex (K N-term)	K1:iTRAQ 8plex (K N-term):1000.00;K1:iTRAQ 8plex (K N-term):1000.00;K27:iTRAQ 8plex (K N-term):1000.00	PEAKS DB
17	PGSC0003DMP400041521	R.D(+304.20)LVNVLEDAIR.N	Y	89.13	1559.88	11	0.4	780.946	2	113.76	51900000	1	iTRAQ 8plex (K N-term)	D1:iTRAQ 8plex (K N-term):1000.00	PEAKS DB
17	PGSC0003DMP400041521	K.N(+304.20)LIEAADQDYEK(+304.20)EK(+304.20).L	Y	88.51	2577.39	14	-2	645.353	4	72.02	13600000	2	iTRAQ 8plex (K N-term)	N1:iTRAQ 8plex (K N-term):1000.00;K12:iTRAQ 8plex (K N-term):1000.00;K14:iTRAQ 8plex (K N-term):1000.00	PEAKS DB
17	PGSC0003DMP400041521	K.V(+304.20)VAAGANPVLITR.G	Y	84.97	1583.96	13	-3.4	792.985	2	77.88	9770000	2	iTRAQ 8plex (K N-term)	V1:iTRAQ 8plex (K N-term):1000.00	PEAKS DB
17	PGSC0003DMP400041521	R.E(+304.20)VELEDPVENIGAK(+304.20).L	Y	84.64	2149.16	14	3.6	717.397	3	85.31	21500000	2	iTRAQ 8plex (K N-term)	E1:iTRAQ 8plex (K N-term):1000.00;K14:iTRAQ 8plex (K N-term):1000.00	PEAKS DB
17	PGSC0003DMP400041521	R.G(+304.20)YVSPYFVTDSEK(+304.20).M	Y	80.96	2099.09	13	-0.7	700.705	3	81.79	23700000	2	iTRAQ 8plex (K N-term)	G1:iTRAQ 8plex (K N-term):1000.00;K13:iTRAQ 8plex (K N-term):1000.00	PEAKS DB
17	PGSC0003DMP400041521	R.V(+304.20)VEGMQFER.G	Y	68.13	1397.72	9	-2.3	699.867	2	70.34	15000000	2	iTRAQ 8plex (K N-term)	V1:iTRAQ 8plex (K N-term):1000.00	PEAKS DB
17	PGSC0003DMP400041521	K.G(+304.20)VVTLEEGK(+304.20).S	Y	66.82	1538.9	9	-1	513.974	3	58.82	22400000	2	iTRAQ 8plex (K N-term)	G1:iTRAQ 8plex (K N-term):1000.00;K9:iTRAQ 8plex (K N-term):1000.00	PEAKS DB
17	PGSC0003DMP400041521	K.A(+304.20)DK(+304.20)EVLGHAAK(+304.20).V	Y	64.39	2050.21	11	2.4	513.562	4	39.78	0	0	iTRAQ 8plex (K N-term)	A1:iTRAQ 8plex (K N-term):1000.00;K3:iTRAQ 8plex (K N-term):1000.00;K11:iTRAQ 8plex (K N-term):1000.00	PEAKS DB
17	PGSC0003DMP400041521	R.V(+304.20)EDALNATK(+304.20).A	N	63.41	1567.89	9	-0.2	523.638	3	64.55	57900000	2	iTRAQ 8plex (K N-term)	V1:iTRAQ 8plex (K N-term):1000.00;K9:iTRAQ 8plex (K N-term):1000.00	PEAKS DB
17	PGSC0003DMP400041521	K.I(+304.20)VNDGVTVAR.E	N	58.59	1346.78	10	-2	449.932	3	56.74	63400000	2	iTRAQ 8plex (K N-term)	I1:iTRAQ 8plex (K N-term):1000.00	PEAKS DB
17	PGSC0003DMP400041521	R.C(+57.02)(+304.20)C(+57.02)LEHAASVAK(+304.20).T	Y	54.46	1852.96	11	-0.1	618.662	3	46.76	381000	1	Carbamidomethylation; iTRAQ 8plex (K N-term)	C1:Carbamidomethylation:1000.00;C1:iTRAQ 8plex (K N-term):1000.00;C2:Carbamidomethylation:1000.00;K11:iTRAQ 8plex (K N-term):1000.00	PEAKS DB
17	PGSC0003DMP400041521	K.S(+304.20)QYLDDIATLTGGTVIREELGLTLDK(+304.20)ADK(+304.20)EVLGHAAK(+304.20).V	Y	53.17	5156.88	37	5	860.491	6	114.48	476000	1	iTRAQ 8plex (K N-term)	S1:iTRAQ 8plex (K N-term):1000.00;K26:iTRAQ 8plex (K N-term):1000.00;K29:iTRAQ 8plex (K N-term):1000.00;K37:iTRAQ 8plex (K N-term):1000.00	PEAKS DB
17	PGSC0003DMP400041521	K.L(+304.20)SGGVAVIQVGAQTETELK(+304.20).E	N	52.23	2507.43	19	3.1	627.867	4	100.53	3020000	1	iTRAQ 8plex (K N-term)	L1:iTRAQ 8plex (K N-term):1000.00;K19:iTRAQ 8plex (K N-term):1000.00	PEAKS DB
17	PGSC0003DMP400041521	R.A(+304.20)LSYPLK(+304.20).L	Y	51.37	1398.86	7	-1.3	700.436	2	67.55	72400000	2	iTRAQ 8plex (K N-term)	A1:iTRAQ 8plex (K N-term):1000.00;K7:iTRAQ 8plex (K N-term):1000.00	PEAKS DB
17	PGSC0003DMP400041521	R.E(+304.20)ELGLTLDK(+304.20).A	Y	50.88	1624.94	9	-1.2	542.653	3	78.24	2710000	1	iTRAQ 8plex (K N-term)	E1:iTRAQ 8plex (K N-term):1000.00;K9:iTRAQ 8plex (K N-term):1000.00	PEAKS DB
17	PGSC0003DMP400041521	K.L(+304.20)RVEDALNATK(+304.20).A	N	50.58	1837.08	11	-0.5	613.366	3	64.35	30600000	2	iTRAQ 8plex (K N-term)	L1:iTRAQ 8plex (K N-term):1000.00;K11:iTRAQ 8plex (K N-term):1000.00	PEAKS DB
17	PGSC0003DMP400041521	K.L(+304.20)LLVDK(+304.20)K(+304.20).I	N	49.84	1740.15	7	0.3	436.044	4	68.48	68400000	2	iTRAQ 8plex (K N-term)	L1:iTRAQ 8plex (K N-term):1000.00;K6:iTRAQ 8plex (K N-term):1000.00;K7:iTRAQ 8plex (K N-term):1000.00	PEAKS DB
17	PGSC0003DMP400041521	K.V(+304.20)LSSDDPK(+304.20).F	Y	47.53	1467.83	8	1.1	490.284	3	49.4	46500000	2	iTRAQ 8plex (K N-term)	V1:iTRAQ 8plex (K N-term):1000.00;K8:iTRAQ 8plex (K N-term):1000.00	PEAKS DB
17	PGSC0003DMP400041521	K.L(+304.20)QNGVNK(+304.20).L	Y	46.94	1379.82	7	-3.4	460.947	3	39.41	15500000	2	iTRAQ 8plex (K N-term)	L1:iTRAQ 8plex (K N-term):1000.00;K7:iTRAQ 8plex (K N-term):1000.00	PEAKS DB
17	PGSC0003DMP400041521	K.A(+304.20)LVAELK(+304.20).N	Y	45.86	1350.86	7	-0.4	676.437	2	73.49	86100000	2	iTRAQ 8plex (K N-term)	A1:iTRAQ 8plex (K N-term):1000.00;K7:iTRAQ 8plex (K N-term):1000.00	PEAKS DB
17	PGSC0003DMP400041521	R.N(+304.20)VVLESK(+304.20).Y	N	43.33	1395.84	7	0.5	698.93	2	50.96	92000000	2	iTRAQ 8plex (K N-term)	N1:iTRAQ 8plex (K N-term):1000.00;K7:iTRAQ 8plex (K N-term):1000.00	PEAKS DB
17	PGSC0003DMP400041521	K.K(+304.20)(+304.20)LQNGVNK(+304.20).L	Y	42.81	1812.12	8	3.4	605.049	3	36	1230000	1	iTRAQ 8plex (K N-term)	K1:iTRAQ 8plex (K N-term):1000.00;K1:iTRAQ 8plex (K N-term):1000.00;K8:iTRAQ 8plex (K N-term):1000.00	PEAKS DB
17	PGSC0003DMP400041521	K.V(+304.20)AALK(+304.20)APGFGER.K	Y	41.22	1823.08	12	0.6	608.7	3	68.48	4010000	1	iTRAQ 8plex (K N-term)	V1:iTRAQ 8plex (K N-term):1000.00;K5:iTRAQ 8plex (K N-term):1000.00	PEAKS DB
17	PGSC0003DMP400041521	K.V(+304.20)GADIVK(+304.20)R.A	Y	38.85	1464.91	8	0.9	733.465	2	43.03	20400000	2	iTRAQ 8plex (K N-term)	V1:iTRAQ 8plex (K N-term):1000.00;K7:iTRAQ 8plex (K N-term):1000.00	PEAKS DB
17	PGSC0003DMP400041521	K.A(+304.20)PGFGER.K	N	38.1	1036.56	7	0.2	519.285	2	37.84	165000000	1	iTRAQ 8plex (K N-term)	A1:iTRAQ 8plex (K N-term):1000.00	PEAKS DB
17	PGSC0003DMP400041521	K.S(+304.20)AENSLR.V	Y	28.32	1079.58	7	2.2	540.8	2	26.7	0	0	iTRAQ 8plex (K N-term)	S1:iTRAQ 8plex (K N-term):1000.00	PEAKS DB
46	PGSC0003DMP400010643	K.N(+304.20)LQDIIAILGMDELSEDDK(+304.20)MTVAR.A	N	138.05	3297.73	24	2.5	1100.25	3	117.95	13100000	2	iTRAQ 8plex (K N-term)	N1:iTRAQ 8plex (K N-term):1000.00;K19:iTRAQ 8plex (K N-term):1000.00	PEAKS DB
46	PGSC0003DMP400010643	R.L(+304.20)VLEVAQHLGENMVR.T	N	121.63	2011.11	15	2.4	671.38	3	112.43	41500000	2	iTRAQ 8plex (K N-term)	L1:iTRAQ 8plex (K N-term):1000.00	PEAKS DB
46	PGSC0003DMP400010643	R.V(+304.20)GLTGLTVAEHFRDAEGQDVLLFIDNIFR.F	N	114.36	3548.89	29	2.5	888.231	4	123.07	1060000	1	iTRAQ 8plex (K N-term)	V1:iTRAQ 8plex (K N-term):1000.00	PEAKS DB
46	PGSC0003DMP400010643	R.M(+304.20)LSPHILGEDHYNTAR.G	N	111.36	2157.09	16	-2.6	540.278	4	63.57	58500000	2	iTRAQ 8plex (K N-term)	M1:iTRAQ 8plex (K N-term):1000.00	PEAKS DB
46	PGSC0003DMP400010643	R.D(+304.20)AEGQDVLLFIDNIFR.F	N	109.64	2168.14	16	1.2	1085.08	2	124.79	7760000	2	iTRAQ 8plex (K N-term)	D1:iTRAQ 8plex (K N-term):1000.00	PEAKS DB
46	PGSC0003DMP400010643	R.V(+304.20)GLTGLTVAEHFR.D	N	100.45	1702.96	13	4	568.663	3	86.8	64600000	2	iTRAQ 8plex (K N-term)	V1:iTRAQ 8plex (K N-term):1000.00	PEAKS DB
46	PGSC0003DMP400010643	R.F(+304.20)TQANSEVSALLGR.I	N	98.24	1795.97	14	1.4	599.664	3	104.17	14900000	2	iTRAQ 8plex (K N-term)	F1:iTRAQ 8plex (K N-term):1000.00	PEAKS DB
46	PGSC0003DMP400010643	K.V(+304.20)VDLLAPYQR.G	N	94.48	1476.86	10	3.1	739.437	2	103.65	35800000	2	iTRAQ 8plex (K N-term)	V1:iTRAQ 8plex (K N-term):1000.00	PEAKS DB
46	PGSC0003DMP400010643	R.F(+304.20)DDGLPPILTALEVLDNQIR.L	Y	89.34	2542.39	20	1.8	848.472	3	125.79	725000	1	iTRAQ 8plex (K N-term)	F1:iTRAQ 8plex (K N-term):1000.00	PEAKS DB
46	PGSC0003DMP400010643	K.I(+304.20)TDEFTGAGAIGK(+304.20).V	Y	88.9	1887.05	13	0.5	630.023	3	83.65	10100000	2	iTRAQ 8plex (K N-term)	I1:iTRAQ 8plex (K N-term):1000.00;K13:iTRAQ 8plex (K N-term):1000.00	PEAKS DB
46	PGSC0003DMP400010643	K.A(+304.20)HGGFSVFAGVGER.T	N	88.15	1693.88	14	-1.1	565.633	3	67.41	42100000	2	iTRAQ 8plex (K N-term)	A1:iTRAQ 8plex (K N-term):1000.00	PEAKS DB
46	PGSC0003DMP400010643	K.T(+304.20)VLIMELINNVAK(+304.20).A	N	85.3	2065.23	13	1.9	1033.63	2	121.83	19600000	3	iTRAQ 8plex (K N-term)	T1:iTRAQ 8plex (K N-term):1000.00;K13:iTRAQ 8plex (K N-term):1000.00	PEAKS DB
46	PGSC0003DMP400010643	K.V(+304.20)C(+57.02)QVIGAVVDVR.F	N	85.09	1617.91	12	1.1	809.965	2	107.65	1320000	1	iTRAQ 8plex (K N-term); Carbamidomethylation	V1:iTRAQ 8plex (K N-term):1000.00;C2:Carbamidomethylation:1000.00	PEAKS DB
46	PGSC0003DMP400010643	K.I(+304.20)GLFGGAGVGK(+304.20).T	N	81.85	1582.95	11	6.8	528.663	3	89.28	517000000	2	iTRAQ 8plex (K N-term)	I1:iTRAQ 8plex (K N-term):1000.00;K11:iTRAQ 8plex (K N-term):1000.00	PEAKS DB
46	PGSC0003DMP400010643	R.G(+304.20)PITTDHFLPIHR.E	Y	77.97	1807	13	-0.6	603.34	3	66.18	12200000	2	iTRAQ 8plex (K N-term)	G1:iTRAQ 8plex (K N-term):1000.00	PEAKS DB
46	PGSC0003DMP400010643	K.K(+304.20)(+304.20)GSITSVQAIYVPADDLTDPAPATTFAHLDATTVLSR.Q	N	72.96	4450.37	37	2.5	891.084	5	109.62	2650000	1	iTRAQ 8plex (K N-term)	K1:iTRAQ 8plex (K N-term):1000.00;K1:iTRAQ 8plex (K N-term):1000.00	PEAKS DB
46	PGSC0003DMP400010643	R.I(+304.20)MNVIGEAIDER.G	Y	70.25	1662.89	12	1.1	832.451	2	113.72	4290000	2	iTRAQ 8plex (K N-term)	I1:iTRAQ 8plex (K N-term):1000.00	PEAKS DB
46	PGSC0003DMP400010643	D.P(+304.20)APATTFAHLDATTVLSR.Q	N	69.07	2172.18	18	0.6	725.067	3	87.94	1690000	1	iTRAQ 8plex (K N-term)	P1:iTRAQ 8plex (K N-term):1000.00	PEAKS DB
46	PGSC0003DMP400010643	R.I(+304.20)MNVIGEAIDERGPITTDHFLPIHR.E	Y	68.47	3147.68	25	0.2	630.543	5	111.5	2510000	1	iTRAQ 8plex (K N-term)	I1:iTRAQ 8plex (K N-term):1000.00	PEAKS DB
46	PGSC0003DMP400010643	K.E(+304.20)SINSFQGVLDGK(+304.20).Y	N	67.93	2001.09	13	5.3	668.04	3	86.77	7520000	1	iTRAQ 8plex (K N-term)	E1:iTRAQ 8plex (K N-term):1000.00;K13:iTRAQ 8plex (K N-term):1000.00	PEAKS DB
46	PGSC0003DMP400010643	R.T(+304.20)IAMDGTEGLVR.G	N	67.89	1565.83	12	-0.4	522.952	3	73.93	12600000	2	iTRAQ 8plex (K N-term)	T1:iTRAQ 8plex (K N-term):1000.00	PEAKS DB
46	PGSC0003DMP400010643	R.E(+304.20)MIESGVIK(+304.20).L	N	61.23	1612.92	9	1.1	538.648	3	68.17	36200000	1	iTRAQ 8plex (K N-term)	E1:iTRAQ 8plex (K N-term):1000.00;K9:iTRAQ 8plex (K N-term):1000.00	PEAKS DB
46	PGSC0003DMP400010643	R.E(+304.20)GNDLYR.E	N	46.8	1169.59	7	1.6	585.805	2	34.18	14300000	1	iTRAQ 8plex (K N-term)	E1:iTRAQ 8plex (K N-term):1000.00	PEAKS DB
46	PGSC0003DMP400010643	R.T(+304.20)REGNDLYR.E	N	46.38	1426.74	9	2	714.38	2	28.62	13400000	2	iTRAQ 8plex (K N-term)	T1:iTRAQ 8plex (K N-term):1000.00	PEAKS DB
72	PGSC0003DMP400014413	K.M(+304.20)TELLGTEQQEFFTSYDEVHDSFDAMGLQENLLR.G	N	165.79	4297.01	34	3.5	1075.26	4	120.92	111000	1	iTRAQ 8plex (K N-term)	M1:iTRAQ 8plex (K N-term):1000.00	PEAKS DB
72	PGSC0003DMP400014413	R.G(+304.20)IDVQQVSLVINYDLPTQPENYLHR.I	N	110.54	3214.69	25	-0.5	804.679	4	111.43	1930000	1	iTRAQ 8plex (K N-term)	G1:iTRAQ 8plex (K N-term):1000.00	PEAKS DB
72	PGSC0003DMP400014413	K.M(+304.20)FVLDEADEMLSR.G	N	109.82	1858.91	13	1.7	930.462	2	115.34	10400000	2	iTRAQ 8plex (K N-term)	M1:iTRAQ 8plex (K N-term):1000.00	PEAKS DB
72	PGSC0003DMP400014413	R.S(+304.20)RDHTVSATHGDMDQNTR.D	Y	108.36	2331.09	18	2.3	778.038	3	22.09	1520000	2	iTRAQ 8plex (K N-term)	S1:iTRAQ 8plex (K N-term):1000.00	PEAKS DB
72	PGSC0003DMP400014413	R.G(+304.20)FK(+304.20)DQIYDIFQLLPPK(+304.20).I	N	101.47	2833.64	16	3.2	945.555	3	114.58	6650000	2	iTRAQ 8plex (K N-term)	G1:iTRAQ 8plex (K N-term):1000.00;K3:iTRAQ 8plex (K N-term):1000.00;K16:iTRAQ 8plex (K N-term):1000.00	PEAKS DB
72	PGSC0003DMP400014413	R.D(+304.20)HTVSATHGDMDQNTR.D	N	94.68	2087.95	16	3.7	1044.99	2	24.76	2300000	2	iTRAQ 8plex (K N-term)	D1:iTRAQ 8plex (K N-term):1000.00	PEAKS DB
72	PGSC0003DMP400014413	R.G(+304.20)IYAYGFEK(+304.20)PSAIQQR.G	N	94.15	2435.33	16	-1.1	609.84	4	76.85	10900000	2	iTRAQ 8plex (K N-term)	G1:iTRAQ 8plex (K N-term):1000.00;K9:iTRAQ 8plex (K N-term):1000.00	PEAKS DB
72	PGSC0003DMP400014413	K.G(+304.20)LDVIQQAQSGTGK(+304.20).T	N	86.72	2009.13	14	-2.5	670.714	3	71.06	8820000	1	iTRAQ 8plex (K N-term)	G1:iTRAQ 8plex (K N-term):1000.00;K14:iTRAQ 8plex (K N-term):1000.00	PEAKS DB
72	PGSC0003DMP400014413	R.V(+304.20)LITTDLLAR.G	N	84.52	1417.88	10	2	709.947	2	105.05	26000000	1	iTRAQ 8plex (K N-term)	V1:iTRAQ 8plex (K N-term):1000.00	PEAKS DB
72	PGSC0003DMP400014413	R.I(+304.20)LQSGVHVVVGTPGR.V	N	82.78	1822.07	15	-1.7	608.362	3	76.23	24000000	1	iTRAQ 8plex (K N-term)	I1:iTRAQ 8plex (K N-term):1000.00	PEAKS DB
72	PGSC0003DMP400014413	R.K(+304.20)(+304.20)GVAINFVTK(+304.20)DDER.M	N	67.76	2503.44	14	1.2	626.867	4	63.23	3050000	1	iTRAQ 8plex (K N-term)	K1:iTRAQ 8plex (K N-term):1000.00;K1:iTRAQ 8plex (K N-term):1000.00;K10:iTRAQ 8plex (K N-term):1000.00	PEAKS DB
72	PGSC0003DMP400014413	R.M(+304.20)LFDIQK(+304.20).F	N	67.54	1501.87	7	4	501.632	3	89.36	21000000	2	iTRAQ 8plex (K N-term)	M1:iTRAQ 8plex (K N-term):1000.00;K7:iTRAQ 8plex (K N-term):1000.00	PEAKS DB
72	PGSC0003DMP400014413	R.D(+304.20)ELTLEGIK(+304.20).Q	N	64.42	1624.94	9	3.8	813.48	2	77.59	3250000	2	iTRAQ 8plex (K N-term)	D1:iTRAQ 8plex (K N-term):1000.00;K9:iTRAQ 8plex (K N-term):1000.00	PEAKS DB
72	PGSC0003DMP400014413	K.D(+304.20)QIYDIFQLLPPK(+304.20).I	N	63.16	2197.25	13	2.2	733.426	3	116.41	1140000	1	iTRAQ 8plex (K N-term)	D1:iTRAQ 8plex (K N-term):1000.00;K13:iTRAQ 8plex (K N-term):1000.00	PEAKS DB
72	PGSC0003DMP400014413	K.R(+304.20)DELTLEGIK(+304.20).Q	N	57.2	1781.04	10	-2.5	594.686	3	64	13200000	2	iTRAQ 8plex (K N-term)	R1:iTRAQ 8plex (K N-term):1000.00;K10:iTRAQ 8plex (K N-term):1000.00	PEAKS DB
72	PGSC0003DMP400014413	R.A(+304.20)LGDYLGVK(+304.20).V	N	53.48	1542.91	9	1	515.312	3	83.32	17900000	2	iTRAQ 8plex (K N-term)	A1:iTRAQ 8plex (K N-term):1000.00;K9:iTRAQ 8plex (K N-term):1000.00	PEAKS DB
72	PGSC0003DMP400014413	R.E(+304.20)LAQQIEK(+304.20).V	N	48.98	1565.91	8	-0.5	522.978	3	57.7	23700000	3	iTRAQ 8plex (K N-term)	E1:iTRAQ 8plex (K N-term):1000.00;K8:iTRAQ 8plex (K N-term):1000.00	PEAKS DB
72	PGSC0003DMP400014413	R.K(+304.20)(+304.20)VDWLTDK(+304.20).M	N	48.6	1916.13	8	-1.8	639.717	3	68.11	2700000	1	iTRAQ 8plex (K N-term)	K1:iTRAQ 8plex (K N-term):1000.00;K1:iTRAQ 8plex (K N-term):1000.00;K8:iTRAQ 8plex (K N-term):1000.00	PEAKS DB
72	PGSC0003DMP400014413	K.F(+304.20)MNK(+304.20)PVR.I	N	46.49	1498.88	7	0.6	500.634	3	46.34	9380000	1	iTRAQ 8plex (K N-term)	F1:iTRAQ 8plex (K N-term):1000.00;K4:iTRAQ 8plex (K N-term):1000.00	PEAKS DB
72	PGSC0003DMP400014413	K.G(+304.20)VAINFVTK(+304.20).D	N	46.09	1555.94	9	-3.8	519.653	3	77.46	1390000	1	iTRAQ 8plex (K N-term)	G1:iTRAQ 8plex (K N-term):1000.00;K9:iTRAQ 8plex (K N-term):1000.00	PEAKS DB
72	PGSC0003DMP400014413	R.K(+304.20)(+304.20)GVAINFVTK(+304.20).D	N	39.67	1988.24	10	-0.4	498.067	4	67.84	2810000	1	iTRAQ 8plex (K N-term)	K1:iTRAQ 8plex (K N-term):1000.00;K1:iTRAQ 8plex (K N-term):1000.00;K10:iTRAQ 8plex (K N-term):1000.00	PEAKS DB
72	PGSC0003DMP400014413	R.R(+304.20)K(+304.20)VDWLTDK(+304.20).M	N	38.87	2072.23	9	-2.5	519.065	4	55.53	4410000	1	iTRAQ 8plex (K N-term)	R1:iTRAQ 8plex (K N-term):1000.00;K2:iTRAQ 8plex (K N-term):1000.00;K9:iTRAQ 8plex (K N-term):1000.00	PEAKS DB
72	PGSC0003DMP400014413	K.I(+304.20)QVGVFSATMPPEALEITRK(+304.20).F	N	37.85	2794.58	20	0	699.652	4	107.85	1910000	1	iTRAQ 8plex (K N-term)	I1:iTRAQ 8plex (K N-term):1000.00;K20:iTRAQ 8plex (K N-term):1000.00	PEAKS DB
72	PGSC0003DMP400014413	R.Q(+304.20)SLRPDHIK(+304.20).M	N	36.44	1701	9	-0.9	568.008	3	34.9	1800000	1	iTRAQ 8plex (K N-term)	Q1:iTRAQ 8plex (K N-term):1000.00;K9:iTRAQ 8plex (K N-term):1000.00	PEAKS DB
72	PGSC0003DMP400014413	K.G(+304.20)VAINFVTK(+304.20)DDER.M	N	32.63	2071.14	13	-0.9	691.387	3	68.62	874000	1	iTRAQ 8plex (K N-term)	G1:iTRAQ 8plex (K N-term):1000.00;K9:iTRAQ 8plex (K N-term):1000.00	PEAKS DB
70	PGSC0003DMP400051014	K.M(+304.20)TELLGTEQQEFFTSYDEVHDSFDAMGLQENLLR.G	N	165.79	4297.01	34	3.5	1075.26	4	120.92	111000	1	iTRAQ 8plex (K N-term)	M1:iTRAQ 8plex (K N-term):1000.00	PEAKS DB
70	PGSC0003DMP400051014	R.G(+304.20)IDVQQVSLVINYDLPTQPENYLHR.I	N	110.54	3214.69	25	-0.5	804.679	4	111.43	1930000	1	iTRAQ 8plex (K N-term)	G1:iTRAQ 8plex (K N-term):1000.00	PEAKS DB
70	PGSC0003DMP400051014	K.M(+304.20)FVLDEADEMLSR.G	N	109.82	1858.91	13	1.7	930.462	2	115.34	10400000	2	iTRAQ 8plex (K N-term)	M1:iTRAQ 8plex (K N-term):1000.00	PEAKS DB
70	PGSC0003DMP400051014	R.G(+304.20)FK(+304.20)DQIYDIFQLLPPK(+304.20).I	N	101.47	2833.64	16	3.2	945.555	3	114.58	6650000	2	iTRAQ 8plex (K N-term)	G1:iTRAQ 8plex (K N-term):1000.00;K3:iTRAQ 8plex (K N-term):1000.00;K16:iTRAQ 8plex (K N-term):1000.00	PEAKS DB
70	PGSC0003DMP400051014	R.G(+304.20)RDHTVSATHGDMDQNTR.D	Y	98.23	2301.08	18	1.7	576.278	4	22.05	2800000	3	iTRAQ 8plex (K N-term)	G1:iTRAQ 8plex (K N-term):1000.00	PEAKS DB
70	PGSC0003DMP400051014	R.D(+304.20)HTVSATHGDMDQNTR.D	N	94.68	2087.95	16	3.7	1044.99	2	24.76	2300000	2	iTRAQ 8plex (K N-term)	D1:iTRAQ 8plex (K N-term):1000.00	PEAKS DB
70	PGSC0003DMP400051014	R.G(+304.20)IYAYGFEK(+304.20)PSAIQQR.G	N	94.15	2435.33	16	-1.1	609.84	4	76.85	10900000	2	iTRAQ 8plex (K N-term)	G1:iTRAQ 8plex (K N-term):1000.00;K9:iTRAQ 8plex (K N-term):1000.00	PEAKS DB
70	PGSC0003DMP400051014	K.G(+304.20)LDVIQQAQSGTGK(+304.20).T	N	86.72	2009.13	14	-2.5	670.714	3	71.06	8820000	1	iTRAQ 8plex (K N-term)	G1:iTRAQ 8plex (K N-term):1000.00;K14:iTRAQ 8plex (K N-term):1000.00	PEAKS DB
70	PGSC0003DMP400051014	R.V(+304.20)LITTDLLAR.G	N	84.52	1417.88	10	2	709.947	2	105.05	26000000	1	iTRAQ 8plex (K N-term)	V1:iTRAQ 8plex (K N-term):1000.00	PEAKS DB
70	PGSC0003DMP400051014	R.I(+304.20)LQSGVHVVVGTPGR.V	N	82.78	1822.07	15	-1.7	608.362	3	76.23	24000000	1	iTRAQ 8plex (K N-term)	I1:iTRAQ 8plex (K N-term):1000.00	PEAKS DB
70	PGSC0003DMP400051014	R.K(+304.20)(+304.20)GVAINFVTK(+304.20)DDER.M	N	67.76	2503.44	14	1.2	626.867	4	63.23	3050000	1	iTRAQ 8plex (K N-term)	K1:iTRAQ 8plex (K N-term):1000.00;K1:iTRAQ 8plex (K N-term):1000.00;K10:iTRAQ 8plex (K N-term):1000.00	PEAKS DB
70	PGSC0003DMP400051014	R.M(+304.20)LFDIQK(+304.20).F	N	67.54	1501.87	7	4	501.632	3	89.36	21000000	2	iTRAQ 8plex (K N-term)	M1:iTRAQ 8plex (K N-term):1000.00;K7:iTRAQ 8plex (K N-term):1000.00	PEAKS DB
70	PGSC0003DMP400051014	R.D(+304.20)ELTLEGIK(+304.20).Q	N	64.42	1624.94	9	3.8	813.48	2	77.59	3250000	2	iTRAQ 8plex (K N-term)	D1:iTRAQ 8plex (K N-term):1000.00;K9:iTRAQ 8plex (K N-term):1000.00	PEAKS DB
70	PGSC0003DMP400051014	K.D(+304.20)QIYDIFQLLPPK(+304.20).I	N	63.16	2197.25	13	2.2	733.426	3	116.41	1140000	1	iTRAQ 8plex (K N-term)	D1:iTRAQ 8plex (K N-term):1000.00;K13:iTRAQ 8plex (K N-term):1000.00	PEAKS DB
70	PGSC0003DMP400051014	K.R(+304.20)DELTLEGIK(+304.20).Q	N	57.2	1781.04	10	-2.5	594.686	3	64	13200000	2	iTRAQ 8plex (K N-term)	R1:iTRAQ 8plex (K N-term):1000.00;K10:iTRAQ 8plex (K N-term):1000.00	PEAKS DB
70	PGSC0003DMP400051014	R.A(+304.20)LGDYLGVK(+304.20).V	N	53.48	1542.91	9	1	515.312	3	83.32	17900000	2	iTRAQ 8plex (K N-term)	A1:iTRAQ 8plex (K N-term):1000.00;K9:iTRAQ 8plex (K N-term):1000.00	PEAKS DB
70	PGSC0003DMP400051014	R.E(+304.20)LAQQIEK(+304.20).V	N	48.98	1565.91	8	-0.5	522.978	3	57.7	23700000	3	iTRAQ 8plex (K N-term)	E1:iTRAQ 8plex (K N-term):1000.00;K8:iTRAQ 8plex (K N-term):1000.00	PEAKS DB
70	PGSC0003DMP400051014	R.K(+304.20)(+304.20)VDWLTDK(+304.20).M	N	48.6	1916.13	8	-1.8	639.717	3	68.11	2700000	1	iTRAQ 8plex (K N-term)	K1:iTRAQ 8plex (K N-term):1000.00;K1:iTRAQ 8plex (K N-term):1000.00;K8:iTRAQ 8plex (K N-term):1000.00	PEAKS DB
70	PGSC0003DMP400051014	K.F(+304.20)MNK(+304.20)PVR.I	N	46.49	1498.88	7	0.6	500.634	3	46.34	9380000	1	iTRAQ 8plex (K N-term)	F1:iTRAQ 8plex (K N-term):1000.00;K4:iTRAQ 8plex (K N-term):1000.00	PEAKS DB
70	PGSC0003DMP400051014	K.G(+304.20)VAINFVTK(+304.20).D	N	46.09	1555.94	9	-3.8	519.653	3	77.46	1390000	1	iTRAQ 8plex (K N-term)	G1:iTRAQ 8plex (K N-term):1000.00;K9:iTRAQ 8plex (K N-term):1000.00	PEAKS DB
70	PGSC0003DMP400051014	R.K(+304.20)(+304.20)GVAINFVTK(+304.20).D	N	39.67	1988.24	10	-0.4	498.067	4	67.84	2810000	1	iTRAQ 8plex (K N-term)	K1:iTRAQ 8plex (K N-term):1000.00;K1:iTRAQ 8plex (K N-term):1000.00;K10:iTRAQ 8plex (K N-term):1000.00	PEAKS DB
70	PGSC0003DMP400051014	R.R(+304.20)K(+304.20)VDWLTDK(+304.20).M	N	38.87	2072.23	9	-2.5	519.065	4	55.53	4410000	1	iTRAQ 8plex (K N-term)	R1:iTRAQ 8plex (K N-term):1000.00;K2:iTRAQ 8plex (K N-term):1000.00;K9:iTRAQ 8plex (K N-term):1000.00	PEAKS DB
70	PGSC0003DMP400051014	K.I(+304.20)QVGVFSATMPPEALEITRK(+304.20).F	N	37.85	2794.58	20	0	699.652	4	107.85	1910000	1	iTRAQ 8plex (K N-term)	I1:iTRAQ 8plex (K N-term):1000.00;K20:iTRAQ 8plex (K N-term):1000.00	PEAKS DB
70	PGSC0003DMP400051014	R.Q(+304.20)SLRPDHIK(+304.20).M	N	36.44	1701	9	-0.9	568.008	3	34.9	1800000	1	iTRAQ 8plex (K N-term)	Q1:iTRAQ 8plex (K N-term):1000.00;K9:iTRAQ 8plex (K N-term):1000.00	PEAKS DB
70	PGSC0003DMP400051014	K.G(+304.20)VAINFVTK(+304.20)DDER.M	N	32.63	2071.14	13	-0.9	691.387	3	68.62	874000	1	iTRAQ 8plex (K N-term)	G1:iTRAQ 8plex (K N-term):1000.00;K9:iTRAQ 8plex (K N-term):1000.00	PEAKS DB
32	PGSC0003DMP400038231	K.K(+304.20)(+304.20)LASLADLYVNDAFGTAHR.A	N	129.81	2669.46	19	1.5	668.374	4	106.8	75600000	2	iTRAQ 8plex (K N-term)	K1:iTRAQ 8plex (K N-term):1000.00;K1:iTRAQ 8plex (K N-term):1000.00	PEAKS DB
32	PGSC0003DMP400038231	K.L(+304.20)ASLADLYVNDAFGTAHR.A	N	125.13	2237.17	18	2.7	746.732	3	113.76	165000000	3	iTRAQ 8plex (K N-term)	L1:iTRAQ 8plex (K N-term):1000.00	PEAKS DB
32	PGSC0003DMP400038231	R.V(+304.20)DLNVPLDDNFNITDDTR.I	Y	109.05	2379.18	18	2.2	794.069	3	109.27	1640000	1	iTRAQ 8plex (K N-term)	V1:iTRAQ 8plex (K N-term):1000.00	PEAKS DB
32	PGSC0003DMP400038231	K.G(+304.20)VSLLLPTDVVIADK(+304.20)FAADANSK(+304.20).I	Y	107	3255.87	23	2.8	814.977	4	112.25	4060000	2	iTRAQ 8plex (K N-term)	G1:iTRAQ 8plex (K N-term):1000.00;K15:iTRAQ 8plex (K N-term):1000.00;K23:iTRAQ 8plex (K N-term):1000.00	PEAKS DB
32	PGSC0003DMP400038231	K.M(+304.20)SHISTGGGASLELLEGK(+304.20)PLPGVLALDDA	Y	104.27	3455.87	29	2.9	864.977	4	111.56	2630000	1	iTRAQ 8plex (K N-term)	M1:iTRAQ 8plex (K N-term):1000.00;K18:iTRAQ 8plex (K N-term):1000.00	PEAKS DB
32	PGSC0003DMP400038231	K.T(+304.20)IIWNGPMGVFEFDK(+304.20).F	Y	92.4	2361.25	15	2.3	788.094	3	115.06	2000000	1	iTRAQ 8plex (K N-term)	T1:iTRAQ 8plex (K N-term):1000.00;K15:iTRAQ 8plex (K N-term):1000.00	PEAKS DB
32	PGSC0003DMP400038231	K.G(+304.20)VTTIIGGGDSVAAVEK(+304.20).V	N	89.71	2181.24	17	-1.3	728.085	3	84.05	72900000	2	iTRAQ 8plex (K N-term)	G1:iTRAQ 8plex (K N-term):1000.00;K17:iTRAQ 8plex (K N-term):1000.00	PEAKS DB
32	PGSC0003DMP400038231	K.E(+304.20)LDYLVGAVSNPQK(+304.20)PFAAIVGGSK(+304.20).V	Y	89.7	3371.91	24	4.3	675.391	5	112.59	10300000	1	iTRAQ 8plex (K N-term)	E1:iTRAQ 8plex (K N-term):1000.00;K14:iTRAQ 8plex (K N-term):1000.00;K24:iTRAQ 8plex (K N-term):1000.00	PEAKS DB
32	PGSC0003DMP400038231	K.V(+304.20)LK(+304.20)PAVAGFLMQK(+304.20).E	Y	89.59	2313.42	13	6	772.152	3	96.76	44800000	2	iTRAQ 8plex (K N-term)	V1:iTRAQ 8plex (K N-term):1000.00;K3:iTRAQ 8plex (K N-term):1000.00;K13:iTRAQ 8plex (K N-term):1000.00	PEAKS DB
32	PGSC0003DMP400038231	K.T(+304.20)IIWNGPMGVFEFDK(+304.20)FAAGTEAIAK(+304.20).K	Y	88.83	3624.96	25	6.8	726.005	5	114.81	0	0	iTRAQ 8plex (K N-term)	T1:iTRAQ 8plex (K N-term):1000.00;K15:iTRAQ 8plex (K N-term):1000.00;K25:iTRAQ 8plex (K N-term):1000.00	PEAKS DB
32	PGSC0003DMP400038231	K.A(+304.20)QGYAVGSSLVEEDK(+304.20)LDLATSLMEK(+304.20).A	Y	88.43	3565.92	25	1.8	892.488	4	110.13	3760000	1	iTRAQ 8plex (K N-term)	A1:iTRAQ 8plex (K N-term):1000.00;K15:iTRAQ 8plex (K N-term):1000.00;K25:iTRAQ 8plex (K N-term):1000.00	PEAKS DB
32	PGSC0003DMP400038231	K.G(+304.20)VSLLLPTDVVIADK(+304.20).F	Y	88.12	2147.29	15	1.5	716.772	3	111.5	3380000	1	iTRAQ 8plex (K N-term)	G1:iTRAQ 8plex (K N-term):1000.00;K15:iTRAQ 8plex (K N-term):1000.00	PEAKS DB
32	PGSC0003DMP400038231	R.A(+304.20)HASTEGVAK(+304.20).V	Y	80.46	1577.89	10	2.5	526.971	3	27.05	49100000	3	iTRAQ 8plex (K N-term)	A1:iTRAQ 8plex (K N-term):1000.00;K10:iTRAQ 8plex (K N-term):1000.00	PEAKS DB
32	PGSC0003DMP400038231	K.M(+304.20)ANDSIGPEVENLVAELPEGGVVLLENVR.F	Y	79.04	3366.76	29	0.9	842.698	4	124.33	709000	2	iTRAQ 8plex (K N-term)	M1:iTRAQ 8plex (K N-term):1000.00	PEAKS DB
32	PGSC0003DMP400038231	K.V(+304.20)DVLLLGGGMIFTFYK(+304.20).A	Y	78.2	2380.36	16	2.7	794.462	3	124.05	1070000	1	iTRAQ 8plex (K N-term)	V1:iTRAQ 8plex (K N-term):1000.00;K16:iTRAQ 8plex (K N-term):1000.00	PEAKS DB
32	PGSC0003DMP400038231	K.I(+304.20)VPASEIPDGWMGLDIGPDAIK(+304.20).S	Y	77.77	2901.57	22	3.5	968.199	3	116.22	2360000	1	iTRAQ 8plex (K N-term)	I1:iTRAQ 8plex (K N-term):1000.00;K22:iTRAQ 8plex (K N-term):1000.00	PEAKS DB
32	PGSC0003DMP400038231	K.T(+304.20)K(+304.20)GVSLLLPTDVVIADK(+304.20).F	Y	73.92	2680.63	17	7.4	671.171	4	100.82	2180000	2	iTRAQ 8plex (K N-term)	T1:iTRAQ 8plex (K N-term):1000.00;K2:iTRAQ 8plex (K N-term):1000.00;K17:iTRAQ 8plex (K N-term):1000.00	PEAKS DB
32	PGSC0003DMP400038231	K.S(+304.20)FGSALDTTK(+304.20).T	Y	68.74	1633.9	10	-0.4	545.641	3	62.42	45400000	1	iTRAQ 8plex (K N-term)	S1:iTRAQ 8plex (K N-term):1000.00;K10:iTRAQ 8plex (K N-term):1000.00	PEAKS DB
32	PGSC0003DMP400038231	K.I(+304.20)GVIESLLEK(+304.20).V	N	66.34	1708.05	10	3.9	855.035	2	116.6	114000000	2	iTRAQ 8plex (K N-term)	I1:iTRAQ 8plex (K N-term):1000.00;K10:iTRAQ 8plex (K N-term):1000.00	PEAKS DB
32	PGSC0003DMP400038231	R.L(+304.20)SELLGIEVK(+304.20).M	Y	66.25	1708.05	10	2.2	855.034	2	112.29	13000000	2	iTRAQ 8plex (K N-term)	L1:iTRAQ 8plex (K N-term):1000.00;K10:iTRAQ 8plex (K N-term):1000.00	PEAKS DB
32	PGSC0003DMP400038231	K.Y(+304.20)SLK(+304.20)PLVPR.L	Y	63.54	1680.04	9	0.3	561.022	3	65.83	71600000	3	iTRAQ 8plex (K N-term)	Y1:iTRAQ 8plex (K N-term):1000.00;K4:iTRAQ 8plex (K N-term):1000.00	PEAKS DB
32	PGSC0003DMP400038231	R.V(+304.20)ILASHLGRPK(+304.20).G	Y	62.73	1798.13	11	0.6	450.54	4	55.04	42900000	2	iTRAQ 8plex (K N-term)	V1:iTRAQ 8plex (K N-term):1000.00;K11:iTRAQ 8plex (K N-term):1000.00	PEAKS DB
32	PGSC0003DMP400038231	K.F(+304.20)AAGTEAIAK(+304.20).K	N	61.51	1585.92	10	-0.3	529.646	3	66.25	45800000	2	iTRAQ 8plex (K N-term)	F1:iTRAQ 8plex (K N-term):1000.00;K10:iTRAQ 8plex (K N-term):1000.00	PEAKS DB
32	PGSC0003DMP400038231	K.Y(+304.20)LMQNGAR.V	Y	61.45	1255.66	8	1.2	628.838	2	46.81	15900000	2	iTRAQ 8plex (K N-term)	Y1:iTRAQ 8plex (K N-term):1000.00	PEAKS DB
32	PGSC0003DMP400038231	K.F(+304.20)AADANSK(+304.20).I	Y	54.83	1430.79	8	1.3	716.402	2	43.28	2320000	1	iTRAQ 8plex (K N-term)	F1:iTRAQ 8plex (K N-term):1000.00;K8:iTRAQ 8plex (K N-term):1000.00	PEAKS DB
32	PGSC0003DMP400038231	K.L(+304.20)AELSGK(+304.20).G	Y	46.03	1324.81	7	2.6	442.611	3	67.24	14900000	2	iTRAQ 8plex (K N-term)	L1:iTRAQ 8plex (K N-term):1000.00;K7:iTRAQ 8plex (K N-term):1000.00	PEAKS DB
32	PGSC0003DMP400038231	K.K(+304.20)(+304.20)LAELSGK(+304.20).G	Y	45.47	1757.1	8	3.9	586.71	3	57.23	5270000	1	iTRAQ 8plex (K N-term)	K1:iTRAQ 8plex (K N-term):1000.00;K1:iTRAQ 8plex (K N-term):1000.00;K8:iTRAQ 8plex (K N-term):1000.00	PEAKS DB
32	PGSC0003DMP400038231	R.A(+304.20)AVPTIK(+304.20).Y	Y	43.51	1306.83	7	1.1	436.619	3	53.17	25800000	2	iTRAQ 8plex (K N-term)	A1:iTRAQ 8plex (K N-term):1000.00;K7:iTRAQ 8plex (K N-term):1000.00	PEAKS DB
32	PGSC0003DMP400038231	R.F(+304.20)YK(+304.20)EEEK(+304.20)NDPEFAK(+304.20).K	Y	31.84	2989.63	14	1.3	748.415	4	59.02	0	0	iTRAQ 8plex (K N-term)	F1:iTRAQ 8plex (K N-term):1000.00;K3:iTRAQ 8plex (K N-term):1000.00;K7:iTRAQ 8plex (K N-term):1000.00;K14:iTRAQ 8plex (K N-term):1000.00	PEAKS DB
24	PGSC0003DMP400053992	K.G(+304.20)PFPFDK(+304.20)VVDAFSHLETGR.A	Y	133.05	2726.45	19	1.3	682.621	4	113.79	9270000	2	iTRAQ 8plex (K N-term)	G1:iTRAQ 8plex (K N-term):1000.00;K7:iTRAQ 8plex (K N-term):1000.00	PEAKS DB
24	PGSC0003DMP400053992	K.E(+304.20)GGSVVVLTGAVTPPGFR.F	Y	113.6	2046.14	18	1.7	683.054	3	100.35	10300000	2	iTRAQ 8plex (K N-term)	E1:iTRAQ 8plex (K N-term):1000.00	PEAKS DB
24	PGSC0003DMP400053992	K.A(+304.20)TDSPLPTVPGYDVAGVVVK(+304.20).V	Y	110.8	2592.45	20	3.4	865.161	3	104.81	2580000	1	iTRAQ 8plex (K N-term)	A1:iTRAQ 8plex (K N-term):1000.00;K20:iTRAQ 8plex (K N-term):1000.00	PEAKS DB
24	PGSC0003DMP400053992	K.L(+304.20)ESNVAVPDIK(+304.20)EDQVLIK(+304.20).V	Y	106.68	2921.7	18	3.3	731.436	4	94.01	53700000	2	iTRAQ 8plex (K N-term)	L1:iTRAQ 8plex (K N-term):1000.00;K11:iTRAQ 8plex (K N-term):1000.00;K18:iTRAQ 8plex (K N-term):1000.00	PEAKS DB
24	PGSC0003DMP400053992	K.A(+304.20)IDGPNQFGSLAEYTAVEEK(+304.20).L	Y	104.1	2746.42	20	4.2	916.483	3	100.85	22000000	2	iTRAQ 8plex (K N-term)	A1:iTRAQ 8plex (K N-term):1000.00;K20:iTRAQ 8plex (K N-term):1000.00	PEAKS DB
24	PGSC0003DMP400053992	K.F(+304.20)K(+304.20)ATDSPLPTVPGYDVAGVVVK(+304.20).V	Y	100.73	3171.81	22	3.5	793.964	4	100.95	0	0	iTRAQ 8plex (K N-term)	F1:iTRAQ 8plex (K N-term):1000.00;K2:iTRAQ 8plex (K N-term):1000.00;K22:iTRAQ 8plex (K N-term):1000.00	PEAKS DB
24	PGSC0003DMP400053992	K.N(+304.20)LSFAEAAALPLVIETAYEGLEK(+304.20).A	Y	99	3056.68	23	3.9	1019.9	3	123.47	14100000	2	iTRAQ 8plex (K N-term)	N1:iTRAQ 8plex (K N-term):1000.00;K23:iTRAQ 8plex (K N-term):1000.00	PEAKS DB
24	PGSC0003DMP400053992	K.V(+304.20)VAAALNPIDFK(+304.20).R	Y	92.45	1865.11	12	2.5	622.713	3	107.85	46900000	2	iTRAQ 8plex (K N-term)	V1:iTRAQ 8plex (K N-term):1000.00;K12:iTRAQ 8plex (K N-term):1000.00	PEAKS DB
24	PGSC0003DMP400053992	K.E(+304.20)GDEVYGDINEK(+304.20).A	Y	90.49	1974.99	12	1.2	659.338	3	59.46	4410000	1	iTRAQ 8plex (K N-term)	E1:iTRAQ 8plex (K N-term):1000.00;K12:iTRAQ 8plex (K N-term):1000.00	PEAKS DB
24	PGSC0003DMP400053992	K.V(+304.20)VDAFSHLETGR.A	Y	90.04	1633.87	12	2.7	817.943	2	87.05	166000000	2	iTRAQ 8plex (K N-term)	V1:iTRAQ 8plex (K N-term):1000.00	PEAKS DB
24	PGSC0003DMP400053992	K.A(+304.20)WSYTDYGSVDVLK(+304.20).L	Y	88.79	2211.16	14	4.5	738.063	3	99.94	49000000	3	iTRAQ 8plex (K N-term)	A1:iTRAQ 8plex (K N-term):1000.00;K14:iTRAQ 8plex (K N-term):1000.00	PEAKS DB
24	PGSC0003DMP400053992	K.S(+304.20)LGADLAIDYTK(+304.20).D	Y	87.67	1874.05	12	5	625.694	3	86.59	12200000	1	iTRAQ 8plex (K N-term)	S1:iTRAQ 8plex (K N-term):1000.00;K12:iTRAQ 8plex (K N-term):1000.00	PEAKS DB
24	PGSC0003DMP400053992	K.E(+304.20)LK(+304.20)EGDEVYGDINEK(+304.20).A	Y	86.87	2649.41	15	1.4	663.361	4	65.69	0	0	iTRAQ 8plex (K N-term)	E1:iTRAQ 8plex (K N-term):1000.00;K3:iTRAQ 8plex (K N-term):1000.00;K15:iTRAQ 8plex (K N-term):1000.00	PEAKS DB
24	PGSC0003DMP400053992	K.V(+304.20)VAAALNPIDFK(+304.20)R.R	Y	83.64	2021.21	13	1.4	674.746	3	92.96	28300000	2	iTRAQ 8plex (K N-term)	V1:iTRAQ 8plex (K N-term):1000.00;K12:iTRAQ 8plex (K N-term):1000.00	PEAKS DB
24	PGSC0003DMP400053992	K.A(+304.20)GFSAGQSILVLGGAGGVGSLVIQLAK(+304.20).H	Y	80.65	3077.8	27	2.2	770.458	4	119.32	3770000	3	iTRAQ 8plex (K N-term)	A1:iTRAQ 8plex (K N-term):1000.00;K27:iTRAQ 8plex (K N-term):1000.00	PEAKS DB
24	PGSC0003DMP400053992	R.F(+304.20)VVTSNGEMLK(+304.20).K	Y	77.57	1832.02	11	-1	917.017	2	80.13	26700000	2	iTRAQ 8plex (K N-term)	F1:iTRAQ 8plex (K N-term):1000.00;K11:iTRAQ 8plex (K N-term):1000.00	PEAKS DB
24	PGSC0003DMP400053992	K.V(+304.20)AATSSTGK(+304.20)LELLK(+304.20).S	Y	73.28	2329.42	14	1.3	583.363	4	72.95	7840000	1	iTRAQ 8plex (K N-term)	V1:iTRAQ 8plex (K N-term):1000.00;K9:iTRAQ 8plex (K N-term):1000.00;K14:iTRAQ 8plex (K N-term):1000.00	PEAKS DB
24	PGSC0003DMP400053992	R.F(+304.20)VVTSNGEMLK(+304.20)K(+304.20).L	Y	68.57	2264.32	12	1.9	567.088	4	68.54	26300000	2	iTRAQ 8plex (K N-term)	F1:iTRAQ 8plex (K N-term):1000.00;K11:iTRAQ 8plex (K N-term):1000.00;K12:iTRAQ 8plex (K N-term):1000.00	PEAKS DB
24	PGSC0003DMP400053992	K.L(+304.20)ESNVAVPDIK(+304.20).E	Y	67.65	1792.04	11	3.5	598.358	3	80.56	1860000	1	iTRAQ 8plex (K N-term)	L1:iTRAQ 8plex (K N-term):1000.00;K11:iTRAQ 8plex (K N-term):1000.00	PEAKS DB
24	PGSC0003DMP400053992	K.L(+304.20)NPYLESGK(+304.20).V	Y	62.85	1627.93	9	0.4	814.972	2	67.17	62700000	2	iTRAQ 8plex (K N-term)	L1:iTRAQ 8plex (K N-term):1000.00;K9:iTRAQ 8plex (K N-term):1000.00	PEAKS DB
24	PGSC0003DMP400053992	K.K(+304.20)(+304.20)LNPYLESGK(+304.20).V	Y	60.4	2060.22	10	1.6	516.064	4	58.23	42600000	2	iTRAQ 8plex (K N-term)	K1:iTRAQ 8plex (K N-term):1000.00;K1:iTRAQ 8plex (K N-term):1000.00;K10:iTRAQ 8plex (K N-term):1000.00	PEAKS DB
24	PGSC0003DMP400053992	K.H(+304.20)VFGASK(+304.20).V	Y	59.05	1352.79	7	3.4	677.405	2	34.18	1660000	1	iTRAQ 8plex (K N-term)	H1:iTRAQ 8plex (K N-term):1000.00;K7:iTRAQ 8plex (K N-term):1000.00	PEAKS DB
24	PGSC0003DMP400053992	K.V(+304.20)AATSSTGK(+304.20).L	Y	53.25	1428.83	9	2.5	715.424	2	32.59	2660000	1	iTRAQ 8plex (K N-term)	V1:iTRAQ 8plex (K N-term):1000.00;K9:iTRAQ 8plex (K N-term):1000.00	PEAKS DB
24	PGSC0003DMP400053992	K.V(+304.20)VIYPIP	Y	49.76	1103.68	7	2.4	552.851	2	110.34	1550000	1	iTRAQ 8plex (K N-term)	V1:iTRAQ 8plex (K N-term):1000.00	PEAKS DB
24	PGSC0003DMP400053992	K.V(+304.20)K(+304.20)PVIDPK(+304.20).G	Y	48.3	1807.15	8	5	603.395	3	51.16	66800000	2	iTRAQ 8plex (K N-term)	V1:iTRAQ 8plex (K N-term):1000.00;K2:iTRAQ 8plex (K N-term):1000.00;K8:iTRAQ 8plex (K N-term):1000.00	PEAKS DB
24	PGSC0003DMP400053992	K.G(+304.20)PFPFDK(+304.20).V	Y	44.49	1414.8	7	0.2	472.606	3	76.11	57400000	2	iTRAQ 8plex (K N-term)	G1:iTRAQ 8plex (K N-term):1000.00;K7:iTRAQ 8plex (K N-term):1000.00	PEAKS DB
24	PGSC0003DMP400053992	K.E(+304.20)DQVLIK(+304.20).V	Y	35.92	1451.87	7	3.5	726.945	2	56.64	421000	1	iTRAQ 8plex (K N-term)	E1:iTRAQ 8plex (K N-term):1000.00;K7:iTRAQ 8plex (K N-term):1000.00	PEAKS DB
24	PGSC0003DMP400053992	K.L(+304.20)VALK(+304.20)PK(+304.20).N	Y	33.93	1680.13	7	0.4	421.039	4	59.45	91700000	3	iTRAQ 8plex (K N-term)	L1:iTRAQ 8plex (K N-term):1000.00;K5:iTRAQ 8plex (K N-term):1000.00;K7:iTRAQ 8plex (K N-term):1000.00	PEAKS DB
27	PGSC0003DMP400004990	K.F(+304.20)EEK(+304.20)DGIDYAAVTVQLPGGER.V	N	137.51	2901.52	21	1.2	726.389	4	95.43	159000000	3	iTRAQ 8plex (K N-term)	F1:iTRAQ 8plex (K N-term):1000.00;K4:iTRAQ 8plex (K N-term):1000.00	PEAKS DB
27	PGSC0003DMP400004990	K.I(+304.20)TLSVTQSK(+304.20)PETGEVIGVFESIQPSDTDLGAK(+304.20).V	Y	131.35	4258.32	32	0	1065.59	4	110.98	0	0	iTRAQ 8plex (K N-term)	I1:iTRAQ 8plex (K N-term):1000.00;K9:iTRAQ 8plex (K N-term):1000.00;K32:iTRAQ 8plex (K N-term):1000.00	PEAKS DB
27	PGSC0003DMP400004990	K.Q(+304.20)LVASGK(+304.20)PESFSGEFLVPSYR.G	Y	124.76	2905.57	21	4.6	727.403	4	95.26	37400000	2	iTRAQ 8plex (K N-term)	Q1:iTRAQ 8plex (K N-term):1000.00;K7:iTRAQ 8plex (K N-term):1000.00	PEAKS DB
27	PGSC0003DMP400004990	R.L(+304.20)TYTLDEIEGPFEVSPDGTVK(+304.20).F	N	116.42	2917.53	21	4.1	973.522	3	115.2	80700000	2	iTRAQ 8plex (K N-term)	L1:iTRAQ 8plex (K N-term):1000.00;K21:iTRAQ 8plex (K N-term):1000.00	PEAKS DB
27	PGSC0003DMP400004990	K.D(+304.20)GIDYAAVTVQLPGGER.V	N	103.9	2064.07	17	1.1	689.033	3	94.84	18400000	1	iTRAQ 8plex (K N-term)	D1:iTRAQ 8plex (K N-term):1000.00	PEAKS DB
27	PGSC0003DMP400004990	R.L(+304.20)TYTLDEIEGPFEVSPDGTVK(+304.20)FEEK(+304.20).D	N	99.73	3754.98	25	-0.9	752.003	5	112.83	11800000	1	iTRAQ 8plex (K N-term)	L1:iTRAQ 8plex (K N-term):1000.00;K21:iTRAQ 8plex (K N-term):1000.00;K25:iTRAQ 8plex (K N-term):1000.00	PEAKS DB
27	PGSC0003DMP400004990	R.G(+304.20)GSTGYDNAVALPAGGRGDEEELQK(+304.20).E	N	93.25	3098.56	25	-3.1	775.645	4	66.44	5690000	1	iTRAQ 8plex (K N-term)	G1:iTRAQ 8plex (K N-term):1000.00;K25:iTRAQ 8plex (K N-term):1000.00	PEAKS DB
27	PGSC0003DMP400004990	R.G(+304.20)GSTGYDNAVALPAGGRGDEEELQK(+304.20)ENVK(+304.20).N	N	92.4	3873.01	29	-2.9	775.607	5	64.45	8050000	1	iTRAQ 8plex (K N-term)	G1:iTRAQ 8plex (K N-term):1000.00;K25:iTRAQ 8plex (K N-term):1000.00;K29:iTRAQ 8plex (K N-term):1000.00	PEAKS DB
27	PGSC0003DMP400004990	K.K(+304.20)(+304.20)FC(+57.02)LEPTSFTVK(+304.20).A	N	86.52	2368.34	12	-0.9	790.454	3	81.36	110000000	2	iTRAQ 8plex (K N-term); Carbamidomethylation	K1:iTRAQ 8plex (K N-term):1000.00;K1:iTRAQ 8plex (K N-term):1000.00;C3:Carbamidomethylation:1000.00;K12:iTRAQ 8plex (K N-term):1000.00	PEAKS DB
27	PGSC0003DMP400004990	R.G(+304.20)DEEELQK(+304.20)ENVK(+304.20).N	N	81.45	2329.27	12	2.5	583.327	4	45.34	57200000	1	iTRAQ 8plex (K N-term)	G1:iTRAQ 8plex (K N-term):1000.00;K8:iTRAQ 8plex (K N-term):1000.00;K12:iTRAQ 8plex (K N-term):1000.00	PEAKS DB
27	PGSC0003DMP400004990	K.F(+304.20)C(+57.02)LEPTSFTVK(+304.20).A	N	80.83	1936.05	11	6.8	646.361	3	97.66	100000000	2	iTRAQ 8plex (K N-term); Carbamidomethylation	F1:iTRAQ 8plex (K N-term):1000.00;C2:Carbamidomethylation:1000.00;K11:iTRAQ 8plex (K N-term):1000.00	PEAKS DB
27	PGSC0003DMP400004990	R.L(+304.20)TYTLDEIEGPFEVSPDGTVK(+304.20)FEEK(+304.20)DGIDYAAVTVQLPGGER.V	N	71.19	5496.84	42	8	1100.38	5	114.93	851000	3	iTRAQ 8plex (K N-term)	L1:iTRAQ 8plex (K N-term):1000.00;K21:iTRAQ 8plex (K N-term):1000.00;K25:iTRAQ 8plex (K N-term):1000.00	PEAKS DB
27	PGSC0003DMP400004990	R.L(+304.20)TYDEIQSK(+304.20).T	Y	67.26	1703.94	9	1.1	568.99	3	65.18	113000000	1	iTRAQ 8plex (K N-term)	L1:iTRAQ 8plex (K N-term):1000.00;K9:iTRAQ 8plex (K N-term):1000.00	PEAKS DB
27	PGSC0003DMP400004990	K.G(+304.20)RGGSTGYDNAVALPAGGR.G	N	66.98	2079.07	19	-0.7	694.03	3	46.73	2790000	1	iTRAQ 8plex (K N-term)	G1:iTRAQ 8plex (K N-term):1000.00	PEAKS DB
27	PGSC0003DMP400004990	R.V(+304.20)PFLFTIK(+304.20).Q	N	65.6	1571.98	8	3.2	787	2	111.3	453000000	2	iTRAQ 8plex (K N-term)	V1:iTRAQ 8plex (K N-term):1000.00;K8:iTRAQ 8plex (K N-term):1000.00	PEAKS DB
27	PGSC0003DMP400004990	K.I(+304.20)QGIWYAQLE	Y	64.99	1523.82	10	4.2	762.922	2	115.41	53500000	1	iTRAQ 8plex (K N-term)	I1:iTRAQ 8plex (K N-term):1000.00	PEAKS DB
27	PGSC0003DMP400004990	K.N(+304.20)SAPDFQK(+304.20).T	N	61.94	1513.82	8	4.1	505.618	3	44.24	860000000	3	iTRAQ 8plex (K N-term)	N1:iTRAQ 8plex (K N-term):1000.00;K8:iTRAQ 8plex (K N-term):1000.00	PEAKS DB
27	PGSC0003DMP400004990	R.G(+304.20)SSFLDPK(+304.20).G	N	60.17	1457.82	8	-1.1	729.918	2	60.22	1020000000	2	iTRAQ 8plex (K N-term)	G1:iTRAQ 8plex (K N-term):1000.00;K8:iTRAQ 8plex (K N-term):1000.00	PEAKS DB
27	PGSC0003DMP400004990	K.R(+304.20)LTYDEIQSK(+304.20).T	Y	57.22	1860.05	10	3.5	621.025	3	51.26	477000000	2	iTRAQ 8plex (K N-term)	R1:iTRAQ 8plex (K N-term):1000.00;K10:iTRAQ 8plex (K N-term):1000.00	PEAKS DB
27	PGSC0003DMP400004990	K.N(+304.20)TASLTGK(+304.20).I	N	56.65	1398.82	8	0	700.417	2	38.47	1040000000	4	iTRAQ 8plex (K N-term)	N1:iTRAQ 8plex (K N-term):1000.00;K8:iTRAQ 8plex (K N-term):1000.00	PEAKS DB
27	PGSC0003DMP400004990	K.G(+304.20)TGTANQC(+57.02)PTIEGGVGSFAFK(+304.20)PGK(+304.20).Y	Y	55.56	3292.75	24	-2.8	824.192	4	78.3	8650000	1	iTRAQ 8plex (K N-term); Carbamidomethylation	G1:iTRAQ 8plex (K N-term):1000.00;C8:Carbamidomethylation:1000.00;K21:iTRAQ 8plex (K N-term):1000.00;K24:iTRAQ 8plex (K N-term):1000.00	PEAKS DB
27	PGSC0003DMP400004990	K.G(+304.20)RGGSTGYDNAVALPAGGRGDEEELQK(+304.20)ENVK(+304.20).N	N	49.27	4086.13	31	-3.2	818.231	5	57.72	0	0	iTRAQ 8plex (K N-term)	G1:iTRAQ 8plex (K N-term):1000.00;K27:iTRAQ 8plex (K N-term):1000.00;K31:iTRAQ 8plex (K N-term):1000.00	PEAKS DB
27	PGSC0003DMP400004990	K.G(+304.20)RGGSTGYDNAVALPAGGRGDEEELQK(+304.20).E	N	31.48	3311.68	27	0	828.928	4	57.7	754000	1	iTRAQ 8plex (K N-term)	G1:iTRAQ 8plex (K N-term):1000.00;K27:iTRAQ 8plex (K N-term):1000.00	PEAKS DB
44	PGSC0003DMP400046720	K.A(+304.20)LLGWK(+304.20)PDFDLVEGLTDSYNLDFGR.G	Y	145.37	3448.8	25	3.3	1150.61	3	119.21	1990000	2	iTRAQ 8plex (K N-term)	A1:iTRAQ 8plex (K N-term):1000.00;K6:iTRAQ 8plex (K N-term):1000.00	PEAKS DB
44	PGSC0003DMP400046720	R.D(+304.20)VNWTSLRPVYIYGPLNYNPVEEWFFHR.L	Y	136.97	3814.91	28	0.8	954.737	4	118.03	11700000	2	iTRAQ 8plex (K N-term)	D1:iTRAQ 8plex (K N-term):1000.00	PEAKS DB
44	PGSC0003DMP400046720	K.S(+304.20)SLSAEGYDVVYDINGR.E	Y	110.36	2148.06	17	0.8	717.028	3	93.89	9340000	1	iTRAQ 8plex (K N-term)	S1:iTRAQ 8plex (K N-term):1000.00	PEAKS DB
44	PGSC0003DMP400046720	K.A(+304.20)GRPIPIPNSGMQITQLGHVK(+304.20).D	Y	101.57	2821.61	21	-2.2	706.408	4	77.21	20800000	1	iTRAQ 8plex (K N-term)	A1:iTRAQ 8plex (K N-term):1000.00;K21:iTRAQ 8plex (K N-term):1000.00	PEAKS DB
44	PGSC0003DMP400046720	K.T(+304.20)DYLPHFEVDAGDPK(+304.20).S	Y	92.62	2311.18	15	4.3	771.405	3	86.49	49900000	2	iTRAQ 8plex (K N-term)	T1:iTRAQ 8plex (K N-term):1000.00;K15:iTRAQ 8plex (K N-term):1000.00	PEAKS DB
44	PGSC0003DMP400046720	K.A(+304.20)GGFPEPELVHYNPK(+304.20).E	Y	82.95	2262.22	15	-0.6	755.078	3	76.19	68200000	2	iTRAQ 8plex (K N-term)	A1:iTRAQ 8plex (K N-term):1000.00;K15:iTRAQ 8plex (K N-term):1000.00	PEAKS DB
44	PGSC0003DMP400046720	K.A(+304.20)ADFSTDDMILEK(+304.20).K	Y	80.13	2063.06	13	3.7	688.696	3	92.22	22100000	2	iTRAQ 8plex (K N-term)	A1:iTRAQ 8plex (K N-term):1000.00;K13:iTRAQ 8plex (K N-term):1000.00	PEAKS DB
44	PGSC0003DMP400046720	R.D(+304.20)QHFFTSIEK(+304.20).S	Y	79.27	1858.99	10	1	620.672	3	65.67	79700000	2	iTRAQ 8plex (K N-term)	D1:iTRAQ 8plex (K N-term):1000.00;K10:iTRAQ 8plex (K N-term):1000.00	PEAKS DB
44	PGSC0003DMP400046720	K.A(+304.20)FVQVLGNEK(+304.20).A	Y	79.09	1712	10	-0.7	571.673	3	81.94	112000000	2	iTRAQ 8plex (K N-term)	A1:iTRAQ 8plex (K N-term):1000.00;K10:iTRAQ 8plex (K N-term):1000.00	PEAKS DB
44	PGSC0003DMP400046720	K.E(+304.20)GHQVTLFTR.G	Y	75.61	1490.81	10	1.8	497.945	3	47.27	118000000	2	iTRAQ 8plex (K N-term)	E1:iTRAQ 8plex (K N-term):1000.00	PEAKS DB
44	PGSC0003DMP400046720	K.G(+304.20)K(+304.20)LETESLLVSR.D	Y	73.38	1939.15	12	-1	485.793	4	66.29	29700000	2	iTRAQ 8plex (K N-term)	G1:iTRAQ 8plex (K N-term):1000.00;K2:iTRAQ 8plex (K N-term):1000.00	PEAKS DB
44	PGSC0003DMP400046720	R.H(+304.20)K(+304.20)GK(+304.20)LETESLLVSR.D	Y	73.17	2508.5	14	3.3	628.134	4	48.78	2170000	1	iTRAQ 8plex (K N-term)	H1:iTRAQ 8plex (K N-term):1000.00;K2:iTRAQ 8plex (K N-term):1000.00;K4:iTRAQ 8plex (K N-term):1000.00	PEAKS DB
44	PGSC0003DMP400046720	K.L(+304.20)ETESLLVSR.D	Y	72.15	1449.83	10	-2.7	725.92	2	82.04	18600000	2	iTRAQ 8plex (K N-term)	L1:iTRAQ 8plex (K N-term):1000.00	PEAKS DB
44	PGSC0003DMP400046720	R.M(+304.20)DFDFVK(+304.20).S	Y	65.06	1508.81	7	4.3	503.945	3	89.71	68900000	2	iTRAQ 8plex (K N-term)	M1:iTRAQ 8plex (K N-term):1000.00;K7:iTRAQ 8plex (K N-term):1000.00	PEAKS DB
44	PGSC0003DMP400046720	K.Q(+304.20)VFNISGEK(+304.20).Y	Y	64.83	1628.92	9	-0.2	815.469	2	65.87	70700000	2	iTRAQ 8plex (K N-term)	Q1:iTRAQ 8plex (K N-term):1000.00;K9:iTRAQ 8plex (K N-term):1000.00	PEAKS DB
44	PGSC0003DMP400046720	R.K(+304.20)(+304.20)AADFSTDDMILEK(+304.20).K	Y	63.79	2495.36	14	-3.6	624.844	4	78.29	17300000	2	iTRAQ 8plex (K N-term)	K1:iTRAQ 8plex (K N-term):1000.00;K1:iTRAQ 8plex (K N-term):1000.00;K14:iTRAQ 8plex (K N-term):1000.00	PEAKS DB
44	PGSC0003DMP400046720	R.F(+304.20)IGVFLSR.L	Y	62.48	1241.74	8	3.2	621.879	2	111.98	20000000	1	iTRAQ 8plex (K N-term)	F1:iTRAQ 8plex (K N-term):1000.00	PEAKS DB
44	PGSC0003DMP400046720	K.Y(+304.20)VTFDGLAK(+304.20).A	Y	62.05	1620.92	9	0.3	811.469	2	83.36	78500000	2	iTRAQ 8plex (K N-term)	Y1:iTRAQ 8plex (K N-term):1000.00;K9:iTRAQ 8plex (K N-term):1000.00	PEAKS DB
44	PGSC0003DMP400046720	K.A(+304.20)ADFSTDDMILEK(+304.20)K(+304.20).L	Y	59.79	2495.36	14	-6.8	624.842	4	80.32	5460000	1	iTRAQ 8plex (K N-term)	A1:iTRAQ 8plex (K N-term):1000.00;K13:iTRAQ 8plex (K N-term):1000.00;K14:iTRAQ 8plex (K N-term):1000.00	PEAKS DB
44	PGSC0003DMP400046720	K.G(+304.20)DRMDFDFVK(+304.20).S	Y	51.54	1836.95	10	0	460.246	4	73.19	13300000	2	iTRAQ 8plex (K N-term)	G1:iTRAQ 8plex (K N-term):1000.00;K10:iTRAQ 8plex (K N-term):1000.00	PEAKS DB
44	PGSC0003DMP400046720	K.I(+304.20)LIMGGTR.F	Y	51.34	1163.69	8	-1.1	582.854	2	76.79	112000000	1	iTRAQ 8plex (K N-term)	I1:iTRAQ 8plex (K N-term):1000.00	PEAKS DB
44	PGSC0003DMP400046720	K.L(+304.20)LHLK(+304.20)GDR.M	Y	50.91	1558.97	8	1.8	390.75	4	46.96	25600000	1	iTRAQ 8plex (K N-term)	L1:iTRAQ 8plex (K N-term):1000.00;K5:iTRAQ 8plex (K N-term):1000.00	PEAKS DB
44	PGSC0003DMP400046720	R.G(+304.20)K(+304.20)APISQQLPGESDQDYADFSSK(+304.20).L	Y	49.59	3379.75	23	-2.5	845.943	4	74.91	3710000	1	iTRAQ 8plex (K N-term)	G1:iTRAQ 8plex (K N-term):1000.00;K2:iTRAQ 8plex (K N-term):1000.00;K23:iTRAQ 8plex (K N-term):1000.00	PEAKS DB
44	PGSC0003DMP400046720	K.A(+304.20)PISQQLPGESDQDYADFSSK(+304.20).L	Y	44.18	2890.43	21	2.5	723.618	4	86.31	423000	1	iTRAQ 8plex (K N-term)	A1:iTRAQ 8plex (K N-term):1000.00;K21:iTRAQ 8plex (K N-term):1000.00	PEAKS DB
44	PGSC0003DMP400046720	K.E(+304.20)FDFGK(+304.20)K(+304.20).K	Y	42.61	1782.03	7	7.2	446.518	4	56.47	1490000	1	iTRAQ 8plex (K N-term)	E1:iTRAQ 8plex (K N-term):1000.00;K6:iTRAQ 8plex (K N-term):1000.00;K7:iTRAQ 8plex (K N-term):1000.00	PEAKS DB
44	PGSC0003DMP400046720	K.K(+304.20)(+304.20)ILIMGGTR.F	Y	32.71	1595.99	9	-0.5	533.004	3	60.71	15400000	1	iTRAQ 8plex (K N-term)	K1:iTRAQ 8plex (K N-term):1000.00;K1:iTRAQ 8plex (K N-term):1000.00	PEAKS DB
16	PGSC0003DMP400017746	K.F(+304.20)EEK(+304.20)DGIDYAAVTVQLPGGER.V	N	137.51	2901.52	21	1.2	726.389	4	95.43	159000000	3	iTRAQ 8plex (K N-term)	F1:iTRAQ 8plex (K N-term):1000.00;K4:iTRAQ 8plex (K N-term):1000.00	PEAKS DB
16	PGSC0003DMP400017746	K.Q(+304.20)LVASGK(+304.20)PESFSGDFLVPSYR.G	Y	127.49	2891.55	21	1.6	964.86	3	95.53	309000000	4	iTRAQ 8plex (K N-term)	Q1:iTRAQ 8plex (K N-term):1000.00;K7:iTRAQ 8plex (K N-term):1000.00	PEAKS DB
16	PGSC0003DMP400017746	R.L(+304.20)TYTLDEIEGPFEVSPDGTVK(+304.20).F	N	116.42	2917.53	21	4.1	973.522	3	115.2	80700000	2	iTRAQ 8plex (K N-term)	L1:iTRAQ 8plex (K N-term):1000.00;K21:iTRAQ 8plex (K N-term):1000.00	PEAKS DB
16	PGSC0003DMP400017746	K.S(+304.20)NPQTGEVIGVFESIQPSDTDLGAK(+304.20).T	Y	115.58	3196.66	25	1.2	1066.56	3	109.37	39300000	3	iTRAQ 8plex (K N-term)	S1:iTRAQ 8plex (K N-term):1000.00;K25:iTRAQ 8plex (K N-term):1000.00	PEAKS DB
16	PGSC0003DMP400017746	K.D(+304.20)GIDYAAVTVQLPGGER.V	N	103.9	2064.07	17	1.1	689.033	3	94.84	18400000	1	iTRAQ 8plex (K N-term)	D1:iTRAQ 8plex (K N-term):1000.00	PEAKS DB
16	PGSC0003DMP400017746	R.L(+304.20)TYTLDEIEGPFEVSPDGTVK(+304.20)FEEK(+304.20).D	N	99.73	3754.98	25	-0.9	752.003	5	112.83	11800000	1	iTRAQ 8plex (K N-term)	L1:iTRAQ 8plex (K N-term):1000.00;K21:iTRAQ 8plex (K N-term):1000.00;K25:iTRAQ 8plex (K N-term):1000.00	PEAKS DB
16	PGSC0003DMP400017746	R.G(+304.20)GSTGYDNAVALPAGGRGDEEELQK(+304.20).E	N	93.25	3098.56	25	-3.1	775.645	4	66.44	5690000	1	iTRAQ 8plex (K N-term)	G1:iTRAQ 8plex (K N-term):1000.00;K25:iTRAQ 8plex (K N-term):1000.00	PEAKS DB
16	PGSC0003DMP400017746	R.G(+304.20)GSTGYDNAVALPAGGRGDEEELQK(+304.20)ENVK(+304.20).N	N	92.4	3873.01	29	-2.9	775.607	5	64.45	8050000	1	iTRAQ 8plex (K N-term)	G1:iTRAQ 8plex (K N-term):1000.00;K25:iTRAQ 8plex (K N-term):1000.00;K29:iTRAQ 8plex (K N-term):1000.00	PEAKS DB
16	PGSC0003DMP400017746	K.K(+304.20)(+304.20)FC(+57.02)LEPTSFTVK(+304.20).A	N	86.52	2368.34	12	-0.9	790.454	3	81.36	110000000	2	iTRAQ 8plex (K N-term); Carbamidomethylation	K1:iTRAQ 8plex (K N-term):1000.00;K1:iTRAQ 8plex (K N-term):1000.00;C3:Carbamidomethylation:1000.00;K12:iTRAQ 8plex (K N-term):1000.00	PEAKS DB
16	PGSC0003DMP400017746	K.I(+304.20)QGIWYAQLES	Y	84.45	1610.86	11	2.8	806.437	2	114.92	35000000	1	iTRAQ 8plex (K N-term)	I1:iTRAQ 8plex (K N-term):1000.00	PEAKS DB
16	PGSC0003DMP400017746	R.G(+304.20)DEEELQK(+304.20)ENVK(+304.20).N	N	81.45	2329.27	12	2.5	583.327	4	45.34	57200000	1	iTRAQ 8plex (K N-term)	G1:iTRAQ 8plex (K N-term):1000.00;K8:iTRAQ 8plex (K N-term):1000.00;K12:iTRAQ 8plex (K N-term):1000.00	PEAKS DB
16	PGSC0003DMP400017746	K.F(+304.20)C(+57.02)LEPTSFTVK(+304.20).A	N	80.83	1936.05	11	6.8	646.361	3	97.66	100000000	2	iTRAQ 8plex (K N-term); Carbamidomethylation	F1:iTRAQ 8plex (K N-term):1000.00;C2:Carbamidomethylation:1000.00;K11:iTRAQ 8plex (K N-term):1000.00	PEAKS DB
16	PGSC0003DMP400017746	R.L(+304.20)TYTLDEIEGPFEVSPDGTVK(+304.20)FEEK(+304.20)DGIDYAAVTVQLPGGER.V	N	71.19	5496.84	42	8	1100.38	5	114.93	851000	3	iTRAQ 8plex (K N-term)	L1:iTRAQ 8plex (K N-term):1000.00;K21:iTRAQ 8plex (K N-term):1000.00;K25:iTRAQ 8plex (K N-term):1000.00	PEAKS DB
16	PGSC0003DMP400017746	K.G(+304.20)RGGSTGYDNAVALPAGGR.G	N	66.98	2079.07	19	-0.7	694.03	3	46.73	2790000	1	iTRAQ 8plex (K N-term)	G1:iTRAQ 8plex (K N-term):1000.00	PEAKS DB
16	PGSC0003DMP400017746	R.V(+304.20)PFLFTIK(+304.20).Q	N	65.6	1571.98	8	3.2	787	2	111.3	453000000	2	iTRAQ 8plex (K N-term)	V1:iTRAQ 8plex (K N-term):1000.00;K8:iTRAQ 8plex (K N-term):1000.00	PEAKS DB
16	PGSC0003DMP400017746	K.I(+304.20)TFTVTK(+304.20).S	Y	65.42	1416.87	7	3.1	473.299	3	73.32	647000000	3	iTRAQ 8plex (K N-term)	I1:iTRAQ 8plex (K N-term):1000.00;K7:iTRAQ 8plex (K N-term):1000.00	PEAKS DB
16	PGSC0003DMP400017746	K.N(+304.20)SAPDFQK(+304.20).T	N	61.94	1513.82	8	4.1	505.618	3	44.24	860000000	3	iTRAQ 8plex (K N-term)	N1:iTRAQ 8plex (K N-term):1000.00;K8:iTRAQ 8plex (K N-term):1000.00	PEAKS DB
16	PGSC0003DMP400017746	R.G(+304.20)SSFLDPK(+304.20).G	N	60.17	1457.82	8	-1.1	729.918	2	60.22	1020000000	2	iTRAQ 8plex (K N-term)	G1:iTRAQ 8plex (K N-term):1000.00;K8:iTRAQ 8plex (K N-term):1000.00	PEAKS DB
16	PGSC0003DMP400017746	K.N(+304.20)TASLTGK(+304.20).I	N	56.65	1398.82	8	0	700.417	2	38.47	1040000000	4	iTRAQ 8plex (K N-term)	N1:iTRAQ 8plex (K N-term):1000.00;K8:iTRAQ 8plex (K N-term):1000.00	PEAKS DB
16	PGSC0003DMP400017746	R.L(+304.20)TFDEIQSK(+304.20).T	Y	54.31	1687.95	9	-0.2	563.657	3	77.14	100000000	2	iTRAQ 8plex (K N-term)	L1:iTRAQ 8plex (K N-term):1000.00;K9:iTRAQ 8plex (K N-term):1000.00	PEAKS DB
16	PGSC0003DMP400017746	K.R(+304.20)LTFDEIQSK(+304.20).T	Y	53.32	1844.05	10	0.8	462.02	4	61.9	599000000	3	iTRAQ 8plex (K N-term)	R1:iTRAQ 8plex (K N-term):1000.00;K10:iTRAQ 8plex (K N-term):1000.00	PEAKS DB
16	PGSC0003DMP400017746	K.G(+304.20)RGGSTGYDNAVALPAGGRGDEEELQK(+304.20)ENVK(+304.20).N	N	49.27	4086.13	31	-3.2	818.231	5	57.72	0	0	iTRAQ 8plex (K N-term)	G1:iTRAQ 8plex (K N-term):1000.00;K27:iTRAQ 8plex (K N-term):1000.00;K31:iTRAQ 8plex (K N-term):1000.00	PEAKS DB
16	PGSC0003DMP400017746	K.G(+304.20)RGGSTGYDNAVALPAGGRGDEEELQK(+304.20).E	N	31.48	3311.68	27	0	828.928	4	57.7	754000	1	iTRAQ 8plex (K N-term)	G1:iTRAQ 8plex (K N-term):1000.00;K27:iTRAQ 8plex (K N-term):1000.00	PEAKS DB
35	PGSC0003DMP400005640	R.T(+304.20)LLVSAPGLGQYISGAILFEETLYQSTVDGRK(+304.20).I	Y	139.26	4034.21	32	1.9	1009.56	4	124.79	1910000	2	iTRAQ 8plex (K N-term)	T1:iTRAQ 8plex (K N-term):1000.00;K32:iTRAQ 8plex (K N-term):1000.00	PEAKS DB
35	PGSC0003DMP400005640	R.Y(+304.20)AAISQDNGLVPIVEPEILLDGEHGIDR.T	Y	118.33	3336.75	28	2.5	1113.26	3	114.37	3540000	2	iTRAQ 8plex (K N-term)	Y1:iTRAQ 8plex (K N-term):1000.00	PEAKS DB
35	PGSC0003DMP400005640	R.A(+304.20)TPQQVADYTLNLLK(+304.20)R.R	Y	111.35	2438.4	16	1.1	813.808	3	108.78	16600000	2	iTRAQ 8plex (K N-term)	A1:iTRAQ 8plex (K N-term):1000.00;K15:iTRAQ 8plex (K N-term):1000.00	PEAKS DB
35	PGSC0003DMP400005640	K.I(+304.20)VDVLIEQNIVPGIK(+304.20).V	N	110.66	2257.38	15	2.2	1129.7	2	118.09	59500000	4	iTRAQ 8plex (K N-term)	I1:iTRAQ 8plex (K N-term):1000.00;K15:iTRAQ 8plex (K N-term):1000.00	PEAKS DB
35	PGSC0003DMP400005640	R.G(+304.20)ILAMDESNATC(+57.02)GK(+304.20).R	N	107.44	2074.05	14	-2.2	692.357	3	70.41	14400000	2	iTRAQ 8plex (K N-term); Carbamidomethylation	G1:iTRAQ 8plex (K N-term):1000.00;C12:Carbamidomethylation:1000.00;K14:iTRAQ 8plex (K N-term):1000.00	PEAKS DB
35	PGSC0003DMP400005640	R.K(+304.20)(+304.20)IVDVLIEQNIVPGIK(+304.20).V	N	93.88	2689.67	16	4	673.428	4	109.6	19600000	2	iTRAQ 8plex (K N-term)	K1:iTRAQ 8plex (K N-term):1000.00;K1:iTRAQ 8plex (K N-term):1000.00;K16:iTRAQ 8plex (K N-term):1000.00	PEAKS DB
35	PGSC0003DMP400005640	K.Y(+304.20)TGEGESDEAK(+304.20).Q	N	90.39	1792.88	11	2.4	598.636	3	36.23	32100000	2	iTRAQ 8plex (K N-term)	Y1:iTRAQ 8plex (K N-term):1000.00;K11:iTRAQ 8plex (K N-term):1000.00	PEAKS DB
35	PGSC0003DMP400005640	K.R(+304.20)LASIGLENTEANR.Q	Y	84.26	1847.01	14	-1	616.677	3	55.86	619000	1	iTRAQ 8plex (K N-term)	R1:iTRAQ 8plex (K N-term):1000.00	PEAKS DB
35	PGSC0003DMP400005640	K.A(+304.20)AQDTLLVR.A	N	82.1	1289.76	9	-1.4	645.884	2	56.97	53300000	1	iTRAQ 8plex (K N-term)	A1:iTRAQ 8plex (K N-term):1000.00	PEAKS DB
35	PGSC0003DMP400005640	R.L(+304.20)ASIGLENTEANR.Q	Y	81.7	1690.91	13	-0.4	846.462	2	79.28	64100000	2	iTRAQ 8plex (K N-term)	L1:iTRAQ 8plex (K N-term):1000.00	PEAKS DB
35	PGSC0003DMP400005640	R.A(+304.20)TPQQVADYTLNLLK(+304.20).R	Y	79.58	2282.3	15	2.5	761.775	3	112.49	17800000	1	iTRAQ 8plex (K N-term)	A1:iTRAQ 8plex (K N-term):1000.00;K15:iTRAQ 8plex (K N-term):1000.00	PEAKS DB
35	PGSC0003DMP400005640	K.T(+304.20)WGGQPENVK(+304.20).A	Y	76.24	1722.94	10	-0.5	575.321	3	51.93	56500000	2	iTRAQ 8plex (K N-term)	T1:iTRAQ 8plex (K N-term):1000.00;K10:iTRAQ 8plex (K N-term):1000.00	PEAKS DB
35	PGSC0003DMP400005640	R.G(+304.20)ILAMDESNATC(+57.02)GK(+304.20)R.L	N	74.59	2230.16	15	-1.8	558.545	4	58.27	5670000	2	iTRAQ 8plex (K N-term); Carbamidomethylation	G1:iTRAQ 8plex (K N-term):1000.00;C12:Carbamidomethylation:1000.00;K14:iTRAQ 8plex (K N-term):1000.00	PEAKS DB
35	PGSC0003DMP400005640	K.I(+304.20)VDVLIEQNIVPGIK(+304.20)VDK(+304.20).G	N	71.26	2903.77	18	1.6	726.95	4	113.72	3720000	2	iTRAQ 8plex (K N-term)	I1:iTRAQ 8plex (K N-term):1000.00;K15:iTRAQ 8plex (K N-term):1000.00;K18:iTRAQ 8plex (K N-term):1000.00	PEAKS DB
35	PGSC0003DMP400005640	R.T(+304.20)VVSIPNGPSALAVK(+304.20).E	N	71.03	2060.23	15	3.2	687.755	3	87.55	46000000	3	iTRAQ 8plex (K N-term)	T1:iTRAQ 8plex (K N-term):1000.00;K15:iTRAQ 8plex (K N-term):1000.00	PEAKS DB
35	PGSC0003DMP400005640	R.S(+304.20)AAYYQQGAR.F	N	66.24	1417.72	10	0.7	709.868	2	33.99	54500000	1	iTRAQ 8plex (K N-term)	S1:iTRAQ 8plex (K N-term):1000.00	PEAKS DB
35	PGSC0003DMP400005640	K.A(+304.20)NSLAQLGK(+304.20).Y	N	65.73	1508.9	9	-1.2	755.458	2	60.85	204000000	2	iTRAQ 8plex (K N-term)	A1:iTRAQ 8plex (K N-term):1000.00;K9:iTRAQ 8plex (K N-term):1000.00	PEAKS DB
35	PGSC0003DMP400005640	K.T(+304.20)VASPGR.G	N	61.76	990.571	7	2.2	496.294	2	24.77	55200000	1	iTRAQ 8plex (K N-term)	T1:iTRAQ 8plex (K N-term):1000.00	PEAKS DB
35	PGSC0003DMP400005640	K.E(+304.20)AAWGLAR.Y	N	59.16	1176.65	8	0.3	589.333	2	62.38	475000000	2	iTRAQ 8plex (K N-term)	E1:iTRAQ 8plex (K N-term):1000.00	PEAKS DB
35	PGSC0003DMP400005640	R.I(+304.20)PPAVPGIMFLSGGQSEVEATLNLNAMNQAPNPWHVSFSYAR.A	Y	58.91	4814.42	42	-1.2	963.89	5	120.14	271000	1	iTRAQ 8plex (K N-term)	I1:iTRAQ 8plex (K N-term):1000.00	PEAKS DB
35	PGSC0003DMP400005640	R.T(+304.20)FEVAQK(+304.20).V	N	58.56	1429.83	7	0.6	715.922	2	52.32	104000000	2	iTRAQ 8plex (K N-term)	T1:iTRAQ 8plex (K N-term):1000.00;K7:iTRAQ 8plex (K N-term):1000.00	PEAKS DB
35	PGSC0003DMP400005640	R.A(+304.20)K(+304.20)ANSLAQLGK(+304.20).Y	N	50.2	2012.23	11	0.7	504.066	4	52.99	5460000	1	iTRAQ 8plex (K N-term)	A1:iTRAQ 8plex (K N-term):1000.00;K2:iTRAQ 8plex (K N-term):1000.00;K11:iTRAQ 8plex (K N-term):1000.00	PEAKS DB
35	PGSC0003DMP400005640	R.K(+304.20)(+304.20)IVDVLIEQNIVPGIK(+304.20)VDK(+304.20).G	N	40.88	3336.06	19	4.7	835.027	4	107.71	298000	1	iTRAQ 8plex (K N-term)	K1:iTRAQ 8plex (K N-term):1000.00;K1:iTRAQ 8plex (K N-term):1000.00;K16:iTRAQ 8plex (K N-term):1000.00;K19:iTRAQ 8plex (K N-term):1000.00	PEAKS DB
35	PGSC0003DMP400005640	R.A(+304.20)LQNTC(+57.02)LK(+304.20).T	N	35.63	1554.89	8	-3	519.303	3	52.22	32100000	2	iTRAQ 8plex (K N-term); Carbamidomethylation	A1:iTRAQ 8plex (K N-term):1000.00;C6:Carbamidomethylation:1000.00;K8:iTRAQ 8plex (K N-term):1000.00	PEAKS DB
67	PGSC0003DMP400004144	R.V(+304.20)FLPINPGVVLLDIAFVPDDPNHGFVLGTR.Q	Y	135.27	3534.95	30	1.1	1179.33	3	125.65	696000	2	iTRAQ 8plex (K N-term)	V1:iTRAQ 8plex (K N-term):1000.00	PEAKS DB
67	PGSC0003DMP400004144	K.E(+304.20)GWIIGK(+304.20)PAILLHTSDAGENWER.I	Y	130.87	3199.71	23	4.1	800.939	4	102.5	8030000	1	iTRAQ 8plex (K N-term)	E1:iTRAQ 8plex (K N-term):1000.00;K7:iTRAQ 8plex (K N-term):1000.00	PEAKS DB
67	PGSC0003DMP400004144	R.T(+304.20)VSSGISGASYYTGTFSTVNR.S	Y	112.93	2458.22	21	0.8	820.415	3	85.69	925000	1	iTRAQ 8plex (K N-term)	T1:iTRAQ 8plex (K N-term):1000.00	PEAKS DB
67	PGSC0003DMP400004144	R.G(+304.20)NFYLTWEPGQAYWQPHNR.A	Y	112.16	2667.29	19	3.6	667.831	4	101.04	12900000	2	iTRAQ 8plex (K N-term)	G1:iTRAQ 8plex (K N-term):1000.00	PEAKS DB
67	PGSC0003DMP400004144	K.G(+304.20)TGLTEDFEEVSVQSR.G	Y	106.38	2057.02	16	2.7	686.681	3	85.18	3330000	2	iTRAQ 8plex (K N-term)	G1:iTRAQ 8plex (K N-term):1000.00	PEAKS DB
67	PGSC0003DMP400004144	K.F(+304.20)INDNQGFVLGNDGVLLK(+304.20).Y	Y	105.85	2570.42	18	2.3	857.816	3	110.86	17100000	2	iTRAQ 8plex (K N-term)	F1:iTRAQ 8plex (K N-term):1000.00;K18:iTRAQ 8plex (K N-term):1000.00	PEAKS DB
67	PGSC0003DMP400004144	R.S(+304.20)QDEAWAAGGSGILLK(+304.20).T	Y	103.7	2210.2	16	2.8	737.744	3	89.71	27100000	2	iTRAQ 8plex (K N-term)	S1:iTRAQ 8plex (K N-term):1000.00;K16:iTRAQ 8plex (K N-term):1000.00	PEAKS DB
67	PGSC0003DMP400004144	R.I(+304.20)PLSSQLPGDMVYIK(+304.20).A	Y	90.33	2268.29	15	3.2	757.107	3	108.55	11700000	1	iTRAQ 8plex (K N-term)	I1:iTRAQ 8plex (K N-term):1000.00;K15:iTRAQ 8plex (K N-term):1000.00	PEAKS DB
67	PGSC0003DMP400004144	R.D(+304.20)K(+304.20)AADNIAANLYSVK(+304.20).F	Y	85.86	2504.42	15	0.6	627.113	4	77.39	9850000	2	iTRAQ 8plex (K N-term)	D1:iTRAQ 8plex (K N-term):1000.00;K2:iTRAQ 8plex (K N-term):1000.00;K15:iTRAQ 8plex (K N-term):1000.00	PEAKS DB
67	PGSC0003DMP400004144	R.G(+304.20)FGILDVGYR.S	Y	85.44	1399.77	10	4.1	700.896	2	97.83	45600000	1	iTRAQ 8plex (K N-term)	G1:iTRAQ 8plex (K N-term):1000.00	PEAKS DB
67	PGSC0003DMP400004144	R.A(+304.20)DGGLWLLVR.G	Y	83.28	1402.82	10	1.8	702.418	2	108.76	52600000	1	iTRAQ 8plex (K N-term)	A1:iTRAQ 8plex (K N-term):1000.00	PEAKS DB
67	PGSC0003DMP400004144	K.A(+304.20)TGEQSAEMVTDEGAIYITSNK(+304.20).G	Y	82.78	2922.46	22	4.2	731.626	4	91.93	663000	1	iTRAQ 8plex (K N-term)	A1:iTRAQ 8plex (K N-term):1000.00;K22:iTRAQ 8plex (K N-term):1000.00	PEAKS DB
67	PGSC0003DMP400004144	K.A(+304.20)ADNIAANLYSVK(+304.20).F	Y	81.28	1957.1	13	3.4	653.376	3	86.03	37500000	3	iTRAQ 8plex (K N-term)	A1:iTRAQ 8plex (K N-term):1000.00;K13:iTRAQ 8plex (K N-term):1000.00	PEAKS DB
67	PGSC0003DMP400004144	K.D(+304.20)GGTTWVPR.S	Y	76.28	1291.68	9	-1.9	646.845	2	52.64	35600000	2	iTRAQ 8plex (K N-term)	D1:iTRAQ 8plex (K N-term):1000.00	PEAKS DB
67	PGSC0003DMP400004144	R.G(+304.20)GGLYLSK(+304.20).G	Y	64.3	1401.83	8	0.3	468.285	3	58.13	36400000	2	iTRAQ 8plex (K N-term)	G1:iTRAQ 8plex (K N-term):1000.00;K8:iTRAQ 8plex (K N-term):1000.00	PEAKS DB
67	PGSC0003DMP400004144	R.Q(+304.20)TILETK(+304.20).D	Y	63.74	1439.87	7	-0.4	720.942	2	54.93	47300000	2	iTRAQ 8plex (K N-term)	Q1:iTRAQ 8plex (K N-term):1000.00;K7:iTRAQ 8plex (K N-term):1000.00	PEAKS DB
67	PGSC0003DMP400004144	R.I(+304.20)QSMGWR.A	Y	61.52	1180.63	7	-2.5	591.32	2	67.89	20400000	1	iTRAQ 8plex (K N-term)	I1:iTRAQ 8plex (K N-term):1000.00	PEAKS DB
67	PGSC0003DMP400004144	R.F(+304.20)NSISFK(+304.20).G	Y	51.46	1449.83	7	-1.3	484.284	3	78.91	54100000	2	iTRAQ 8plex (K N-term)	F1:iTRAQ 8plex (K N-term):1000.00;K7:iTRAQ 8plex (K N-term):1000.00	PEAKS DB
67	PGSC0003DMP400004144	R.Y(+304.20)VAVSSR.G	Y	51.22	1084.61	7	-1.5	543.313	2	38.11	51800000	1	iTRAQ 8plex (K N-term)	Y1:iTRAQ 8plex (K N-term):1000.00	PEAKS DB
67	PGSC0003DMP400004144	R.S(+304.20)IASAEEEDFNYR.F	Y	39.43	1833.86	13	-1.9	612.294	3	71.19	11100000	1	iTRAQ 8plex (K N-term)	S1:iTRAQ 8plex (K N-term):1000.00	PEAKS DB
29	PGSC0003DMP400043144	K.M(+304.20)ELSSLTQTNISLPFITATADGPK(+304.20).H	Y	123.12	3142.69	24	3	1048.58	3	115.66	628000	1	iTRAQ 8plex (K N-term)	M1:iTRAQ 8plex (K N-term):1000.00;K24:iTRAQ 8plex (K N-term):1000.00	PEAKS DB
29	PGSC0003DMP400043144	K.L(+304.20)SFSDIDEVILVGGSTR.I	Y	114.9	2111.14	17	3.1	704.722	3	115.2	9970000	2	iTRAQ 8plex (K N-term)	L1:iTRAQ 8plex (K N-term):1000.00	PEAKS DB
29	PGSC0003DMP400043144	K.K(+304.20)(+304.20)QDITITGASTLPGDEVER.M	Y	110.31	2637.43	19	-2.8	660.364	4	70.41	33500000	2	iTRAQ 8plex (K N-term)	K1:iTRAQ 8plex (K N-term):1000.00;K1:iTRAQ 8plex (K N-term):1000.00	PEAKS DB
29	PGSC0003DMP400043144	K.V(+304.20)VGIDLGTTNSAVAAMEGGK(+304.20)PTIVTNAEGQR.T	Y	101.55	3663.96	31	2	733.801	5	105.06	2380000	2	iTRAQ 8plex (K N-term)	V1:iTRAQ 8plex (K N-term):1000.00;K20:iTRAQ 8plex (K N-term):1000.00	PEAKS DB
29	PGSC0003DMP400043144	K.S(+304.20)FAAEEISAQVLR.K	Y	96.07	1723.94	13	4.4	575.655	3	96.9	22700000	2	iTRAQ 8plex (K N-term)	S1:iTRAQ 8plex (K N-term):1000.00	PEAKS DB
29	PGSC0003DMP400043144	K.G(+304.20)PDGDDVIDADFTDSK(+304.20)	Y	91.22	2274.1	16	-0.5	759.04	3	80.36	1380000	1	iTRAQ 8plex (K N-term)	G1:iTRAQ 8plex (K N-term):1000.00;K16:iTRAQ 8plex (K N-term):1000.00	PEAKS DB
29	PGSC0003DMP400043144	R.G(+304.20)K(+304.20)FEELC(+57.02)SDLLDR.L	Y	90.11	2189.15	13	1.9	730.726	3	92.28	4270000	1	iTRAQ 8plex (K N-term); Carbamidomethylation	G1:iTRAQ 8plex (K N-term):1000.00;K2:iTRAQ 8plex (K N-term):1000.00;C7:Carbamidomethylation:1000.00	PEAKS DB
29	PGSC0003DMP400043144	R.I(+304.20)INEPTAASLAYGFEK(+304.20).K	Y	84.62	2331.28	16	3	778.104	3	103.52	5780000	2	iTRAQ 8plex (K N-term)	I1:iTRAQ 8plex (K N-term):1000.00;K16:iTRAQ 8plex (K N-term):1000.00	PEAKS DB
29	PGSC0003DMP400043144	K.F(+304.20)DIDANGILSVTAIDK(+304.20).G	Y	83.86	2299.28	16	2.8	767.435	3	112.43	8710000	1	iTRAQ 8plex (K N-term)	F1:iTRAQ 8plex (K N-term):1000.00;K16:iTRAQ 8plex (K N-term):1000.00	PEAKS DB
29	PGSC0003DMP400043144	R.Q(+304.20)AVVNPENTFFSVK(+304.20).R	Y	83.07	2187.2	14	2.4	730.077	3	93.77	23300000	3	iTRAQ 8plex (K N-term)	Q1:iTRAQ 8plex (K N-term):1000.00;K14:iTRAQ 8plex (K N-term):1000.00	PEAKS DB
29	PGSC0003DMP400043144	R.I(+304.20)VDWLAASFK(+304.20).R	Y	80.13	1757.02	10	3.1	879.521	2	118.52	8750000	1	iTRAQ 8plex (K N-term)	I1:iTRAQ 8plex (K N-term):1000.00;K10:iTRAQ 8plex (K N-term):1000.00	PEAKS DB
29	PGSC0003DMP400043144	R.Q(+304.20)AVVNPENTFFSVK(+304.20)R.F	Y	79.67	2343.31	15	-1.1	782.108	3	79.74	457000	1	iTRAQ 8plex (K N-term)	Q1:iTRAQ 8plex (K N-term):1000.00;K14:iTRAQ 8plex (K N-term):1000.00	PEAKS DB
29	PGSC0003DMP400043144	K.A(+304.20)VVTVPAYFNDSQR.T	Y	75.13	1869.98	14	2.7	624.337	3	86.02	9800000	2	iTRAQ 8plex (K N-term)	A1:iTRAQ 8plex (K N-term):1000.00	PEAKS DB
29	PGSC0003DMP400043144	R.I(+304.20)VDWLAASFK(+304.20)R.D	Y	72.18	1913.12	11	2.1	638.717	3	113.14	6480000	1	iTRAQ 8plex (K N-term)	I1:iTRAQ 8plex (K N-term):1000.00;K10:iTRAQ 8plex (K N-term):1000.00	PEAKS DB
29	PGSC0003DMP400043144	R.D(+304.20)EGIDLLK(+304.20)DK(+304.20).Q	Y	70.99	2057.2	10	3.3	515.308	4	70.95	19800000	2	iTRAQ 8plex (K N-term)	D1:iTRAQ 8plex (K N-term):1000.00;K8:iTRAQ 8plex (K N-term):1000.00;K10:iTRAQ 8plex (K N-term):1000.00	PEAKS DB
29	PGSC0003DMP400043144	R.I(+304.20)PAVQELVK(+304.20).K	Y	70.87	1604	9	4.6	535.677	3	90.03	33000000	2	iTRAQ 8plex (K N-term)	I1:iTRAQ 8plex (K N-term):1000.00;K9:iTRAQ 8plex (K N-term):1000.00	PEAKS DB
29	PGSC0003DMP400043144	K.R(+304.20)QAVVNPENTFFSVK(+304.20).R	Y	67.02	2343.31	15	-2.2	782.107	3	77.46	609000	1	iTRAQ 8plex (K N-term)	R1:iTRAQ 8plex (K N-term):1000.00;K15:iTRAQ 8plex (K N-term):1000.00	PEAKS DB
29	PGSC0003DMP400043144	K.N(+304.20)QADSVVYQTEK(+304.20).Q	Y	66.83	1989.05	12	0.6	664.025	3	50.13	22600000	1	iTRAQ 8plex (K N-term)	N1:iTRAQ 8plex (K N-term):1000.00;K12:iTRAQ 8plex (K N-term):1000.00	PEAKS DB
29	PGSC0003DMP400043144	K.E(+304.20)LGDK(+304.20)VPGPVK(+304.20).E	Y	66.35	2050.24	11	1.2	513.568	4	57.65	38800000	2	iTRAQ 8plex (K N-term)	E1:iTRAQ 8plex (K N-term):1000.00;K5:iTRAQ 8plex (K N-term):1000.00;K11:iTRAQ 8plex (K N-term):1000.00	PEAKS DB
29	PGSC0003DMP400043144	K.H(+304.20)IETTITR.G	Y	65.67	1273.72	8	2.3	425.583	3	33.8	90000000	1	iTRAQ 8plex (K N-term)	H1:iTRAQ 8plex (K N-term):1000.00	PEAKS DB
29	PGSC0003DMP400043144	R.T(+304.20)TPSVVAYTK(+304.20).S	Y	64.58	1673.97	10	-2.1	837.991	2	57.7	27000000	2	iTRAQ 8plex (K N-term)	T1:iTRAQ 8plex (K N-term):1000.00;K10:iTRAQ 8plex (K N-term):1000.00	PEAKS DB
29	PGSC0003DMP400043144	K.L(+304.20)DC(+57.02)PAIGK(+304.20).S	Y	62.14	1480.84	8	0.1	741.429	2	60.85	1680000	2	iTRAQ 8plex (K N-term); Carbamidomethylation	L1:iTRAQ 8plex (K N-term):1000.00;C3:Carbamidomethylation:1000.00;K8:iTRAQ 8plex (K N-term):1000.00	PEAKS DB
29	PGSC0003DMP400043144	K.E(+304.20)AISGGSTQTMK(+304.20).D	Y	56.97	1816.97	12	1.2	606.665	3	44.57	21300000	1	iTRAQ 8plex (K N-term)	E1:iTRAQ 8plex (K N-term):1000.00;K12:iTRAQ 8plex (K N-term):1000.00	PEAKS DB
29	PGSC0003DMP400043144	R.L(+304.20)TETAEK(+304.20).A	Y	54.83	1398.81	7	2.2	467.277	3	42.67	56700000	1	iTRAQ 8plex (K N-term)	L1:iTRAQ 8plex (K N-term):1000.00;K7:iTRAQ 8plex (K N-term):1000.00	PEAKS DB
29	PGSC0003DMP400043144	K.M(+304.20)NEVDEESK(+304.20).Q	Y	51.95	1687.84	9	2.4	563.623	3	46.3	3380000	1	iTRAQ 8plex (K N-term)	M1:iTRAQ 8plex (K N-term):1000.00;K9:iTRAQ 8plex (K N-term):1000.00	PEAKS DB
29	PGSC0003DMP400043144	R.F(+304.20)AQEDK(+304.20)EK(+304.20).R	Y	51.09	1906.08	8	-0.3	477.526	4	39.11	552000	1	iTRAQ 8plex (K N-term)	F1:iTRAQ 8plex (K N-term):1000.00;K6:iTRAQ 8plex (K N-term):1000.00;K8:iTRAQ 8plex (K N-term):1000.00	PEAKS DB
29	PGSC0003DMP400043144	R.N(+304.20)TTLPTSK(+304.20).S	Y	49.24	1468.86	8	0.7	490.628	3	42.19	31900000	1	iTRAQ 8plex (K N-term)	N1:iTRAQ 8plex (K N-term):1000.00;K8:iTRAQ 8plex (K N-term):1000.00	PEAKS DB
29	PGSC0003DMP400043144	R.I(+304.20)AGLEVLR.I	Y	47.21	1173.73	8	3.8	587.876	2	88.84	74100000	1	iTRAQ 8plex (K N-term)	I1:iTRAQ 8plex (K N-term):1000.00	PEAKS DB
29	PGSC0003DMP400043144	K.L(+304.20)VDDASK(+304.20).F	Y	45.37	1354.78	7	1.3	452.601	3	47.58	15800000	2	iTRAQ 8plex (K N-term)	L1:iTRAQ 8plex (K N-term):1000.00;K7:iTRAQ 8plex (K N-term):1000.00	PEAKS DB
29	PGSC0003DMP400043144	R.F(+304.20)AQEDK(+304.20)EK(+304.20)R.D	Y	43.68	2062.18	9	4.3	688.403	3	32.89	23200000	2	iTRAQ 8plex (K N-term)	F1:iTRAQ 8plex (K N-term):1000.00;K6:iTRAQ 8plex (K N-term):1000.00;K8:iTRAQ 8plex (K N-term):1000.00	PEAKS DB
29	PGSC0003DMP400043144	K.T(+304.20)PVQNSLR.D	Y	40.97	1217.7	8	0.8	609.857	2	36.1	7230000	1	iTRAQ 8plex (K N-term)	T1:iTRAQ 8plex (K N-term):1000.00	PEAKS DB
29	PGSC0003DMP400043144	R.K(+304.20)(+304.20)LVDDASK(+304.20).F	Y	40.92	1787.08	8	0.5	596.7	3	41.7	7830000	1	iTRAQ 8plex (K N-term)	K1:iTRAQ 8plex (K N-term):1000.00;K1:iTRAQ 8plex (K N-term):1000.00;K8:iTRAQ 8plex (K N-term):1000.00	PEAKS DB
29	PGSC0003DMP400043144	R.L(+304.20)VGQIAK(+304.20).R	Y	40.91	1335.86	7	0.2	668.937	2	63.09	58800000	2	iTRAQ 8plex (K N-term)	L1:iTRAQ 8plex (K N-term):1000.00;K7:iTRAQ 8plex (K N-term):1000.00	PEAKS DB
29	PGSC0003DMP400043144	K.S(+304.20)FAAEEISAQVLRK(+304.20).L	Y	32.58	2156.23	14	4.3	540.067	4	87.44	2610000	1	iTRAQ 8plex (K N-term)	S1:iTRAQ 8plex (K N-term):1000.00;K14:iTRAQ 8plex (K N-term):1000.00	PEAKS DB
48	PGSC0003DMP400063871	K.Q(+304.20)VGVPNMVVFLNK(+304.20)EDQVDDEELLELVELEVR.E	Y	148	4205.23	31	1	1052.32	4	121.9	1690000	2	iTRAQ 8plex (K N-term)	Q1:iTRAQ 8plex (K N-term):1000.00;K13:iTRAQ 8plex (K N-term):1000.00	PEAKS DB
48	PGSC0003DMP400063871	K.I(+304.20)LDEAMAGDNVGLLLR.G	N	106.92	2003.1	16	3.2	1002.56	2	115.2	35400000	2	iTRAQ 8plex (K N-term)	I1:iTRAQ 8plex (K N-term):1000.00	PEAKS DB
48	PGSC0003DMP400063871	K.L(+304.20)MDSVDEYIPIPQR.Q	Y	103.66	1979.03	14	1	990.523	2	112.09	10200000	2	iTRAQ 8plex (K N-term)	L1:iTRAQ 8plex (K N-term):1000.00	PEAKS DB
48	PGSC0003DMP400063871	R.H(+304.20)YAHVDC(+57.02)PGHADYVK(+304.20).N	N	95.16	2376.18	15	0.3	595.052	4	35.52	1630000	1	iTRAQ 8plex (K N-term); Carbamidomethylation	H1:iTRAQ 8plex (K N-term):1000.00;C7:Carbamidomethylation:1000.00;K15:iTRAQ 8plex (K N-term):1000.00	PEAKS DB
48	PGSC0003DMP400063871	R.V(+304.20)NMVVELIMPVAC(+57.02)EQGMR.F	Y	93.96	2379.2	18	3.6	794.078	3	121.19	1380000	1	iTRAQ 8plex (K N-term); Carbamidomethylation	V1:iTRAQ 8plex (K N-term):1000.00;C13:Carbamidomethylation:1000.00	PEAKS DB
48	PGSC0003DMP400063871	K.Q(+304.20)VGVPNMVVFLNK(+304.20).E	N	89.6	2052.19	13	2.7	685.073	3	107.15	12800000	2	iTRAQ 8plex (K N-term)	Q1:iTRAQ 8plex (K N-term):1000.00;K13:iTRAQ 8plex (K N-term):1000.00	PEAKS DB
48	PGSC0003DMP400063871	K.K(+304.20)(+304.20)YDEIDAAPEER.A	N	88.29	2043.06	12	0.6	682.029	3	49.31	72700000	2	iTRAQ 8plex (K N-term)	K1:iTRAQ 8plex (K N-term):1000.00;K1:iTRAQ 8plex (K N-term):1000.00	PEAKS DB
48	PGSC0003DMP400063871	R.N(+304.20)TTVTGVEMFQK(+304.20).I	Y	85.87	1962.06	12	0	655.027	3	75.12	34800000	2	iTRAQ 8plex (K N-term)	N1:iTRAQ 8plex (K N-term):1000.00;K12:iTRAQ 8plex (K N-term):1000.00	PEAKS DB
48	PGSC0003DMP400063871	K.N(+304.20)MITGAAQMDGAILVVSGADGPMPQTK(+304.20).E	N	84.2	3280.7	27	4.5	821.185	4	111.03	0	0	iTRAQ 8plex (K N-term)	N1:iTRAQ 8plex (K N-term):1000.00;K27:iTRAQ 8plex (K N-term):1000.00	PEAKS DB
48	PGSC0003DMP400063871	K.T(+304.20)TLTAALTMALASLGNSTPK(+304.20).K	Y	83.41	2569.45	20	5.1	857.495	3	121.12	13500000	2	iTRAQ 8plex (K N-term)	T1:iTRAQ 8plex (K N-term):1000.00;K20:iTRAQ 8plex (K N-term):1000.00	PEAKS DB
48	PGSC0003DMP400063871	K.T(+304.20)GEIVDIVGLK(+304.20).D	Y	78	1751.05	11	5.2	876.539	2	99.77	28400000	2	iTRAQ 8plex (K N-term)	T1:iTRAQ 8plex (K N-term):1000.00;K11:iTRAQ 8plex (K N-term):1000.00	PEAKS DB
48	PGSC0003DMP400063871	K.V(+304.20)TAIMTDK(+304.20)GEESK(+304.20).M	Y	74.9	2320.29	13	0.4	581.08	4	64.26	0	0	iTRAQ 8plex (K N-term)	V1:iTRAQ 8plex (K N-term):1000.00;K8:iTRAQ 8plex (K N-term):1000.00;K13:iTRAQ 8plex (K N-term):1000.00	PEAKS DB
48	PGSC0003DMP400063871	R.G(+304.20)MVLAK(+304.20)PGSITPHTK(+304.20).F	Y	74.58	2448.45	15	-0.2	613.12	4	57.38	14500000	1	iTRAQ 8plex (K N-term)	G1:iTRAQ 8plex (K N-term):1000.00;K6:iTRAQ 8plex (K N-term):1000.00;K15:iTRAQ 8plex (K N-term):1000.00	PEAKS DB
48	PGSC0003DMP400063871	R.G(+304.20)DDQWVDK(+304.20)IYK(+304.20).L	Y	71.6	2278.26	11	2.6	760.428	3	73.34	878000	1	iTRAQ 8plex (K N-term)	G1:iTRAQ 8plex (K N-term):1000.00;K8:iTRAQ 8plex (K N-term):1000.00;K11:iTRAQ 8plex (K N-term):1000.00	PEAKS DB
48	PGSC0003DMP400063871	K.F(+304.20)EALVYVLK(+304.20).K	N	70.69	1689.02	9	3.7	845.521	2	115.93	34300000	2	iTRAQ 8plex (K N-term)	F1:iTRAQ 8plex (K N-term):1000.00;K9:iTRAQ 8plex (K N-term):1000.00	PEAKS DB
48	PGSC0003DMP400063871	K.T(+304.20)VGAGVIQK(+304.20).I	N	67.73	1479.91	9	-1.2	740.963	2	53.07	76100000	2	iTRAQ 8plex (K N-term)	T1:iTRAQ 8plex (K N-term):1000.00;K9:iTRAQ 8plex (K N-term):1000.00	PEAKS DB
48	PGSC0003DMP400063871	R.N(+304.20)TTVTGVEM(+15.99)FQK(+304.20).I	Y	67.59	1978.05	12	1.1	660.36	3	62.9	210000	1	iTRAQ 8plex (K N-term); Oxidation (M)	N1:iTRAQ 8plex (K N-term):1000.00;M9:Oxidation (M):1000.00;K12:iTRAQ 8plex (K N-term):1000.00	PEAKS DB
48	PGSC0003DMP400063871	K.E(+304.20)HILLAK(+304.20).Q	N	57.86	1430.9	7	-1.4	716.455	2	52.94	117000000	2	iTRAQ 8plex (K N-term)	E1:iTRAQ 8plex (K N-term):1000.00;K7:iTRAQ 8plex (K N-term):1000.00	PEAKS DB
48	PGSC0003DMP400063871	R.G(+304.20)DDQWVDK(+304.20).I	Y	53.67	1569.81	8	-2.1	524.278	3	52.78	2200000	2	iTRAQ 8plex (K N-term)	G1:iTRAQ 8plex (K N-term):1000.00;K8:iTRAQ 8plex (K N-term):1000.00	PEAKS DB
48	PGSC0003DMP400063871	K.M(+304.20)VMPGDR.V	N	52.6	1108.56	7	2.4	555.29	2	48.17	80100000	1	iTRAQ 8plex (K N-term)	M1:iTRAQ 8plex (K N-term):1000.00	PEAKS DB
48	PGSC0003DMP400063871	K.T(+304.20)GEIVDIVGLK(+304.20)DTR.N	Y	51.56	2123.23	14	3.4	708.753	3	88.73	18600000	2	iTRAQ 8plex (K N-term)	T1:iTRAQ 8plex (K N-term):1000.00;K11:iTRAQ 8plex (K N-term):1000.00	PEAKS DB
48	PGSC0003DMP400063871	K.V(+304.20)TAIMTDK(+304.20).G	Y	50.88	1485.86	8	0.1	743.936	2	71.39	200000	1	iTRAQ 8plex (K N-term)	V1:iTRAQ 8plex (K N-term):1000.00;K8:iTRAQ 8plex (K N-term):1000.00	PEAKS DB
48	PGSC0003DMP400063871	R.G(+304.20)TVATGR.V	N	49.27	964.556	7	4.3	483.287	2	22.42	15800000	1	iTRAQ 8plex (K N-term)	G1:iTRAQ 8plex (K N-term):1000.00	PEAKS DB
48	PGSC0003DMP400063871	R.T(+304.20)TDVTGK(+304.20).V	N	48.13	1328.77	7	1.4	665.391	2	34.02	32100000	2	iTRAQ 8plex (K N-term)	T1:iTRAQ 8plex (K N-term):1000.00;K7:iTRAQ 8plex (K N-term):1000.00	PEAKS DB
48	PGSC0003DMP400063871	K.R(+304.20)GDDQWVDK(+304.20).I	Y	44.26	1725.92	9	2.7	576.314	3	41.24	12300000	1	iTRAQ 8plex (K N-term)	R1:iTRAQ 8plex (K N-term):1000.00;K9:iTRAQ 8plex (K N-term):1000.00	PEAKS DB
48	PGSC0003DMP400063871	R.K(+304.20)(+304.20)K(+304.20)PHVNIGTIGHVDHGK(+304.20).T	N	37.6	3052.81	17	0.2	509.809	6	41.54	23900000	1	iTRAQ 8plex (K N-term)	K1:iTRAQ 8plex (K N-term):1000.00;K1:iTRAQ 8plex (K N-term):1000.00;K2:iTRAQ 8plex (K N-term):1000.00;K17:iTRAQ 8plex (K N-term):1000.00	PEAKS DB
48	PGSC0003DMP400063871	R.V(+304.20)NMVVELIM(+15.99)PVAC(+57.02)EQGM(+15.99)R.F	Y	33.88	2411.19	18	-8	804.732	3	122.27	1330000	1	iTRAQ 8plex (K N-term); Oxidation (M); Carbamidomethylation	V1:iTRAQ 8plex (K N-term):1000.00;M9:Oxidation (M):72.73;C13:Carbamidomethylation:1000.00;M17:Oxidation (M):47.75	PEAKS DB
48	PGSC0003DMP400063871	K.R(+304.20)GDDQWVDK(+304.20)IYK(+304.20).L	Y	33.5	2434.36	12	2	812.461	3	62.43	163000	1	iTRAQ 8plex (K N-term)	R1:iTRAQ 8plex (K N-term):1000.00;K9:iTRAQ 8plex (K N-term):1000.00;K12:iTRAQ 8plex (K N-term):1000.00	PEAKS DB
55	PGSC0003DMP400030248	K.Q(+304.20)MVVTFGMSELGPWSLMDTSAQSGDVIMR.M	Y	137.91	3476.67	29	2.3	870.177	4	121.27	734000	2	iTRAQ 8plex (K N-term)	Q1:iTRAQ 8plex (K N-term):1000.00	PEAKS DB
55	PGSC0003DMP400030248	K.F(+304.20)DSDVSLEVIAMR.T	Y	108.36	1784.92	13	1.6	595.983	3	109.34	2180000	1	iTRAQ 8plex (K N-term)	F1:iTRAQ 8plex (K N-term):1000.00	PEAKS DB
55	PGSC0003DMP400030248	R.T(+304.20)PGFSGADLANLLNEAAILAGRR.G	Y	105.62	2630.44	23	-0.3	877.82	3	117.96	839000	1	iTRAQ 8plex (K N-term)	T1:iTRAQ 8plex (K N-term):1000.00	PEAKS DB
55	PGSC0003DMP400030248	R.T(+304.20)PGFSGADLANLLNEAAILAGR.R	Y	104.24	2474.34	22	0.7	825.787	3	122.6	1030000	1	iTRAQ 8plex (K N-term)	T1:iTRAQ 8plex (K N-term):1000.00	PEAKS DB
55	PGSC0003DMP400030248	K.I(+304.20)VEVLLEK(+304.20)ETMTGDEFR.A	Y	98.23	2616.42	17	3.5	655.114	4	114.3	2820000	2	iTRAQ 8plex (K N-term)	I1:iTRAQ 8plex (K N-term):1000.00;K8:iTRAQ 8plex (K N-term):1000.00	PEAKS DB
55	PGSC0003DMP400030248	R.A(+304.20)ILSEFVEIPAENR.V	Y	95.65	1891.03	14	1.1	631.351	3	110.9	1410000	1	iTRAQ 8plex (K N-term)	A1:iTRAQ 8plex (K N-term):1000.00	PEAKS DB
55	PGSC0003DMP400030248	R.E(+304.20)AIDK(+304.20)IVEVLLEK(+304.20).E	Y	84.24	2410.47	13	2.6	804.498	3	115.97	2580000	2	iTRAQ 8plex (K N-term)	E1:iTRAQ 8plex (K N-term):1000.00;K5:iTRAQ 8plex (K N-term):1000.00;K13:iTRAQ 8plex (K N-term):1000.00	PEAKS DB
55	PGSC0003DMP400030248	R.I(+304.20)VAGMEGTVMTDGK(+304.20).S	Y	83.35	2016.07	14	4.5	673.035	3	90.59	16900000	1	iTRAQ 8plex (K N-term)	I1:iTRAQ 8plex (K N-term):1000.00;K14:iTRAQ 8plex (K N-term):1000.00	PEAKS DB
55	PGSC0003DMP400030248	K.G(+304.20)VLLVGPPGTGK(+304.20).T	Y	81.19	1702.05	12	1.3	852.033	2	76.56	20000000	2	iTRAQ 8plex (K N-term)	G1:iTRAQ 8plex (K N-term):1000.00;K12:iTRAQ 8plex (K N-term):1000.00	PEAKS DB
55	PGSC0003DMP400030248	K.E(+304.20)TMTGDEFR.A	Y	80.57	1388.65	9	-0.4	695.332	2	50.51	7120000	1	iTRAQ 8plex (K N-term)	E1:iTRAQ 8plex (K N-term):1000.00	PEAKS DB
55	PGSC0003DMP400030248	K.F(+304.20)QMEPNTGVTFDDVAGVDEAK(+304.20)QDFMEVVEFLK(+304.20).K	Y	80.18	4547.28	32	3.7	910.467	5	123.67	0	0	iTRAQ 8plex (K N-term)	F1:iTRAQ 8plex (K N-term):1000.00;K21:iTRAQ 8plex (K N-term):1000.00;K32:iTRAQ 8plex (K N-term):1000.00	PEAKS DB
55	PGSC0003DMP400030248	K.G(+304.20)LTWFIPADDPTLISK(+304.20).Q	Y	79.63	2381.34	16	3.6	794.788	3	114.62	12500000	2	iTRAQ 8plex (K N-term)	G1:iTRAQ 8plex (K N-term):1000.00;K16:iTRAQ 8plex (K N-term):1000.00	PEAKS DB
55	PGSC0003DMP400030248	R.A(+304.20)DILDSALLRPGR.F	Y	75.22	1699.98	13	1.8	567.669	3	91.09	33600000	2	iTRAQ 8plex (K N-term)	A1:iTRAQ 8plex (K N-term):1000.00	PEAKS DB
55	PGSC0003DMP400030248	R.V(+304.20)QK(+304.20)VDLFENGTIAIVEAVSPELGNR.V	Y	71.2	3305.83	25	3.5	827.469	4	116	717000	1	iTRAQ 8plex (K N-term)	V1:iTRAQ 8plex (K N-term):1000.00;K3:iTRAQ 8plex (K N-term):1000.00	PEAKS DB
55	PGSC0003DMP400030248	K.K(+304.20)(+304.20)FDSDVSLEVIAMR.T	Y	71	2217.22	14	2.7	555.313	4	91.49	20700000	2	iTRAQ 8plex (K N-term)	K1:iTRAQ 8plex (K N-term):1000.00;K1:iTRAQ 8plex (K N-term):1000.00	PEAKS DB
55	PGSC0003DMP400030248	K.L(+304.20)AEDIDVAVK(+304.20).K	Y	70.9	1679.98	10	5	561.004	3	86.21	16400000	2	iTRAQ 8plex (K N-term)	L1:iTRAQ 8plex (K N-term):1000.00;K10:iTRAQ 8plex (K N-term):1000.00	PEAKS DB
55	PGSC0003DMP400030248	R.A(+304.20)ILSEFVEIPAENRVPAAVPTPAAV	Y	69	2864.59	25	3.4	955.874	3	115.58	390000	1	iTRAQ 8plex (K N-term)	A1:iTRAQ 8plex (K N-term):1000.00	PEAKS DB
55	PGSC0003DMP400030248	R.V(+304.20)QLPGLSQELLQK(+304.20).F	Y	66.81	2060.23	13	3.2	687.755	3	104.49	21200000	3	iTRAQ 8plex (K N-term)	V1:iTRAQ 8plex (K N-term):1000.00;K13:iTRAQ 8plex (K N-term):1000.00	PEAKS DB
55	PGSC0003DMP400030248	R.Q(+304.20)VSVDVPDIK(+304.20).G	Y	60.49	1706.99	10	-0.3	570.005	3	75.12	9970000	2	iTRAQ 8plex (K N-term)	Q1:iTRAQ 8plex (K N-term):1000.00;K10:iTRAQ 8plex (K N-term):1000.00	PEAKS DB
55	PGSC0003DMP400030248	R.F(+304.20)LEYLDK(+304.20)DR.V	Y	57.54	1806	9	3.8	452.51	4	92.38	25800000	3	iTRAQ 8plex (K N-term)	F1:iTRAQ 8plex (K N-term):1000.00;K7:iTRAQ 8plex (K N-term):1000.00	PEAKS DB
55	PGSC0003DMP400030248	K.E(+304.20)IDDSIDR.I	N	56.63	1265.64	8	-0.1	633.825	2	46.78	11100000	2	iTRAQ 8plex (K N-term)	E1:iTRAQ 8plex (K N-term):1000.00	PEAKS DB
55	PGSC0003DMP400030248	R.G(+304.20)TGIGGGNDER.E	N	54.5	1335.66	11	1.8	668.84	2	26.32	1910000	1	iTRAQ 8plex (K N-term)	G1:iTRAQ 8plex (K N-term):1000.00	PEAKS DB
55	PGSC0003DMP400030248	K.L(+304.20)AEDIDVAVK(+304.20)K(+304.20).L	Y	54.35	2112.28	11	0.9	705.1	3	76.12	8440000	2	iTRAQ 8plex (K N-term)	L1:iTRAQ 8plex (K N-term):1000.00;K10:iTRAQ 8plex (K N-term):1000.00;K11:iTRAQ 8plex (K N-term):1000.00	PEAKS DB
55	PGSC0003DMP400030248	K.I(+304.20)VEVLLEK(+304.20).E	Y	53.6	1549.98	8	5.3	776.001	2	112.08	2590000	1	iTRAQ 8plex (K N-term)	I1:iTRAQ 8plex (K N-term):1000.00;K8:iTRAQ 8plex (K N-term):1000.00	PEAKS DB
55	PGSC0003DMP400030248	R.G(+304.20)TGIGGGNDEREQTLNQLLTEMDGFEGNTGIIVVAATNR.A	Y	50.84	4351.16	39	1.3	871.24	5	117.06	290000	1	iTRAQ 8plex (K N-term)	G1:iTRAQ 8plex (K N-term):1000.00	PEAKS DB
55	PGSC0003DMP400030248	R.I(+304.20)VGGLGGR.A	Y	41.13	1031.63	8	-1.7	516.823	2	54.97	33800000	1	iTRAQ 8plex (K N-term)	I1:iTRAQ 8plex (K N-term):1000.00	PEAKS DB
55	PGSC0003DMP400030249	K.Q(+304.20)MVVTFGMSELGPWSLMDTSAQSGDVIMR.M	Y	137.91	3476.67	29	2.3	870.177	4	121.27	734000	2	iTRAQ 8plex (K N-term)	Q1:iTRAQ 8plex (K N-term):1000.00	PEAKS DB
55	PGSC0003DMP400030249	K.F(+304.20)DSDVSLEVIAMR.T	Y	108.36	1784.92	13	1.6	595.983	3	109.34	2180000	1	iTRAQ 8plex (K N-term)	F1:iTRAQ 8plex (K N-term):1000.00	PEAKS DB
55	PGSC0003DMP400030249	R.T(+304.20)PGFSGADLANLLNEAAILAGRR.G	Y	105.62	2630.44	23	-0.3	877.82	3	117.96	839000	1	iTRAQ 8plex (K N-term)	T1:iTRAQ 8plex (K N-term):1000.00	PEAKS DB
55	PGSC0003DMP400030249	R.T(+304.20)PGFSGADLANLLNEAAILAGR.R	Y	104.24	2474.34	22	0.7	825.787	3	122.6	1030000	1	iTRAQ 8plex (K N-term)	T1:iTRAQ 8plex (K N-term):1000.00	PEAKS DB
55	PGSC0003DMP400030249	K.I(+304.20)VEVLLEK(+304.20)ETMTGDEFR.A	Y	98.23	2616.42	17	3.5	655.114	4	114.3	2820000	2	iTRAQ 8plex (K N-term)	I1:iTRAQ 8plex (K N-term):1000.00;K8:iTRAQ 8plex (K N-term):1000.00	PEAKS DB
55	PGSC0003DMP400030249	R.A(+304.20)ILSEFVEIPAENR.V	Y	95.65	1891.03	14	1.1	631.351	3	110.9	1410000	1	iTRAQ 8plex (K N-term)	A1:iTRAQ 8plex (K N-term):1000.00	PEAKS DB
55	PGSC0003DMP400030249	R.E(+304.20)AIDK(+304.20)IVEVLLEK(+304.20).E	Y	84.24	2410.47	13	2.6	804.498	3	115.97	2580000	2	iTRAQ 8plex (K N-term)	E1:iTRAQ 8plex (K N-term):1000.00;K5:iTRAQ 8plex (K N-term):1000.00;K13:iTRAQ 8plex (K N-term):1000.00	PEAKS DB
55	PGSC0003DMP400030249	R.I(+304.20)VAGMEGTVMTDGK(+304.20).S	Y	83.35	2016.07	14	4.5	673.035	3	90.59	16900000	1	iTRAQ 8plex (K N-term)	I1:iTRAQ 8plex (K N-term):1000.00;K14:iTRAQ 8plex (K N-term):1000.00	PEAKS DB
55	PGSC0003DMP400030249	K.G(+304.20)VLLVGPPGTGK(+304.20).T	Y	81.19	1702.05	12	1.3	852.033	2	76.56	20000000	2	iTRAQ 8plex (K N-term)	G1:iTRAQ 8plex (K N-term):1000.00;K12:iTRAQ 8plex (K N-term):1000.00	PEAKS DB
55	PGSC0003DMP400030249	K.E(+304.20)TMTGDEFR.A	Y	80.57	1388.65	9	-0.4	695.332	2	50.51	7120000	1	iTRAQ 8plex (K N-term)	E1:iTRAQ 8plex (K N-term):1000.00	PEAKS DB
55	PGSC0003DMP400030249	K.F(+304.20)QMEPNTGVTFDDVAGVDEAK(+304.20)QDFMEVVEFLK(+304.20).K	Y	80.18	4547.28	32	3.7	910.467	5	123.67	0	0	iTRAQ 8plex (K N-term)	F1:iTRAQ 8plex (K N-term):1000.00;K21:iTRAQ 8plex (K N-term):1000.00;K32:iTRAQ 8plex (K N-term):1000.00	PEAKS DB
55	PGSC0003DMP400030249	K.G(+304.20)LTWFIPADDPTLISK(+304.20).Q	Y	79.63	2381.34	16	3.6	794.788	3	114.62	12500000	2	iTRAQ 8plex (K N-term)	G1:iTRAQ 8plex (K N-term):1000.00;K16:iTRAQ 8plex (K N-term):1000.00	PEAKS DB
55	PGSC0003DMP400030249	R.A(+304.20)DILDSALLRPGR.F	Y	75.22	1699.98	13	1.8	567.669	3	91.09	33600000	2	iTRAQ 8plex (K N-term)	A1:iTRAQ 8plex (K N-term):1000.00	PEAKS DB
55	PGSC0003DMP400030249	R.V(+304.20)QK(+304.20)VDLFENGTIAIVEAVSPELGNR.V	Y	71.2	3305.83	25	3.5	827.469	4	116	717000	1	iTRAQ 8plex (K N-term)	V1:iTRAQ 8plex (K N-term):1000.00;K3:iTRAQ 8plex (K N-term):1000.00	PEAKS DB
55	PGSC0003DMP400030249	K.K(+304.20)(+304.20)FDSDVSLEVIAMR.T	Y	71	2217.22	14	2.7	555.313	4	91.49	20700000	2	iTRAQ 8plex (K N-term)	K1:iTRAQ 8plex (K N-term):1000.00;K1:iTRAQ 8plex (K N-term):1000.00	PEAKS DB
55	PGSC0003DMP400030249	K.L(+304.20)AEDIDVAVK(+304.20).K	Y	70.9	1679.98	10	5	561.004	3	86.21	16400000	2	iTRAQ 8plex (K N-term)	L1:iTRAQ 8plex (K N-term):1000.00;K10:iTRAQ 8plex (K N-term):1000.00	PEAKS DB
55	PGSC0003DMP400030249	R.A(+304.20)ILSEFVEIPAENRVPAAVPTPAAV	Y	69	2864.59	25	3.4	955.874	3	115.58	390000	1	iTRAQ 8plex (K N-term)	A1:iTRAQ 8plex (K N-term):1000.00	PEAKS DB
55	PGSC0003DMP400030249	R.V(+304.20)QLPGLSQELLQK(+304.20).F	Y	66.81	2060.23	13	3.2	687.755	3	104.49	21200000	3	iTRAQ 8plex (K N-term)	V1:iTRAQ 8plex (K N-term):1000.00;K13:iTRAQ 8plex (K N-term):1000.00	PEAKS DB
55	PGSC0003DMP400030249	R.Q(+304.20)VSVDVPDIK(+304.20).G	Y	60.49	1706.99	10	-0.3	570.005	3	75.12	9970000	2	iTRAQ 8plex (K N-term)	Q1:iTRAQ 8plex (K N-term):1000.00;K10:iTRAQ 8plex (K N-term):1000.00	PEAKS DB
55	PGSC0003DMP400030249	R.F(+304.20)LEYLDK(+304.20)DR.V	Y	57.54	1806	9	3.8	452.51	4	92.38	25800000	3	iTRAQ 8plex (K N-term)	F1:iTRAQ 8plex (K N-term):1000.00;K7:iTRAQ 8plex (K N-term):1000.00	PEAKS DB
55	PGSC0003DMP400030249	K.E(+304.20)IDDSIDR.I	N	56.63	1265.64	8	-0.1	633.825	2	46.78	11100000	2	iTRAQ 8plex (K N-term)	E1:iTRAQ 8plex (K N-term):1000.00	PEAKS DB
55	PGSC0003DMP400030249	R.G(+304.20)TGIGGGNDER.E	N	54.5	1335.66	11	1.8	668.84	2	26.32	1910000	1	iTRAQ 8plex (K N-term)	G1:iTRAQ 8plex (K N-term):1000.00	PEAKS DB
55	PGSC0003DMP400030249	K.L(+304.20)AEDIDVAVK(+304.20)K(+304.20).L	Y	54.35	2112.28	11	0.9	705.1	3	76.12	8440000	2	iTRAQ 8plex (K N-term)	L1:iTRAQ 8plex (K N-term):1000.00;K10:iTRAQ 8plex (K N-term):1000.00;K11:iTRAQ 8plex (K N-term):1000.00	PEAKS DB
55	PGSC0003DMP400030249	K.I(+304.20)VEVLLEK(+304.20).E	Y	53.6	1549.98	8	5.3	776.001	2	112.08	2590000	1	iTRAQ 8plex (K N-term)	I1:iTRAQ 8plex (K N-term):1000.00;K8:iTRAQ 8plex (K N-term):1000.00	PEAKS DB
55	PGSC0003DMP400030249	R.G(+304.20)TGIGGGNDEREQTLNQLLTEMDGFEGNTGIIVVAATNR.A	Y	50.84	4351.16	39	1.3	871.24	5	117.06	290000	1	iTRAQ 8plex (K N-term)	G1:iTRAQ 8plex (K N-term):1000.00	PEAKS DB
55	PGSC0003DMP400030249	R.I(+304.20)VGGLGGR.A	Y	41.13	1031.63	8	-1.7	516.823	2	54.97	33800000	1	iTRAQ 8plex (K N-term)	I1:iTRAQ 8plex (K N-term):1000.00	PEAKS DB
26	PGSC0003DMP400055325	K.L(+304.20)AIEDYPFANDGLVLWDILK(+304.20).Q	Y	116	2912.6	20	2.7	729.16	4	124.4	728000	1	iTRAQ 8plex (K N-term)	L1:iTRAQ 8plex (K N-term):1000.00;K20:iTRAQ 8plex (K N-term):1000.00	PEAKS DB
26	PGSC0003DMP400055325	K.M(+304.20)PTEDPTAEEWEWFMNK(+304.20)PEEALLR.C	Y	111.66	3556.74	24	3.2	890.194	4	114.82	552000	1	iTRAQ 8plex (K N-term)	M1:iTRAQ 8plex (K N-term):1000.00;K17:iTRAQ 8plex (K N-term):1000.00	PEAKS DB
26	PGSC0003DMP400055325	R.K(+304.20)(+304.20)DVLLFESPQLVQR.D	Y	101.94	2279.34	14	0.5	760.786	3	89.63	1930000	1	iTRAQ 8plex (K N-term)	K1:iTRAQ 8plex (K N-term):1000.00;K1:iTRAQ 8plex (K N-term):1000.00	PEAKS DB
26	PGSC0003DMP400055325	K.E(+304.20)IGNYMTVEQAVQQK(+304.20).K	Y	97.33	2345.24	15	2.4	782.756	3	88.18	5310000	2	iTRAQ 8plex (K N-term)	E1:iTRAQ 8plex (K N-term):1000.00;K15:iTRAQ 8plex (K N-term):1000.00	PEAKS DB
26	PGSC0003DMP400055325	K.E(+304.20)VYSPNDWNATGAWLWK(+304.20).L	Y	95.24	2644.34	17	0.1	882.455	3	111.71	2540000	2	iTRAQ 8plex (K N-term)	E1:iTRAQ 8plex (K N-term):1000.00;K17:iTRAQ 8plex (K N-term):1000.00	PEAKS DB
26	PGSC0003DMP400055325	K.S(+304.20)LLLWIVAAELDHK(+304.20).T	Y	93.52	2215.31	14	2.1	739.445	3	118.03	4540000	1	iTRAQ 8plex (K N-term)	S1:iTRAQ 8plex (K N-term):1000.00;K14:iTRAQ 8plex (K N-term):1000.00	PEAKS DB
26	PGSC0003DMP400055325	K.I(+304.20)EPYWAEDPVINAAFEVFSGK(+304.20).L	Y	93.33	2989.56	21	3.4	997.53	3	123.43	680000	2	iTRAQ 8plex (K N-term)	I1:iTRAQ 8plex (K N-term):1000.00;K21:iTRAQ 8plex (K N-term):1000.00	PEAKS DB
26	PGSC0003DMP400055325	K.Y(+304.20)AIELSSIAYGAEWR.F	Y	93.18	2032.05	15	2.4	1017.04	2	112.43	438000	1	iTRAQ 8plex (K N-term)	Y1:iTRAQ 8plex (K N-term):1000.00	PEAKS DB
26	PGSC0003DMP400055325	K.D(+304.20)VLLFESPQLVQR.D	Y	91.49	1847.04	13	1.3	616.688	3	105.5	2210000	2	iTRAQ 8plex (K N-term)	D1:iTRAQ 8plex (K N-term):1000.00	PEAKS DB
26	PGSC0003DMP400055325	K.K(+304.20)(+304.20)LFILDYHDLLLPYVNK(+304.20).V	Y	88.65	3015.78	17	3.9	754.954	4	111.64	2080000	2	iTRAQ 8plex (K N-term)	K1:iTRAQ 8plex (K N-term):1000.00;K1:iTRAQ 8plex (K N-term):1000.00;K17:iTRAQ 8plex (K N-term):1000.00	PEAKS DB
26	PGSC0003DMP400055325	K.L(+304.20)FILDYHDLLLPYVNK(+304.20).V	Y	88	2583.48	16	3.2	646.88	4	117.67	1150000	1	iTRAQ 8plex (K N-term)	L1:iTRAQ 8plex (K N-term):1000.00;K16:iTRAQ 8plex (K N-term):1000.00	PEAKS DB
26	PGSC0003DMP400055325	K.L(+304.20)K(+304.20)ELEGIIDAR.N	Y	80.44	1864.11	11	3.9	622.381	3	104.98	9580000	1	iTRAQ 8plex (K N-term)	L1:iTRAQ 8plex (K N-term):1000.00;K2:iTRAQ 8plex (K N-term):1000.00	PEAKS DB
26	PGSC0003DMP400055325	R.Q(+304.20)TLAGLNPYSIR.L	Y	73.18	1635.92	12	-0.7	818.967	2	83.59	2840000	2	iTRAQ 8plex (K N-term)	Q1:iTRAQ 8plex (K N-term):1000.00	PEAKS DB
26	PGSC0003DMP400055325	K.N(+304.20)IVIDGFVHGK(+304.20).V	Y	71.71	1806.05	11	-0.2	603.024	3	76.89	17600000	2	iTRAQ 8plex (K N-term)	N1:iTRAQ 8plex (K N-term):1000.00;K11:iTRAQ 8plex (K N-term):1000.00	PEAKS DB
26	PGSC0003DMP400055325	R.G(+304.20)LAVEDPNEPHGLK(+304.20).L	Y	71.57	2083.14	14	-1.6	695.387	3	57.1	6640000	2	iTRAQ 8plex (K N-term)	G1:iTRAQ 8plex (K N-term):1000.00;K14:iTRAQ 8plex (K N-term):1000.00	PEAKS DB
26	PGSC0003DMP400055325	R.F(+304.20)DQEALPQNLISR.G	Y	67.45	1833.98	13	1.3	612.336	3	92.69	4290000	2	iTRAQ 8plex (K N-term)	F1:iTRAQ 8plex (K N-term):1000.00	PEAKS DB
26	PGSC0003DMP400055325	K.S(+304.20)GLFNVVPR.L	Y	67.1	1291.75	9	-0.6	646.882	2	83.36	10400000	1	iTRAQ 8plex (K N-term)	S1:iTRAQ 8plex (K N-term):1000.00	PEAKS DB
26	PGSC0003DMP400055325	R.G(+304.20)LDDIGDLLGK(+304.20).S	Y	66.38	1722.99	11	3.3	575.338	3	107.51	3850000	1	iTRAQ 8plex (K N-term)	G1:iTRAQ 8plex (K N-term):1000.00;K11:iTRAQ 8plex (K N-term):1000.00	PEAKS DB
26	PGSC0003DMP400055325	R.N(+304.20)GAGVMPYELLK(+304.20)PYSEPGVTGK(+304.20).G	Y	66.04	3218.76	22	6.9	805.703	4	96.09	706000	1	iTRAQ 8plex (K N-term)	N1:iTRAQ 8plex (K N-term):1000.00;K12:iTRAQ 8plex (K N-term):1000.00;K22:iTRAQ 8plex (K N-term):1000.00	PEAKS DB
26	PGSC0003DMP400055325	R.Y(+304.20)TMEINALAR.E	Y	62.08	1484.79	10	-0.8	743.402	2	82.61	6920000	1	iTRAQ 8plex (K N-term)	Y1:iTRAQ 8plex (K N-term):1000.00	PEAKS DB
26	PGSC0003DMP400055325	R.S(+304.20)TFVYVPR.D	Y	61.02	1271.71	8	-0.7	636.863	2	67.55	0	0	iTRAQ 8plex (K N-term)	S1:iTRAQ 8plex (K N-term):1000.00	PEAKS DB
26	PGSC0003DMP400055325	K.V(+304.20)YGPPESEITK(+304.20).E	Y	60.94	1827.01	11	-1.1	610.011	3	65	0	0	iTRAQ 8plex (K N-term)	V1:iTRAQ 8plex (K N-term):1000.00;K11:iTRAQ 8plex (K N-term):1000.00	PEAKS DB
26	PGSC0003DMP400055325	R.Q(+304.20)LSAMHPIYR.L	Y	60.11	1518.82	10	0.1	507.282	3	53.66	17500000	1	iTRAQ 8plex (K N-term)	Q1:iTRAQ 8plex (K N-term):1000.00	PEAKS DB
26	PGSC0003DMP400055325	R.T(+304.20)HC(+57.02)C(+57.02)TEPYIIASNR.Q	Y	55.5	2024.97	14	-2.4	675.994	3	47.13	87800	1	iTRAQ 8plex (K N-term); Carbamidomethylation	T1:iTRAQ 8plex (K N-term):1000.00;C3:Carbamidomethylation:1000.00;C4:Carbamidomethylation:1000.00	PEAKS DB
26	PGSC0003DMP400055325	K.T(+304.20)GIEK(+304.20)PGIR.A	Y	53.55	1577.96	9	1.6	526.995	3	43.88	11400000	1	iTRAQ 8plex (K N-term)	T1:iTRAQ 8plex (K N-term):1000.00;K5:iTRAQ 8plex (K N-term):1000.00	PEAKS DB
26	PGSC0003DMP400055325	K.D(+304.20)EPWWPELK(+304.20).T	Y	52.66	1806.97	9	4.2	603.332	3	99.76	46800	1	iTRAQ 8plex (K N-term)	D1:iTRAQ 8plex (K N-term):1000.00;K9:iTRAQ 8plex (K N-term):1000.00	PEAKS DB
26	PGSC0003DMP400055325	R.L(+304.20)LHPHFR.Y	Y	51.82	1222.72	7	0.9	408.581	3	40.46	12800000	2	iTRAQ 8plex (K N-term)	L1:iTRAQ 8plex (K N-term):1000.00	PEAKS DB
26	PGSC0003DMP400055325	R.L(+304.20)VTEWPLR.S	Y	49.85	1316.77	8	5.2	659.396	2	96.35	18200000	1	iTRAQ 8plex (K N-term)	L1:iTRAQ 8plex (K N-term):1000.00	PEAKS DB
26	PGSC0003DMP400055325	K.E(+304.20)LEGIIDAR.N	Y	49.5	1318.73	9	1.1	660.375	2	82.64	4090000	1	iTRAQ 8plex (K N-term)	E1:iTRAQ 8plex (K N-term):1000.00	PEAKS DB
26	PGSC0003DMP400055325	K.G(+304.20)SMLYGSR.T	Y	49.12	1173.61	8	0.6	587.811	2	46.68	4940000	1	iTRAQ 8plex (K N-term)	G1:iTRAQ 8plex (K N-term):1000.00	PEAKS DB
26	PGSC0003DMP400055325	R.D(+304.20)EAFSEVK(+304.20).S	Y	45.73	1531.82	8	0.2	511.615	3	57.93	9850000	2	iTRAQ 8plex (K N-term)	D1:iTRAQ 8plex (K N-term):1000.00;K8:iTRAQ 8plex (K N-term):1000.00	PEAKS DB
26	PGSC0003DMP400055325	R.S(+304.20)K(+304.20)K(+304.20)DPLSETR.S	Y	44.63	2072.22	10	3.9	519.064	4	33.76	5840000	2	iTRAQ 8plex (K N-term)	S1:iTRAQ 8plex (K N-term):1000.00;K2:iTRAQ 8plex (K N-term):1000.00;K3:iTRAQ 8plex (K N-term):1000.00	PEAKS DB
26	PGSC0003DMP400055325	K.A(+304.20)VVTVQK(+304.20).Q	Y	42.02	1351.85	7	2.7	676.936	2	47.85	10700000	2	iTRAQ 8plex (K N-term)	A1:iTRAQ 8plex (K N-term):1000.00;K7:iTRAQ 8plex (K N-term):1000.00	PEAKS DB
26	PGSC0003DMP400055325	K.S(+304.20)YLPSQTPSGVSR.L	Y	41.8	1681.89	13	-2.3	841.95	2	55.88	214000	1	iTRAQ 8plex (K N-term)	S1:iTRAQ 8plex (K N-term):1000.00	PEAKS DB
26	PGSC0003DMP400055325	R.D(+304.20)K(+304.20)FSWFR.D	Y	39.69	1592.88	7	0.3	531.968	3	74.53	13000000	1	iTRAQ 8plex (K N-term)	D1:iTRAQ 8plex (K N-term):1000.00;K2:iTRAQ 8plex (K N-term):1000.00	PEAKS DB
26	PGSC0003DMP400055325	K.D(+304.20)PLSETR.S	Y	37.72	1120.6	7	1.5	561.307	2	40.05	796000	1	iTRAQ 8plex (K N-term)	D1:iTRAQ 8plex (K N-term):1000.00	PEAKS DB
26	PGSC0003DMP400055325	R.L(+304.20)REEELVTLR.G	Y	32.03	1560.91	10	-2.5	781.46	2	66.76	1320000	1	iTRAQ 8plex (K N-term)	L1:iTRAQ 8plex (K N-term):1000.00	PEAKS DB
26	PGSC0003DMP400055325	K.F(+304.20)DNPDK(+304.20)R.I	Y	31.14	1498.82	7	3.1	750.422	2	32.88	609000	1	iTRAQ 8plex (K N-term)	F1:iTRAQ 8plex (K N-term):1000.00;K6:iTRAQ 8plex (K N-term):1000.00	PEAKS DB
52	PGSC0003DMP400006368	K.I(+304.20)TGDDAPGETWHMVFSTEGEVPYR.E	Y	137.52	2997.41	24	1.4	1000.14	3	106.47	43100000	3	iTRAQ 8plex (K N-term)	I1:iTRAQ 8plex (K N-term):1000.00	PEAKS DB
52	PGSC0003DMP400006368	K.D(+304.20)PNATVIMLATGTGIAPFR.S	Y	120.98	2248.21	19	1.3	1125.12	2	114.62	10700000	2	iTRAQ 8plex (K N-term)	D1:iTRAQ 8plex (K N-term):1000.00	PEAKS DB
52	PGSC0003DMP400006368	K.G(+304.20)MEQGIDEIMSALAER.D	Y	116.78	2053.01	16	1.7	1027.51	2	118.48	42500000	2	iTRAQ 8plex (K N-term)	G1:iTRAQ 8plex (K N-term):1000.00	PEAKS DB
52	PGSC0003DMP400006368	R.L(+304.20)YSIASSALGDFGDSK(+304.20).T	Y	113.9	2238.19	16	3	1120.1	2	114.24	53200000	2	iTRAQ 8plex (K N-term)	L1:iTRAQ 8plex (K N-term):1000.00;K16:iTRAQ 8plex (K N-term):1000.00	PEAKS DB
52	PGSC0003DMP400006368	K.F(+304.20)NGTAWLFLGVPTSSSLLYK(+304.20)EEFEK(+304.20).M	Y	112.9	3775.05	25	3.3	944.772	4	115.66	0	0	iTRAQ 8plex (K N-term)	F1:iTRAQ 8plex (K N-term):1000.00;K20:iTRAQ 8plex (K N-term):1000.00;K25:iTRAQ 8plex (K N-term):1000.00	PEAKS DB
52	PGSC0003DMP400006368	R.M(+304.20)AQYAEELWTLLQK(+304.20).D	Y	105.62	2331.27	14	2.8	1166.64	2	123.07	31700000	3	iTRAQ 8plex (K N-term)	M1:iTRAQ 8plex (K N-term):1000.00;K14:iTRAQ 8plex (K N-term):1000.00	PEAKS DB
52	PGSC0003DMP400006368	K.G(+304.20)M(+15.99)EQGIDEIMSALAER.D	Y	85.89	2069	16	2.7	690.677	3	112.01	469000	1	iTRAQ 8plex (K N-term); Oxidation (M)	G1:iTRAQ 8plex (K N-term):1000.00;M2:Oxidation (M):150.63	PEAKS DB
52	PGSC0003DMP400006368	R.E(+304.20)GQSIGVIADGVDANGK(+304.20)PHK(+304.20).L	Y	83.47	2903.61	20	-0.2	726.909	4	60.68	17900000	2	iTRAQ 8plex (K N-term)	E1:iTRAQ 8plex (K N-term):1000.00;K17:iTRAQ 8plex (K N-term):1000.00;K20:iTRAQ 8plex (K N-term):1000.00	PEAKS DB
52	PGSC0003DMP400006368	R.L(+304.20)VYTNDK(+304.20)GEEVK(+304.20).G	Y	79.93	2306.31	12	0.7	577.585	4	55.01	5520000	1	iTRAQ 8plex (K N-term)	L1:iTRAQ 8plex (K N-term):1000.00;K7:iTRAQ 8plex (K N-term):1000.00;K12:iTRAQ 8plex (K N-term):1000.00	PEAKS DB
52	PGSC0003DMP400006368	K.M(+304.20)FFEK(+304.20)HEDYK(+304.20).F	Y	75.11	2285.21	10	1.5	572.311	4	59	29900000	1	iTRAQ 8plex (K N-term)	M1:iTRAQ 8plex (K N-term):1000.00;K5:iTRAQ 8plex (K N-term):1000.00;K10:iTRAQ 8plex (K N-term):1000.00	PEAKS DB
52	PGSC0003DMP400006368	K.D(+304.20)NTFIYMC(+57.02)GLK(+304.20).G	Y	73.64	1969.02	11	1.2	657.347	3	92.75	9780000	1	iTRAQ 8plex (K N-term); Carbamidomethylation	D1:iTRAQ 8plex (K N-term):1000.00;C8:Carbamidomethylation:1000.00;K11:iTRAQ 8plex (K N-term):1000.00	PEAKS DB
52	PGSC0003DMP400006368	R.E(+304.20)QTNEK(+304.20)GEK(+304.20).M	Y	70.08	1974.1	9	-1.4	494.531	4	25.34	4510000	2	iTRAQ 8plex (K N-term)	E1:iTRAQ 8plex (K N-term):1000.00;K6:iTRAQ 8plex (K N-term):1000.00;K9:iTRAQ 8plex (K N-term):1000.00	PEAKS DB
52	PGSC0003DMP400006368	K.K(+304.20)(+304.20)AEQWNVEVY	Y	69.16	1873.01	10	-0.6	625.343	3	76.82	80400000	2	iTRAQ 8plex (K N-term)	K1:iTRAQ 8plex (K N-term):1000.00;K1:iTRAQ 8plex (K N-term):1000.00	PEAKS DB
52	PGSC0003DMP400006368	R.D(+304.20)GIVWADYK(+304.20).K	Y	66.85	1673.91	9	-0.8	837.963	2	81.06	2010000	1	iTRAQ 8plex (K N-term)	D1:iTRAQ 8plex (K N-term):1000.00;K9:iTRAQ 8plex (K N-term):1000.00	PEAKS DB
52	PGSC0003DMP400006368	R.D(+304.20)GIVWADYK(+304.20)K(+304.20).Q	Y	64.16	2106.21	10	1.7	527.56	4	68.43	79100000	2	iTRAQ 8plex (K N-term)	D1:iTRAQ 8plex (K N-term):1000.00;K9:iTRAQ 8plex (K N-term):1000.00;K10:iTRAQ 8plex (K N-term):1000.00	PEAKS DB
52	PGSC0003DMP400006368	K.G(+304.20)MEQGIDEIMSALAERDGIVWADYK(+304.20)K(+304.20).Q	Y	60.73	3837	26	3.5	768.411	5	115.37	2790000	1	iTRAQ 8plex (K N-term)	G1:iTRAQ 8plex (K N-term):1000.00;K25:iTRAQ 8plex (K N-term):1000.00;K26:iTRAQ 8plex (K N-term):1000.00	PEAKS DB
52	PGSC0003DMP400006368	K.A(+304.20)PENFRLDFAVSR.E	Y	60.44	1824.97	13	-2.3	609.33	3	82.79	2050000	1	iTRAQ 8plex (K N-term)	A1:iTRAQ 8plex (K N-term):1000.00	PEAKS DB
52	PGSC0003DMP400006368	K.K(+304.20)(+304.20)QDEGVIVNK(+304.20).F	Y	57.4	2041.21	10	3.9	511.313	4	45.33	92800000	2	iTRAQ 8plex (K N-term)	K1:iTRAQ 8plex (K N-term):1000.00;K1:iTRAQ 8plex (K N-term):1000.00;K10:iTRAQ 8plex (K N-term):1000.00	PEAKS DB
52	PGSC0003DMP400006368	K.R(+304.20)LVYTNDK(+304.20)GEEVK(+304.20).G	Y	53.58	2462.41	13	2.5	493.49	5	44.01	948000	1	iTRAQ 8plex (K N-term)	R1:iTRAQ 8plex (K N-term):1000.00;K8:iTRAQ 8plex (K N-term):1000.00;K13:iTRAQ 8plex (K N-term):1000.00	PEAKS DB
52	PGSC0003DMP400006368	K.E(+304.20)K(+304.20)APENFR.L	Y	52.54	1597.89	8	1.9	400.481	4	34.41	38600000	2	iTRAQ 8plex (K N-term)	E1:iTRAQ 8plex (K N-term):1000.00;K2:iTRAQ 8plex (K N-term):1000.00	PEAKS DB
52	PGSC0003DMP400006368	R.L(+304.20)DFAVSR.E	Y	51.08	1110.63	7	0.1	556.322	2	71.16	207000000	1	iTRAQ 8plex (K N-term)	L1:iTRAQ 8plex (K N-term):1000.00	PEAKS DB
52	PGSC0003DMP400006368	K.I(+304.20)TGDDAPGETWHM(+15.99)VFSTEGEVPYR.E	Y	50.61	3013.4	24	3	754.36	4	96.98	210000	1	iTRAQ 8plex (K N-term); Oxidation (M)	I1:iTRAQ 8plex (K N-term):1000.00;M13:Oxidation (M):1000.00	PEAKS DB
52	PGSC0003DMP400006368	K.Q(+304.20)DEGVIVNK(+304.20).F	Y	37.51	1608.92	9	1.8	537.315	3	48.96	6540000	1	iTRAQ 8plex (K N-term)	Q1:iTRAQ 8plex (K N-term):1000.00;K9:iTRAQ 8plex (K N-term):1000.00	PEAKS DB
52	PGSC0003DMP400006368	K.I(+304.20)TGPVGK(+304.20).E	Y	35.97	1278.8	7	1.8	427.275	3	48.4	22700000	1	iTRAQ 8plex (K N-term)	I1:iTRAQ 8plex (K N-term):1000.00;K7:iTRAQ 8plex (K N-term):1000.00	PEAKS DB
39	PGSC0003DMP400030463	R.F(+304.20)GIVEGLMTTVHAMTATQK(+304.20).T	Y	125.26	2642.43	19	3.2	881.819	3	117.67	45500000	2	iTRAQ 8plex (K N-term)	F1:iTRAQ 8plex (K N-term):1000.00;K19:iTRAQ 8plex (K N-term):1000.00	PEAKS DB
39	PGSC0003DMP400030463	K.G(+304.20)ILGYTEDDVVSTDFVGDSR.S	Y	125.11	2448.19	20	0.9	817.072	3	108.82	7280000	2	iTRAQ 8plex (K N-term)	G1:iTRAQ 8plex (K N-term):1000.00	PEAKS DB
39	PGSC0003DMP400030463	R.V(+304.20)ALQRDDVELVAVNDPFISTDYMTYMFK(+304.20).Y	Y	123.69	3887.98	28	3.1	973.006	4	116.57	610000	1	iTRAQ 8plex (K N-term)	V1:iTRAQ 8plex (K N-term):1000.00;K28:iTRAQ 8plex (K N-term):1000.00	PEAKS DB
39	PGSC0003DMP400030463	R.D(+304.20)DVELVAVNDPFISTDYMTYMFK(+304.20).Y	Y	122.52	3320.63	23	3.1	1107.89	3	119.96	1080000	2	iTRAQ 8plex (K N-term)	D1:iTRAQ 8plex (K N-term):1000.00;K23:iTRAQ 8plex (K N-term):1000.00	PEAKS DB
39	PGSC0003DMP400030463	K.L(+304.20)VSWYDNEWGYSSR.V	Y	109.46	2064.98	14	1	1033.5	2	110.26	19400000	2	iTRAQ 8plex (K N-term)	L1:iTRAQ 8plex (K N-term):1000.00	PEAKS DB
39	PGSC0003DMP400030463	K.L(+304.20)K(+304.20)GILGYTEDDVVSTDFVGDSR.S	Y	103.38	2993.57	22	2.3	749.401	4	110.23	407000	1	iTRAQ 8plex (K N-term)	L1:iTRAQ 8plex (K N-term):1000.00;K2:iTRAQ 8plex (K N-term):1000.00	PEAKS DB
39	PGSC0003DMP400030463	R.V(+304.20)PTADVSVVDLTVR.L	Y	91.46	1774.01	14	2.9	592.345	3	97.12	7970000	2	iTRAQ 8plex (K N-term)	V1:iTRAQ 8plex (K N-term):1000.00	PEAKS DB
39	PGSC0003DMP400030463	R.A(+304.20)ASFNIIPSSTGAAK(+304.20).A	N	87.78	2042.15	15	-1.3	681.723	3	81.79	54700000	2	iTRAQ 8plex (K N-term)	A1:iTRAQ 8plex (K N-term):1000.00;K15:iTRAQ 8plex (K N-term):1000.00	PEAKS DB
39	PGSC0003DMP400030463	R.V(+304.20)IDLIC(+57.02)HMAK(+304.20).A	Y	79.5	1807.02	10	2	603.349	3	105.06	11800000	1	iTRAQ 8plex (K N-term); Carbamidomethylation	V1:iTRAQ 8plex (K N-term):1000.00;C6:Carbamidomethylation:1000.00;K10:iTRAQ 8plex (K N-term):1000.00	PEAKS DB
39	PGSC0003DMP400030463	R.N(+304.20)PEDIPWGEAGADFVVESTGVFTDK(+304.20)DK(+304.20).A	Y	72.84	3834.96	27	3.6	768.001	5	112.62	0	0	iTRAQ 8plex (K N-term)	N1:iTRAQ 8plex (K N-term):1000.00;K25:iTRAQ 8plex (K N-term):1000.00;K27:iTRAQ 8plex (K N-term):1000.00	PEAKS DB
39	PGSC0003DMP400030463	K.K(+304.20)(+304.20)VVISAPSK(+304.20).D	N	71.22	1840.18	9	2.2	614.4	3	49.86	47800000	2	iTRAQ 8plex (K N-term)	K1:iTRAQ 8plex (K N-term):1000.00;K1:iTRAQ 8plex (K N-term):1000.00;K9:iTRAQ 8plex (K N-term):1000.00	PEAKS DB
39	PGSC0003DMP400030463	K.Y(+304.20)DSVHGQWK(+304.20).H	N	66.14	1726.91	9	1.5	576.646	3	48.64	132000000	2	iTRAQ 8plex (K N-term)	Y1:iTRAQ 8plex (K N-term):1000.00;K9:iTRAQ 8plex (K N-term):1000.00	PEAKS DB
39	PGSC0003DMP400030463	K.A(+304.20)AIK(+304.20)EESEGK(+304.20).L	N	64.05	1973.14	10	2.8	494.294	4	40.39	51100000	2	iTRAQ 8plex (K N-term)	A1:iTRAQ 8plex (K N-term):1000.00;K4:iTRAQ 8plex (K N-term):1000.00;K10:iTRAQ 8plex (K N-term):1000.00	PEAKS DB
39	PGSC0003DMP400030463	K.T(+304.20)VDGPSMK(+304.20)DWR.G	N	56.26	1899	11	-0.8	634.008	3	56.9	7920000	1	iTRAQ 8plex (K N-term)	T1:iTRAQ 8plex (K N-term):1000.00;K8:iTRAQ 8plex (K N-term):1000.00	PEAKS DB
39	PGSC0003DMP400030463	K.V(+304.20)VISAPSK(+304.20).D	N	54.89	1407.88	8	-0.7	704.947	2	58.03	22700000	2	iTRAQ 8plex (K N-term)	V1:iTRAQ 8plex (K N-term):1000.00;K8:iTRAQ 8plex (K N-term):1000.00	PEAKS DB
39	PGSC0003DMP400030463	K.L(+304.20)TGMAFR.V	N	53.9	1098.61	7	-2	550.312	2	71.36	138000000	1	iTRAQ 8plex (K N-term)	L1:iTRAQ 8plex (K N-term):1000.00	PEAKS DB
39	PGSC0003DMP400030463	K.E(+304.20)ASYEDIK(+304.20).A	Y	53.35	1561.83	8	0.6	521.619	3	52.12	47200000	4	iTRAQ 8plex (K N-term)	E1:iTRAQ 8plex (K N-term):1000.00;K8:iTRAQ 8plex (K N-term):1000.00	PEAKS DB
39	PGSC0003DMP400030463	R.S(+304.20)SIFDAK(+304.20).A	N	52.87	1374.79	7	1.3	459.27	3	61.78	133000000	2	iTRAQ 8plex (K N-term)	S1:iTRAQ 8plex (K N-term):1000.00;K7:iTRAQ 8plex (K N-term):1000.00	PEAKS DB
39	PGSC0003DMP400030463	K.T(+304.20)VDGPSMK(+304.20).D	N	52.42	1441.8	8	-0.6	481.605	3	42.53	86200000	2	iTRAQ 8plex (K N-term)	T1:iTRAQ 8plex (K N-term):1000.00;K8:iTRAQ 8plex (K N-term):1000.00	PEAKS DB
39	PGSC0003DMP400030463	K.A(+304.20)VTVFGIR.N	N	52.01	1165.71	8	-1.2	583.86	2	79.89	125000000	1	iTRAQ 8plex (K N-term)	A1:iTRAQ 8plex (K N-term):1000.00	PEAKS DB
39	PGSC0003DMP400030463	K.I(+304.20)GINGFGR.I	N	50.19	1136.66	8	-2	569.334	2	67.84	47400000	1	iTRAQ 8plex (K N-term)	I1:iTRAQ 8plex (K N-term):1000.00	PEAKS DB
39	PGSC0003DMP400030463	K.T(+304.20)LLFGEK(+304.20).A	N	49.17	1414.85	7	0.4	472.625	3	76.52	145000000	2	iTRAQ 8plex (K N-term)	T1:iTRAQ 8plex (K N-term):1000.00;K7:iTRAQ 8plex (K N-term):1000.00	PEAKS DB
39	PGSC0003DMP400030463	K.A(+304.20)GIALSK(+304.20).N	N	41.77	1266.8	7	0.3	634.408	2	54.73	146000000	2	iTRAQ 8plex (K N-term)	A1:iTRAQ 8plex (K N-term):1000.00;K7:iTRAQ 8plex (K N-term):1000.00	PEAKS DB
39	PGSC0003DMP400030463	K.V(+304.20)LPSLNGK(+304.20).L	N	40.78	1434.89	8	-1.4	718.452	2	70.24	47800000	2	iTRAQ 8plex (K N-term)	V1:iTRAQ 8plex (K N-term):1000.00;K8:iTRAQ 8plex (K N-term):1000.00	PEAKS DB
39	PGSC0003DMP400030463	K.L(+304.20)TGM(+15.99)AFR.V	N	33.57	1114.61	7	-1.2	558.309	2	51.68	2910000	1	iTRAQ 8plex (K N-term); Oxidation (M)	L1:iTRAQ 8plex (K N-term):1000.00;M4:Oxidation (M):1000.00	PEAKS DB
86	PGSC0003DMP400031700	R.G(+304.20)ENEWVDK(+304.20)IFTLMDNVDNYIPIPQR.Q	Y	135.42	3613.86	25	3.2	904.475	4	124.24	450000	1	iTRAQ 8plex (K N-term)	G1:iTRAQ 8plex (K N-term):1000.00;K8:iTRAQ 8plex (K N-term):1000.00	PEAKS DB
86	PGSC0003DMP400031700	K.I(+304.20)FTLMDNVDNYIPIPQR.Q	Y	123.29	2352.24	17	0.4	1177.13	2	122.05	8080000	2	iTRAQ 8plex (K N-term)	I1:iTRAQ 8plex (K N-term):1000.00	PEAKS DB
86	PGSC0003DMP400031700	K.I(+304.20)LDEAMAGDNVGLLLR.G	N	106.92	2003.1	16	3.2	1002.56	2	115.2	35400000	2	iTRAQ 8plex (K N-term)	I1:iTRAQ 8plex (K N-term):1000.00	PEAKS DB
86	PGSC0003DMP400031700	K.R(+304.20)GENEWVDK(+304.20)IFTLMDNVDNYIPIPQR.Q	Y	101.18	3769.96	26	5.5	943.503	4	120.25	1760000	2	iTRAQ 8plex (K N-term)	R1:iTRAQ 8plex (K N-term):1000.00;K9:iTRAQ 8plex (K N-term):1000.00	PEAKS DB
86	PGSC0003DMP400031700	K.T(+304.20)TLTAALTMALASMGNSTPK(+304.20).K	Y	97.58	2587.41	20	2.8	863.479	3	118.81	7070000	2	iTRAQ 8plex (K N-term)	T1:iTRAQ 8plex (K N-term):1000.00;K20:iTRAQ 8plex (K N-term):1000.00	PEAKS DB
86	PGSC0003DMP400031700	R.H(+304.20)YAHVDC(+57.02)PGHADYVK(+304.20).N	N	95.16	2376.18	15	0.3	595.052	4	35.52	1630000	1	iTRAQ 8plex (K N-term); Carbamidomethylation	H1:iTRAQ 8plex (K N-term):1000.00;C7:Carbamidomethylation:1000.00;K15:iTRAQ 8plex (K N-term):1000.00	PEAKS DB
86	PGSC0003DMP400031700	R.V(+304.20)NLVVELIMPVAC(+57.02)EQGMR.F	Y	91.38	2361.25	18	1.8	788.091	3	123.58	638000	1	iTRAQ 8plex (K N-term); Carbamidomethylation	V1:iTRAQ 8plex (K N-term):1000.00;C13:Carbamidomethylation:1000.00	PEAKS DB
86	PGSC0003DMP400031700	K.Q(+304.20)VGVPNMVVFLNK(+304.20).Q	N	89.6	2052.19	13	2.7	685.073	3	107.15	12800000	2	iTRAQ 8plex (K N-term)	Q1:iTRAQ 8plex (K N-term):1000.00;K13:iTRAQ 8plex (K N-term):1000.00	PEAKS DB
86	PGSC0003DMP400031700	K.K(+304.20)(+304.20)YDEIDAAPEER.A	N	88.29	2043.06	12	0.6	682.029	3	49.31	72700000	2	iTRAQ 8plex (K N-term)	K1:iTRAQ 8plex (K N-term):1000.00;K1:iTRAQ 8plex (K N-term):1000.00	PEAKS DB
86	PGSC0003DMP400031700	R.S(+304.20)TTVTGVEMFQK(+304.20).I	Y	84.59	1935.05	12	-1.4	968.53	2	75.57	23500000	2	iTRAQ 8plex (K N-term)	S1:iTRAQ 8plex (K N-term):1000.00;K12:iTRAQ 8plex (K N-term):1000.00	PEAKS DB
86	PGSC0003DMP400031700	K.N(+304.20)MITGAAQMDGAILVVSGADGPMPQTK(+304.20).E	N	84.2	3280.7	27	4.5	821.185	4	111.03	0	0	iTRAQ 8plex (K N-term)	N1:iTRAQ 8plex (K N-term):1000.00;K27:iTRAQ 8plex (K N-term):1000.00	PEAKS DB
86	PGSC0003DMP400031700	K.V(+304.20)TSITTDK(+304.20)GDESK(+304.20).M	Y	75.19	2292.28	13	3.6	574.079	4	49.23	16900000	1	iTRAQ 8plex (K N-term)	V1:iTRAQ 8plex (K N-term):1000.00;K8:iTRAQ 8plex (K N-term):1000.00;K13:iTRAQ 8plex (K N-term):1000.00	PEAKS DB
86	PGSC0003DMP400031700	K.F(+304.20)EALVYVLK(+304.20).K	N	70.69	1689.02	9	3.7	845.521	2	115.93	34300000	2	iTRAQ 8plex (K N-term)	F1:iTRAQ 8plex (K N-term):1000.00;K9:iTRAQ 8plex (K N-term):1000.00	PEAKS DB
86	PGSC0003DMP400031700	K.T(+304.20)VGAGVIQK(+304.20).I	N	67.73	1479.91	9	-1.2	740.963	2	53.07	76100000	2	iTRAQ 8plex (K N-term)	T1:iTRAQ 8plex (K N-term):1000.00;K9:iTRAQ 8plex (K N-term):1000.00	PEAKS DB
86	PGSC0003DMP400031700	R.V(+304.20)NLVVELIM(+15.99)PVAC(+57.02)EQGM(+15.99)R.F	Y	67.23	2393.24	18	-5.2	798.749	3	124.75	364000	1	iTRAQ 8plex (K N-term); Oxidation (M); Carbamidomethylation	V1:iTRAQ 8plex (K N-term):1000.00;M9:Oxidation (M):1000.00;C13:Carbamidomethylation:1000.00;M17:Oxidation (M):1000.00	PEAKS DB
86	PGSC0003DMP400031700	R.G(+304.20)MVLAK(+304.20)PGTITPHTK(+304.20).F	Y	62.72	2462.47	15	0.8	616.624	4	57.48	7840000	1	iTRAQ 8plex (K N-term)	G1:iTRAQ 8plex (K N-term):1000.00;K6:iTRAQ 8plex (K N-term):1000.00;K15:iTRAQ 8plex (K N-term):1000.00	PEAKS DB
86	PGSC0003DMP400031700	K.E(+304.20)HILLAK(+304.20).Q	N	57.86	1430.9	7	-1.4	716.455	2	52.94	117000000	2	iTRAQ 8plex (K N-term)	E1:iTRAQ 8plex (K N-term):1000.00;K7:iTRAQ 8plex (K N-term):1000.00	PEAKS DB
86	PGSC0003DMP400031700	K.M(+304.20)VMPGDR.V	N	52.6	1108.56	7	2.4	555.29	2	48.17	80100000	1	iTRAQ 8plex (K N-term)	M1:iTRAQ 8plex (K N-term):1000.00	PEAKS DB
86	PGSC0003DMP400031700	R.G(+304.20)TVATGR.V	N	49.27	964.556	7	4.3	483.287	2	22.42	15800000	1	iTRAQ 8plex (K N-term)	G1:iTRAQ 8plex (K N-term):1000.00	PEAKS DB
86	PGSC0003DMP400031700	R.T(+304.20)TDVTGK(+304.20).V	N	48.13	1328.77	7	1.4	665.391	2	34.02	32100000	2	iTRAQ 8plex (K N-term)	T1:iTRAQ 8plex (K N-term):1000.00;K7:iTRAQ 8plex (K N-term):1000.00	PEAKS DB
86	PGSC0003DMP400031700	R.K(+304.20)(+304.20)K(+304.20)PHVNIGTIGHVDHGK(+304.20).T	N	37.6	3052.81	17	0.2	509.809	6	41.54	23900000	1	iTRAQ 8plex (K N-term)	K1:iTRAQ 8plex (K N-term):1000.00;K1:iTRAQ 8plex (K N-term):1000.00;K2:iTRAQ 8plex (K N-term):1000.00;K17:iTRAQ 8plex (K N-term):1000.00	PEAKS DB
86	PGSC0003DMP400031700	K.R(+304.20)GENEWVDK(+304.20).I	Y	35.1	1739.93	9	1.9	580.985	3	40.68	6250000	1	iTRAQ 8plex (K N-term)	R1:iTRAQ 8plex (K N-term):1000.00;K9:iTRAQ 8plex (K N-term):1000.00	PEAKS DB
66	PGSC0003DMP400005279	K.E(+304.20)DDIVGILETDDIK(+304.20)DLQPLNDR.V	Y	143.03	3133.65	22	0.2	1045.56	3	112.05	6860000	2	iTRAQ 8plex (K N-term)	E1:iTRAQ 8plex (K N-term):1000.00;K14:iTRAQ 8plex (K N-term):1000.00	PEAKS DB
66	PGSC0003DMP400005279	K.H(+304.20)LILK(+304.20)EDDIVGILETDDIK(+304.20)DLQPLNDR.V	Y	138.17	4042.26	27	-4.1	809.455	5	109.44	870000	1	iTRAQ 8plex (K N-term)	H1:iTRAQ 8plex (K N-term):1000.00;K5:iTRAQ 8plex (K N-term):1000.00;K19:iTRAQ 8plex (K N-term):1000.00	PEAKS DB
66	PGSC0003DMP400005279	K.E(+304.20)K(+304.20)PSFGTVIAVGPGPLDEEGK(+304.20).R	N	108.61	3038.69	21	4.1	608.748	5	89.02	0	0	iTRAQ 8plex (K N-term)	E1:iTRAQ 8plex (K N-term):1000.00;K2:iTRAQ 8plex (K N-term):1000.00;K21:iTRAQ 8plex (K N-term):1000.00	PEAKS DB
66	PGSC0003DMP400005279	K.Y(+304.20)AGNDFK(+304.20)GADGSEYITLR.A	N	98.85	2584.33	18	-1	647.089	4	77.2	2630000	1	iTRAQ 8plex (K N-term)	Y1:iTRAQ 8plex (K N-term):1000.00;K7:iTRAQ 8plex (K N-term):1000.00	PEAKS DB
66	PGSC0003DMP400005279	K.S(+304.20)VGGILLPMSAQSK(+304.20)PQGGEVVAVGEGHSIGK(+304.20).T	Y	92.93	3901.17	31	3.9	781.244	5	86.99	0	0	iTRAQ 8plex (K N-term)	S1:iTRAQ 8plex (K N-term):1000.00;K14:iTRAQ 8plex (K N-term):1000.00;K31:iTRAQ 8plex (K N-term):1000.00	PEAKS DB
66	PGSC0003DMP400005279	K.A(+304.20)LSVSPGNTVLYSK(+304.20).Y	N	87.65	2043.17	14	-0.4	682.064	3	80.46	72400000	1	iTRAQ 8plex (K N-term)	A1:iTRAQ 8plex (K N-term):1000.00;K14:iTRAQ 8plex (K N-term):1000.00	PEAKS DB
66	PGSC0003DMP400005279	K.G(+304.20)ADGSEYITLR.A	N	86.36	1484.77	11	-2	495.93	3	64.02	32500000	2	iTRAQ 8plex (K N-term)	G1:iTRAQ 8plex (K N-term):1000.00	PEAKS DB
66	PGSC0003DMP400005279	R.K(+304.20)(+304.20)ALSVSPGNTVLYSK(+304.20).Y	N	83.11	2475.47	15	1.8	619.875	4	68.68	9360000	3	iTRAQ 8plex (K N-term)	K1:iTRAQ 8plex (K N-term):1000.00;K1:iTRAQ 8plex (K N-term):1000.00;K15:iTRAQ 8plex (K N-term):1000.00	PEAKS DB
66	PGSC0003DMP400005279	K.Y(+304.20)AGTELEFDGSK(+304.20).H	Y	75.45	1923.99	12	1.8	642.34	3	73.73	77400000	2	iTRAQ 8plex (K N-term)	Y1:iTRAQ 8plex (K N-term):1000.00;K12:iTRAQ 8plex (K N-term):1000.00	PEAKS DB
66	PGSC0003DMP400005279	K.T(+304.20)TGGLFLSQAAK(+304.20).E	N	75.43	1801.05	12	1.9	601.357	3	73.8	110000000	1	iTRAQ 8plex (K N-term)	T1:iTRAQ 8plex (K N-term):1000.00;K12:iTRAQ 8plex (K N-term):1000.00	PEAKS DB
66	PGSC0003DMP400005279	K.Y(+304.20)TSLK(+304.20)PLGDR.V	Y	68.2	1757.02	10	1.1	586.681	3	56.93	181000000	3	iTRAQ 8plex (K N-term)	Y1:iTRAQ 8plex (K N-term):1000.00;K5:iTRAQ 8plex (K N-term):1000.00	PEAKS DB
66	PGSC0003DMP400005279	K.E(+304.20)K(+304.20)PSFGTVIAVGPGPLDEEGK(+304.20)R.K	N	66.63	3194.79	22	-1	799.704	4	79.38	1340000	1	iTRAQ 8plex (K N-term)	E1:iTRAQ 8plex (K N-term):1000.00;K2:iTRAQ 8plex (K N-term):1000.00;K21:iTRAQ 8plex (K N-term):1000.00	PEAKS DB
66	PGSC0003DMP400005279	K.N(+304.20)GTQVLYSK(+304.20).Y	Y	61.63	1616.92	9	1	539.982	3	51.37	59800000	2	iTRAQ 8plex (K N-term)	N1:iTRAQ 8plex (K N-term):1000.00;K9:iTRAQ 8plex (K N-term):1000.00	PEAKS DB
66	PGSC0003DMP400005279	K.T(+304.20)TVEISIK(+304.20).N	Y	60.15	1497.91	8	-0.9	500.311	3	66.04	121000000	2	iTRAQ 8plex (K N-term)	T1:iTRAQ 8plex (K N-term):1000.00;K8:iTRAQ 8plex (K N-term):1000.00	PEAKS DB
66	PGSC0003DMP400005279	K.H(+304.20)LILK(+304.20)EDDIVGILETDDIK(+304.20).D	Y	60	3090.78	19	3.4	773.705	4	106.29	0	0	iTRAQ 8plex (K N-term)	H1:iTRAQ 8plex (K N-term):1000.00;K5:iTRAQ 8plex (K N-term):1000.00;K19:iTRAQ 8plex (K N-term):1000.00	PEAKS DB
66	PGSC0003DMP400005279	K.I(+304.20)K(+304.20)TAEEK(+304.20).S	N	47.45	1730.05	7	3.9	433.523	4	36.2	32400000	2	iTRAQ 8plex (K N-term)	I1:iTRAQ 8plex (K N-term):1000.00;K2:iTRAQ 8plex (K N-term):1000.00;K7:iTRAQ 8plex (K N-term):1000.00	PEAKS DB
66	PGSC0003DMP400005279	K.D(+304.20)LQPLNDR.V	N	46.27	1273.69	8	-0.1	637.851	2	49.04	3570000	1	iTRAQ 8plex (K N-term)	D1:iTRAQ 8plex (K N-term):1000.00	PEAKS DB
66	PGSC0003DMP400005279	K.Y(+304.20)AGNDFK(+304.20).G	N	43.5	1421.77	7	3.7	474.931	3	48.55	115000000	2	iTRAQ 8plex (K N-term)	Y1:iTRAQ 8plex (K N-term):1000.00;K7:iTRAQ 8plex (K N-term):1000.00	PEAKS DB
66	PGSC0003DMP400005279	K.V(+304.20)AEVEEK(+304.20).T	N	36.47	1410.81	7	2.8	706.413	2	49.27	140000000	2	iTRAQ 8plex (K N-term)	V1:iTRAQ 8plex (K N-term):1000.00;K7:iTRAQ 8plex (K N-term):1000.00	PEAKS DB
57	PGSC0003DMP400028766	R.S(+304.20)LLALQGPLAAPVLQYLTK(+304.20).D	Y	126.48	2603.58	19	4.4	1302.8	2	119.39	12900000	2	iTRAQ 8plex (K N-term)	S1:iTRAQ 8plex (K N-term):1000.00;K19:iTRAQ 8plex (K N-term):1000.00	PEAKS DB
57	PGSC0003DMP400028766	K.L(+304.20)VIADVAGLAPGTGSLTVFTNEK(+304.20).G	Y	115.99	2880.63	23	2.7	961.22	3	115.45	17300000	2	iTRAQ 8plex (K N-term)	L1:iTRAQ 8plex (K N-term):1000.00;K23:iTRAQ 8plex (K N-term):1000.00	PEAKS DB
57	PGSC0003DMP400028766	R.S(+304.20)LLALQGPLAAPVLQYLTK(+304.20)DDLSK(+304.20).M	Y	109.52	3466.04	24	3.4	867.521	4	116.25	0	0	iTRAQ 8plex (K N-term)	S1:iTRAQ 8plex (K N-term):1000.00;K19:iTRAQ 8plex (K N-term):1000.00;K24:iTRAQ 8plex (K N-term):1000.00	PEAKS DB
57	PGSC0003DMP400028766	K.M(+304.20)VPFAGWSMPIQYK(+304.20).D	Y	106.23	2262.2	14	2.1	1132.11	2	112.84	21800000	3	iTRAQ 8plex (K N-term)	M1:iTRAQ 8plex (K N-term):1000.00;K14:iTRAQ 8plex (K N-term):1000.00	PEAKS DB
57	PGSC0003DMP400028766	R.T(+304.20)GYTGEDGFEISVPSENALDLAK(+304.20).A	Y	99.11	3020.53	23	2.2	756.142	4	108.86	922000	1	iTRAQ 8plex (K N-term)	T1:iTRAQ 8plex (K N-term):1000.00;K23:iTRAQ 8plex (K N-term):1000.00	PEAKS DB
57	PGSC0003DMP400028766	R.E(+304.20)NGSLFDVSHMC(+57.02)GLSLK(+304.20).G	Y	98.3	2501.28	17	3.7	834.769	3	98.28	1550000	2	iTRAQ 8plex (K N-term); Carbamidomethylation	E1:iTRAQ 8plex (K N-term):1000.00;C12:Carbamidomethylation:1000.00;K17:iTRAQ 8plex (K N-term):1000.00	PEAKS DB
57	PGSC0003DMP400028766	K.V(+304.20)TNDHIYLVVNAGC(+57.02)R.D	Y	91.99	2034.06	15	-2	679.025	3	70.76	3640000	1	iTRAQ 8plex (K N-term); Carbamidomethylation	V1:iTRAQ 8plex (K N-term):1000.00;C14:Carbamidomethylation:1000.00	PEAKS DB
57	PGSC0003DMP400028766	K.G(+304.20)GDVSWHIHDER.S	Y	87.31	1710.83	12	-1.3	571.284	3	39.65	39400000	2	iTRAQ 8plex (K N-term)	G1:iTRAQ 8plex (K N-term):1000.00	PEAKS DB
57	PGSC0003DMP400028766	R.D(+304.20)K(+304.20)DLAHIEEHMK(+304.20).S	Y	84.47	2377.3	12	-3.1	595.331	4	52.91	8550000	2	iTRAQ 8plex (K N-term)	D1:iTRAQ 8plex (K N-term):1000.00;K2:iTRAQ 8plex (K N-term):1000.00;K12:iTRAQ 8plex (K N-term):1000.00	PEAKS DB
57	PGSC0003DMP400028766	K.T(+304.20)VLYDFHVVNGGK(+304.20).M	Y	83.34	2056.15	13	-1.1	515.043	4	79.62	11100000	1	iTRAQ 8plex (K N-term)	T1:iTRAQ 8plex (K N-term):1000.00;K13:iTRAQ 8plex (K N-term):1000.00	PEAKS DB
57	PGSC0003DMP400028766	R.R(+304.20)AEGGFLGAEVILK(+304.20).Q	Y	78.41	2067.22	14	-1.1	690.08	3	83.21	9650000	1	iTRAQ 8plex (K N-term)	R1:iTRAQ 8plex (K N-term):1000.00;K14:iTRAQ 8plex (K N-term):1000.00	PEAKS DB
57	PGSC0003DMP400028766	R.A(+304.20)EGGFLGAEVILK(+304.20).Q	Y	77.66	1911.12	13	4.5	956.571	2	102.06	8720000	2	iTRAQ 8plex (K N-term)	A1:iTRAQ 8plex (K N-term):1000.00;K13:iTRAQ 8plex (K N-term):1000.00	PEAKS DB
57	PGSC0003DMP400028766	R.V(+304.20)GFFSSGPPPR.S	Y	76.87	1450.78	11	-1.6	484.601	3	76.91	19500000	2	iTRAQ 8plex (K N-term)	V1:iTRAQ 8plex (K N-term):1000.00	PEAKS DB
57	PGSC0003DMP400028766	K.G(+304.20)GAIDDSVVTK(+304.20).V	Y	73.47	1668.94	11	-1	557.32	3	55.68	32900000	2	iTRAQ 8plex (K N-term)	G1:iTRAQ 8plex (K N-term):1000.00;K11:iTRAQ 8plex (K N-term):1000.00	PEAKS DB
57	PGSC0003DMP400028766	K.S(+304.20)K(+304.20)GGDVSWHIHDER.S	Y	72.88	2230.16	14	-2.7	447.038	5	37.14	10800000	1	iTRAQ 8plex (K N-term)	S1:iTRAQ 8plex (K N-term):1000.00;K2:iTRAQ 8plex (K N-term):1000.00	PEAKS DB
57	PGSC0003DMP400028766	K.G(+304.20)K(+304.20)DTIPFLEK(+304.20).L	Y	67.53	2059.23	10	2	515.815	4	74.19	28200000	2	iTRAQ 8plex (K N-term)	G1:iTRAQ 8plex (K N-term):1000.00;K2:iTRAQ 8plex (K N-term):1000.00;K10:iTRAQ 8plex (K N-term):1000.00	PEAKS DB
57	PGSC0003DMP400028766	K.Q(+304.20)IEEGPK(+304.20).I	Y	65.23	1407.81	7	-2.4	704.909	2	37.06	21000000	2	iTRAQ 8plex (K N-term)	Q1:iTRAQ 8plex (K N-term):1000.00;K7:iTRAQ 8plex (K N-term):1000.00	PEAKS DB
57	PGSC0003DMP400028766	K.D(+304.20)TIPFLEK(+304.20).L	Y	64	1569.91	8	1.5	785.965	2	88.15	1130000	1	iTRAQ 8plex (K N-term)	D1:iTRAQ 8plex (K N-term):1000.00;K8:iTRAQ 8plex (K N-term):1000.00	PEAKS DB
57	PGSC0003DMP400028766	K.N(+304.20)IAMGYVK(+304.20).T	Y	59.46	1502.86	8	-0.4	501.962	3	64.97	50000000	2	iTRAQ 8plex (K N-term)	N1:iTRAQ 8plex (K N-term):1000.00;K8:iTRAQ 8plex (K N-term):1000.00	PEAKS DB
57	PGSC0003DMP400028766	K.M(+304.20)YFGEFR.V	Y	58.85	1252.62	7	-2.6	627.314	2	82.13	66700000	1	iTRAQ 8plex (K N-term)	M1:iTRAQ 8plex (K N-term):1000.00	PEAKS DB
57	PGSC0003DMP400028766	K.S(+304.20)YDGVVTK(+304.20).M	Y	51.85	1475.83	8	2.5	492.953	3	48.37	44400000	2	iTRAQ 8plex (K N-term)	S1:iTRAQ 8plex (K N-term):1000.00;K8:iTRAQ 8plex (K N-term):1000.00	PEAKS DB
57	PGSC0003DMP400028766	K.M(+304.20)PFVPSK(+304.20).Y	Y	50.15	1412.82	7	-0.1	471.947	3	74.06	28500000	2	iTRAQ 8plex (K N-term)	M1:iTRAQ 8plex (K N-term):1000.00;K7:iTRAQ 8plex (K N-term):1000.00	PEAKS DB
57	PGSC0003DMP400028766	R.L(+304.20)TGLGAR.D	Y	35.67	990.607	7	0	496.311	2	50.48	69200000	1	iTRAQ 8plex (K N-term)	L1:iTRAQ 8plex (K N-term):1000.00	PEAKS DB
14	PGSC0003DMP400001761	R.Y(+304.20)EDNFDSTSNLMVAVTPTDK(+304.20).K	Y	135.17	2854.4	20	3.6	952.479	3	100.7	8720000	2	iTRAQ 8plex (K N-term)	Y1:iTRAQ 8plex (K N-term):1000.00;K20:iTRAQ 8plex (K N-term):1000.00	PEAKS DB
14	PGSC0003DMP400001761	K.T(+304.20)DSEGGFESGAVATANLLEASSATVGGK(+304.20).Q	Y	129.87	3233.64	28	1.8	1078.89	3	110	58800000	1	iTRAQ 8plex (K N-term)	T1:iTRAQ 8plex (K N-term):1000.00;K28:iTRAQ 8plex (K N-term):1000.00	PEAKS DB
14	PGSC0003DMP400001761	R.Y(+304.20)EDNFDSTSNLMVAVTPTDK(+304.20)K(+304.20).S	Y	106.44	3286.7	21	4.7	822.686	4	88.44	140000000	3	iTRAQ 8plex (K N-term)	Y1:iTRAQ 8plex (K N-term):1000.00;K20:iTRAQ 8plex (K N-term):1000.00;K21:iTRAQ 8plex (K N-term):1000.00	PEAKS DB
14	PGSC0003DMP400001761	K.S(+304.20)ITDYGSPEEFLSK(+304.20).V	Y	101.51	2180.14	14	4.1	1091.08	2	96.39	426000000	4	iTRAQ 8plex (K N-term)	S1:iTRAQ 8plex (K N-term):1000.00;K14:iTRAQ 8plex (K N-term):1000.00	PEAKS DB
14	PGSC0003DMP400001761	K.S(+304.20)ITDYGSPEEFLSK(+304.20)VDYLLGK(+304.20).Q	Y	100.47	3272.78	21	4.1	1091.94	3	118.17	91100	1	iTRAQ 8plex (K N-term)	S1:iTRAQ 8plex (K N-term):1000.00;K14:iTRAQ 8plex (K N-term):1000.00;K21:iTRAQ 8plex (K N-term):1000.00	PEAKS DB
14	PGSC0003DMP400001761	K.W(+304.20)NPSK(+304.20)EIEFPGQVLR.Y	Y	100.02	2407.34	15	0.8	803.453	3	93.14	100000000	2	iTRAQ 8plex (K N-term)	W1:iTRAQ 8plex (K N-term):1000.00;K5:iTRAQ 8plex (K N-term):1000.00	PEAKS DB
14	PGSC0003DMP400001761	R.T(+304.20)ADGDEGGK(+304.20)HQLITATVNDGK(+304.20).L	Y	96.12	3038.62	21	-0.6	760.663	4	53.39	0	0	iTRAQ 8plex (K N-term)	T1:iTRAQ 8plex (K N-term):1000.00;K9:iTRAQ 8plex (K N-term):1000.00;K21:iTRAQ 8plex (K N-term):1000.00	PEAKS DB
14	PGSC0003DMP400001761	K.E(+304.20)NTDFLPYNGDGFK(+304.20).L	Y	86.31	2224.12	14	4.8	742.383	3	89.36	340000000	6	iTRAQ 8plex (K N-term)	E1:iTRAQ 8plex (K N-term):1000.00;K14:iTRAQ 8plex (K N-term):1000.00	PEAKS DB
14	PGSC0003DMP400001761	K.K(+304.20)(+304.20)FVENAATSFSIA	Y	82.05	1992.1	13	2.5	665.043	3	93.08	400000000	2	iTRAQ 8plex (K N-term)	K1:iTRAQ 8plex (K N-term):1000.00;K1:iTRAQ 8plex (K N-term):1000.00	PEAKS DB
14	PGSC0003DMP400001761	K.H(+304.20)QLITATVNDGK(+304.20).L	Y	80.16	1904.08	12	1.4	635.703	3	50.71	116000000	3	iTRAQ 8plex (K N-term)	H1:iTRAQ 8plex (K N-term):1000.00;K12:iTRAQ 8plex (K N-term):1000.00	PEAKS DB
14	PGSC0003DMP400001761	R.Y(+304.20)EDNFDSTSNLM(+15.99)VAVTPTDK(+304.20)K(+304.20).S	Y	76.37	3302.69	21	0.7	826.682	4	77.12	3110000	1	iTRAQ 8plex (K N-term); Oxidation (M)	Y1:iTRAQ 8plex (K N-term):1000.00;M12:Oxidation (M):1000.00;K20:iTRAQ 8plex (K N-term):1000.00;K21:iTRAQ 8plex (K N-term):1000.00	PEAKS DB
14	PGSC0003DMP400001761	K.K(+304.20)(+304.20)SITDYGSPEEFLSK(+304.20).V	Y	76.16	2612.43	15	-0.2	654.115	4	84.05	9400000	1	iTRAQ 8plex (K N-term)	K1:iTRAQ 8plex (K N-term):1000.00;K1:iTRAQ 8plex (K N-term):1000.00;K15:iTRAQ 8plex (K N-term):1000.00	PEAKS DB
14	PGSC0003DMP400001761	K.E(+304.20)IEFPGQVLR.Y	Y	75.45	1490.83	10	4.2	497.954	3	87.77	123000000	1	iTRAQ 8plex (K N-term)	E1:iTRAQ 8plex (K N-term):1000.00	PEAKS DB
14	PGSC0003DMP400001761	R.T(+304.20)ADGDEGGK(+304.20).H	Y	73.99	1456.75	9	1	729.384	2	25.21	2990000	2	iTRAQ 8plex (K N-term)	T1:iTRAQ 8plex (K N-term):1000.00;K9:iTRAQ 8plex (K N-term):1000.00	PEAKS DB
14	PGSC0003DMP400001761	K.Q(+304.20)YYYLSVLTR.T	Y	72.21	1608.88	10	4.3	537.302	3	100.16	372000000	2	iTRAQ 8plex (K N-term)	Q1:iTRAQ 8plex (K N-term):1000.00	PEAKS DB
14	PGSC0003DMP400001761	K.E(+304.20)NTDFLPYNGDGFK(+304.20)LQIPAK(+304.20).W	Y	70	3178.73	20	6.4	795.694	4	102.68	658000	1	iTRAQ 8plex (K N-term)	E1:iTRAQ 8plex (K N-term):1000.00;K14:iTRAQ 8plex (K N-term):1000.00;K20:iTRAQ 8plex (K N-term):1000.00	PEAKS DB
14	PGSC0003DMP400001761	K.V(+304.20)DYLLGK(+304.20).Q	Y	62.95	1414.85	7	4.4	708.437	2	89.71	1070000000	2	iTRAQ 8plex (K N-term)	V1:iTRAQ 8plex (K N-term):1000.00;K7:iTRAQ 8plex (K N-term):1000.00	PEAKS DB
14	PGSC0003DMP400001761	K.F(+304.20)VENAATSFSIA	Y	51.76	1559.81	12	2.3	780.913	2	112.15	22300000	1	iTRAQ 8plex (K N-term)	F1:iTRAQ 8plex (K N-term):1000.00	PEAKS DB
14	PGSC0003DMP400001761	K.A(+304.20)QAGDK(+304.20)R.W	Y	43.58	1352.79	7	3	677.403	2	20.44	53200000	2	iTRAQ 8plex (K N-term)	A1:iTRAQ 8plex (K N-term):1000.00;K6:iTRAQ 8plex (K N-term):1000.00	PEAKS DB
25	PGSC0003DMP400007746	K.W(+304.20)NYDGSSTGQAPGEDSEVILYPQAIFK(+304.20)DPFR.G	N	123.93	4095.04	31	1.7	1024.77	4	113.59	5590000	3	iTRAQ 8plex (K N-term)	W1:iTRAQ 8plex (K N-term):1000.00;K27:iTRAQ 8plex (K N-term):1000.00	PEAKS DB
25	PGSC0003DMP400007746	R.L(+304.20)TGK(+304.20)HETASIDQFSWGVANR.G	Y	123.85	2824.5	20	-0.4	707.131	4	75.01	14800000	1	iTRAQ 8plex (K N-term)	L1:iTRAQ 8plex (K N-term):1000.00;K4:iTRAQ 8plex (K N-term):1000.00	PEAKS DB
25	PGSC0003DMP400007746	K.H(+304.20)ETASIDQFSWGVANR.G	Y	114.23	2121.05	16	-0.9	708.023	3	74.84	128000000	2	iTRAQ 8plex (K N-term)	H1:iTRAQ 8plex (K N-term):1000.00	PEAKS DB
25	PGSC0003DMP400007746	R.M(+304.20)EQLLNLDVTPYTDK(+304.20).I	Y	110.31	2387.28	15	2.6	1194.65	2	111.95	57400000	3	iTRAQ 8plex (K N-term)	M1:iTRAQ 8plex (K N-term):1000.00;K15:iTRAQ 8plex (K N-term):1000.00	PEAKS DB
25	PGSC0003DMP400007746	R.H(+304.20)K(+304.20)EHISAYGEGNER.R	Y	106.9	2234.15	14	4.6	559.548	4	26.61	91600000	4	iTRAQ 8plex (K N-term)	H1:iTRAQ 8plex (K N-term):1000.00;K2:iTRAQ 8plex (K N-term):1000.00	PEAKS DB
25	PGSC0003DMP400007746	R.R(+304.20)PASNMDPYVVTALLAETTILWEPTLEAEALAAQK(+304.20).I	Y	95.5	4420.37	35	3.3	885.084	5	125.56	0	0	iTRAQ 8plex (K N-term)	R1:iTRAQ 8plex (K N-term):1000.00;K35:iTRAQ 8plex (K N-term):1000.00	PEAKS DB
25	PGSC0003DMP400007746	K.I(+304.20)IAEYIWIGGTGIDVR.S	Y	89.22	2079.16	16	1.4	694.062	3	118.21	11800000	3	iTRAQ 8plex (K N-term)	I1:iTRAQ 8plex (K N-term):1000.00	PEAKS DB
25	PGSC0003DMP400007746	K.W(+304.20)NYDGSSTGQAPGEDSEVILYPQAIFK(+304.20).D	N	86.59	3579.79	27	2.9	1194.27	3	113.07	4140000	2	iTRAQ 8plex (K N-term)	W1:iTRAQ 8plex (K N-term):1000.00;K27:iTRAQ 8plex (K N-term):1000.00	PEAKS DB
25	PGSC0003DMP400007746	K.E(+304.20)HISAYGEGNER.R	Y	82.77	1664.8	12	0.1	555.941	3	31.88	8410000	1	iTRAQ 8plex (K N-term)	E1:iTRAQ 8plex (K N-term):1000.00	PEAKS DB
25	PGSC0003DMP400007746	K.A(+304.20)AQIFSDPK(+304.20).V	Y	71.95	1583.9	9	0.2	528.975	3	67.88	181000000	3	iTRAQ 8plex (K N-term)	A1:iTRAQ 8plex (K N-term):1000.00;K9:iTRAQ 8plex (K N-term):1000.00	PEAKS DB
25	PGSC0003DMP400007746	R.E(+304.20)EGGFEVIK(+304.20)K(+304.20).A	Y	69.46	2047.19	10	0.4	512.806	4	58.62	95300000	2	iTRAQ 8plex (K N-term)	E1:iTRAQ 8plex (K N-term):1000.00;K9:iTRAQ 8plex (K N-term):1000.00;K10:iTRAQ 8plex (K N-term):1000.00	PEAKS DB
25	PGSC0003DMP400007746	R.R(+304.20)PASNM(+15.99)DPYVVTALLAETTILWEPTLEAEALAAQK(+304.20).I	Y	63.84	4436.37	35	0.6	888.281	5	124.05	463000	1	iTRAQ 8plex (K N-term); Oxidation (M)	R1:iTRAQ 8plex (K N-term):1000.00;M6:Oxidation (M):1000.00;K35:iTRAQ 8plex (K N-term):1000.00	PEAKS DB
25	PGSC0003DMP400007746	R.E(+304.20)EGGFEVIK(+304.20).K	Y	63.15	1614.9	9	-0.4	539.306	3	67.62	27600000	2	iTRAQ 8plex (K N-term)	E1:iTRAQ 8plex (K N-term):1000.00;K9:iTRAQ 8plex (K N-term):1000.00	PEAKS DB
25	PGSC0003DMP400007746	R.I(+304.20)TEQAGVVLSLDPK(+304.20)PIEGDWNGAGC(+57.02)HTNYSTLSMR.E	Y	60.87	4424.22	35	2	885.854	5	107.06	322000	1	iTRAQ 8plex (K N-term); Carbamidomethylation	I1:iTRAQ 8plex (K N-term):1000.00;K14:iTRAQ 8plex (K N-term):1000.00;C25:Carbamidomethylation:1000.00	PEAKS DB
25	PGSC0003DMP400007746	R.G(+304.20)GNNILVIC(+57.02)DTYTPAGEPIPTNK(+304.20)R.H	Y	53.76	3207.71	24	2.1	802.936	4	85.99	2080000	1	iTRAQ 8plex (K N-term); Carbamidomethylation	G1:iTRAQ 8plex (K N-term):1000.00;C9:Carbamidomethylation:1000.00;K23:iTRAQ 8plex (K N-term):1000.00	PEAKS DB
25	PGSC0003DMP400007746	K.D(+304.20)ASELPK(+304.20).W	Y	53.08	1366.78	7	1.3	684.399	2	43.86	112000000	2	iTRAQ 8plex (K N-term)	D1:iTRAQ 8plex (K N-term):1000.00;K7:iTRAQ 8plex (K N-term):1000.00	PEAKS DB
25	PGSC0003DMP400007746	R.T(+304.20)ISK(+304.20)PVK(+304.20).D	Y	52.99	1684.09	7	1.7	422.029	4	40.5	190000000	3	iTRAQ 8plex (K N-term)	T1:iTRAQ 8plex (K N-term):1000.00;K4:iTRAQ 8plex (K N-term):1000.00;K7:iTRAQ 8plex (K N-term):1000.00	PEAKS DB
25	PGSC0003DMP400007746	R.H(+304.20)K(+304.20)AAQIFSDPK(+304.20).V	Y	52.96	2153.26	11	1	539.322	4	45.21	0	0	iTRAQ 8plex (K N-term)	H1:iTRAQ 8plex (K N-term):1000.00;K2:iTRAQ 8plex (K N-term):1000.00;K11:iTRAQ 8plex (K N-term):1000.00	PEAKS DB
25	PGSC0003DMP400007746	K.A(+304.20)ILNLSLR.H	Y	52.28	1202.76	8	3.6	602.389	2	88.15	193000000	1	iTRAQ 8plex (K N-term)	A1:iTRAQ 8plex (K N-term):1000.00	PEAKS DB
25	PGSC0003DMP400007746	R.T(+304.20)ISK(+304.20)PVK(+304.20)DASELPK(+304.20).W	Y	52.01	2728.66	14	4.1	683.174	4	55.14	6330000	2	iTRAQ 8plex (K N-term)	T1:iTRAQ 8plex (K N-term):1000.00;K4:iTRAQ 8plex (K N-term):1000.00;K7:iTRAQ 8plex (K N-term):1000.00;K14:iTRAQ 8plex (K N-term):1000.00	PEAKS DB
25	PGSC0003DMP400007746	K.K(+304.20)(+304.20)AILNLSLR.H	Y	46.19	1635.05	9	-0.1	546.025	3	76.35	16000000	1	iTRAQ 8plex (K N-term)	K1:iTRAQ 8plex (K N-term):1000.00;K1:iTRAQ 8plex (K N-term):1000.00	PEAKS DB
25	PGSC0003DMP400007746	R.H(+304.20)K(+304.20)EHISAYGEGNERR.L	Y	44.93	2390.26	15	-0.4	598.571	4	25.29	10400000	2	iTRAQ 8plex (K N-term)	H1:iTRAQ 8plex (K N-term):1000.00;K2:iTRAQ 8plex (K N-term):1000.00	PEAKS DB
25	PGSC0003DMP400007746	R.V(+304.20)GRDTEK(+304.20)EGK(+304.20).G	N	43.58	2030.17	10	3.7	1016.1	2	27.08	15000000	2	iTRAQ 8plex (K N-term)	V1:iTRAQ 8plex (K N-term):1000.00;K7:iTRAQ 8plex (K N-term):1000.00;K10:iTRAQ 8plex (K N-term):1000.00	PEAKS DB
25	PGSC0003DMP400007746	K.E(+304.20)HISAYGEGNERR.L	Y	42.9	1820.9	13	0.1	607.975	3	27.67	386000	1	iTRAQ 8plex (K N-term)	E1:iTRAQ 8plex (K N-term):1000.00	PEAKS DB
25	PGSC0003DMP400007746	R.M(+304.20)EQLLNLDVTPYTDK(+304.20)IIAEYIWIGGTGIDVR.S	Y	38.66	4144.23	31	0.3	829.853	5	124.87	462000	2	iTRAQ 8plex (K N-term)	M1:iTRAQ 8plex (K N-term):1000.00;K15:iTRAQ 8plex (K N-term):1000.00	PEAKS DB
25	PGSC0003DMP400007746	R.D(+304.20)ISDAHYK(+304.20).A	Y	33.02	1555.83	8	-0.3	389.966	4	39	8850000	1	iTRAQ 8plex (K N-term)	D1:iTRAQ 8plex (K N-term):1000.00;K8:iTRAQ 8plex (K N-term):1000.00	PEAKS DB
25	PGSC0003DMP400007746	M(+304.20)(+15.99)AQILAPSAQWQMRMTK(+304.20).S	Y	30.1	2614.39	17	-9.3	654.599	4	122.72	26800	1	iTRAQ 8plex (K N-term); Oxidation (M)	M1:iTRAQ 8plex (K N-term):1000.00;M1:Oxidation (M):16.22;K17:iTRAQ 8plex (K N-term):1000.00	PEAKS DB
43	PGSC0003DMP400021255	R.Y(+304.20)AAISQDNGLVPIVEPEILLDGEHNIDR.T	N	141.28	3393.77	28	1.2	1132.26	3	114.03	3420000	2	iTRAQ 8plex (K N-term)	Y1:iTRAQ 8plex (K N-term):1000.00	PEAKS DB
43	PGSC0003DMP400021255	K.I(+304.20)VDVLLEQNIVPGIK(+304.20).V	N	110.66	2257.38	15	2.2	1129.7	2	118.09	59500000	4	iTRAQ 8plex (K N-term)	I1:iTRAQ 8plex (K N-term):1000.00;K15:iTRAQ 8plex (K N-term):1000.00	PEAKS DB
43	PGSC0003DMP400021255	R.G(+304.20)ILAMDESNATC(+57.02)GK(+304.20).R	N	107.44	2074.05	14	-2.2	692.357	3	70.41	14400000	2	iTRAQ 8plex (K N-term); Carbamidomethylation	G1:iTRAQ 8plex (K N-term):1000.00;C12:Carbamidomethylation:1000.00;K14:iTRAQ 8plex (K N-term):1000.00	PEAKS DB
43	PGSC0003DMP400021255	K.R(+304.20)LDSIGLENTEANR.Q	Y	96.31	1891	14	-2.3	631.34	3	55.98	71800000	2	iTRAQ 8plex (K N-term)	R1:iTRAQ 8plex (K N-term):1000.00	PEAKS DB
43	PGSC0003DMP400021255	K.K(+304.20)(+304.20)IVDVLLEQNIVPGIK(+304.20).V	N	93.88	2689.67	16	4	673.428	4	109.6	19600000	2	iTRAQ 8plex (K N-term)	K1:iTRAQ 8plex (K N-term):1000.00;K1:iTRAQ 8plex (K N-term):1000.00;K16:iTRAQ 8plex (K N-term):1000.00	PEAKS DB
43	PGSC0003DMP400021255	K.T(+304.20)WGGRPENVQAAQEALLTR.A	Y	91.78	2400.28	19	-0.7	601.076	4	76.55	43400000	2	iTRAQ 8plex (K N-term)	T1:iTRAQ 8plex (K N-term):1000.00	PEAKS DB
43	PGSC0003DMP400021255	R.A(+304.20)TPEQVADYTLK(+304.20).L	N	85.55	1943.07	12	-0.2	648.698	3	75.01	40500000	2	iTRAQ 8plex (K N-term)	A1:iTRAQ 8plex (K N-term):1000.00;K12:iTRAQ 8plex (K N-term):1000.00	PEAKS DB
43	PGSC0003DMP400021255	R.T(+304.20)LLVSAPGLGNYISGAILFEETLYQSTVDGK(+304.20)K(+304.20).I	Y	85.29	4296.39	32	3.7	860.288	5	122.97	304000	1	iTRAQ 8plex (K N-term)	T1:iTRAQ 8plex (K N-term):1000.00;K31:iTRAQ 8plex (K N-term):1000.00;K32:iTRAQ 8plex (K N-term):1000.00	PEAKS DB
43	PGSC0003DMP400021255	R.A(+304.20)SANSLAQLGK(+304.20).Y	Y	75.31	1666.97	11	-0.7	556.664	3	60.07	83300000	2	iTRAQ 8plex (K N-term)	A1:iTRAQ 8plex (K N-term):1000.00;K11:iTRAQ 8plex (K N-term):1000.00	PEAKS DB
43	PGSC0003DMP400021255	R.G(+304.20)ILAMDESNATC(+57.02)GK(+304.20)R.L	N	74.59	2230.16	15	-1.8	558.545	4	58.27	5670000	2	iTRAQ 8plex (K N-term); Carbamidomethylation	G1:iTRAQ 8plex (K N-term):1000.00;C12:Carbamidomethylation:1000.00;K14:iTRAQ 8plex (K N-term):1000.00	PEAKS DB
43	PGSC0003DMP400021255	R.A(+304.20)SSYADELIK(+304.20).T	Y	71.65	1703.94	10	1.1	568.99	3	73.46	105000000	2	iTRAQ 8plex (K N-term)	A1:iTRAQ 8plex (K N-term):1000.00;K10:iTRAQ 8plex (K N-term):1000.00	PEAKS DB
43	PGSC0003DMP400021255	K.I(+304.20)VDVLLEQNIVPGIK(+304.20)VDK(+304.20).G	N	71.26	2903.77	18	1.6	726.95	4	113.72	3720000	2	iTRAQ 8plex (K N-term)	I1:iTRAQ 8plex (K N-term):1000.00;K15:iTRAQ 8plex (K N-term):1000.00;K18:iTRAQ 8plex (K N-term):1000.00	PEAKS DB
43	PGSC0003DMP400021255	R.T(+304.20)VVSIPNGPSALAVK(+304.20).E	N	71.03	2060.23	15	3.2	687.755	3	87.55	46000000	3	iTRAQ 8plex (K N-term)	T1:iTRAQ 8plex (K N-term):1000.00;K15:iTRAQ 8plex (K N-term):1000.00	PEAKS DB
43	PGSC0003DMP400021255	R.R(+304.20)IPPAVPGIMFLSGGQSEVEATLNLNAMNQSPNPWHVSFSYAR.A	Y	70.36	4986.52	43	-2.6	832.091	6	115.69	1400000	1	iTRAQ 8plex (K N-term)	R1:iTRAQ 8plex (K N-term):1000.00	PEAKS DB
43	PGSC0003DMP400021255	K.Y(+304.20)TGEGESEEAK(+304.20).K	Y	68.94	1806.9	11	0.9	603.307	3	37.2	5580000	1	iTRAQ 8plex (K N-term)	Y1:iTRAQ 8plex (K N-term):1000.00;K11:iTRAQ 8plex (K N-term):1000.00	PEAKS DB
43	PGSC0003DMP400021255	R.S(+304.20)AAYYQQGAR.F	N	66.24	1417.72	10	0.7	709.868	2	33.99	54500000	1	iTRAQ 8plex (K N-term)	S1:iTRAQ 8plex (K N-term):1000.00	PEAKS DB
43	PGSC0003DMP400021255	K.T(+304.20)VASPGR.G	N	61.76	990.571	7	2.2	496.294	2	24.77	55200000	1	iTRAQ 8plex (K N-term)	T1:iTRAQ 8plex (K N-term):1000.00	PEAKS DB
43	PGSC0003DMP400021255	K.Y(+304.20)TGEGESEEAK(+304.20)K(+304.20).G	Y	61.13	2239.19	12	3.2	560.808	4	36.12	27600000	2	iTRAQ 8plex (K N-term)	Y1:iTRAQ 8plex (K N-term):1000.00;K11:iTRAQ 8plex (K N-term):1000.00;K12:iTRAQ 8plex (K N-term):1000.00	PEAKS DB
43	PGSC0003DMP400021255	K.E(+304.20)AAWGLAR.Y	N	59.16	1176.65	8	0.3	589.333	2	62.38	475000000	2	iTRAQ 8plex (K N-term)	E1:iTRAQ 8plex (K N-term):1000.00	PEAKS DB
43	PGSC0003DMP400021255	K.K(+304.20)(+304.20)IVDVLLEQNIVPGIK(+304.20)VDK(+304.20).G	N	40.88	3336.06	19	4.7	835.027	4	107.71	298000	1	iTRAQ 8plex (K N-term)	K1:iTRAQ 8plex (K N-term):1000.00;K1:iTRAQ 8plex (K N-term):1000.00;K16:iTRAQ 8plex (K N-term):1000.00;K19:iTRAQ 8plex (K N-term):1000.00	PEAKS DB
43	PGSC0003DMP400021255	R.L(+304.20)DSIGLENTEANR.Q	Y	40.41	1734.9	13	-1.9	868.456	2	76.52	2350000	1	iTRAQ 8plex (K N-term)	L1:iTRAQ 8plex (K N-term):1000.00	PEAKS DB
43	PGSC0003DMP400021255	R.A(+304.20)LQNTC(+57.02)LK(+304.20).T	N	35.63	1554.89	8	-3	519.303	3	52.22	32100000	2	iTRAQ 8plex (K N-term); Carbamidomethylation	A1:iTRAQ 8plex (K N-term):1000.00;C6:Carbamidomethylation:1000.00;K8:iTRAQ 8plex (K N-term):1000.00	PEAKS DB
92	PGSC0003DMP400048247	K.K(+304.20)(+304.20)GGAFTGEVSADMLVNLGIPWVILGHSER.R	Y	151.57	3660.98	29	2.6	916.255	4	116.08	6220000	2	iTRAQ 8plex (K N-term)	K1:iTRAQ 8plex (K N-term):1000.00;K1:iTRAQ 8plex (K N-term):1000.00	PEAKS DB
92	PGSC0003DMP400048247	R.A(+304.20)ILGESNEFVGDK(+304.20)VAYALSQGLK(+304.20).V	Y	127.54	3320.86	23	3.1	831.225	4	112.49	1460000	1	iTRAQ 8plex (K N-term)	A1:iTRAQ 8plex (K N-term):1000.00;K13:iTRAQ 8plex (K N-term):1000.00;K23:iTRAQ 8plex (K N-term):1000.00	PEAKS DB
92	PGSC0003DMP400048247	R.V(+304.20)K(+304.20)DWSNVVVAYEPVWAIGTGK(+304.20).V	Y	120.15	3229.81	21	1.2	1077.61	3	111.81	408000	1	iTRAQ 8plex (K N-term)	V1:iTRAQ 8plex (K N-term):1000.00;K2:iTRAQ 8plex (K N-term):1000.00;K21:iTRAQ 8plex (K N-term):1000.00	PEAKS DB
92	PGSC0003DMP400048247	K.V(+304.20)ATPAQAQEVHAELRK(+304.20).W	Y	96.24	2355.34	16	-2.1	589.841	4	52.19	29600000	1	iTRAQ 8plex (K N-term)	V1:iTRAQ 8plex (K N-term):1000.00;K16:iTRAQ 8plex (K N-term):1000.00	PEAKS DB
92	PGSC0003DMP400048247	K.V(+304.20)ATPAQAQEVHAELR.K	Y	95.09	1923.04	15	-2	642.02	3	53.84	5230000	1	iTRAQ 8plex (K N-term)	V1:iTRAQ 8plex (K N-term):1000.00	PEAKS DB
92	PGSC0003DMP400048247	K.W(+304.20)LQANVSAEVAASTR.I	Y	93.52	1906.02	15	2.6	954.018	2	95.17	11500000	3	iTRAQ 8plex (K N-term)	W1:iTRAQ 8plex (K N-term):1000.00	PEAKS DB
92	PGSC0003DMP400048247	R.E(+304.20)SGSTMDVVAAQTK(+304.20).A	Y	84.84	2031.07	14	-0.5	678.029	3	57.3	12900000	2	iTRAQ 8plex (K N-term)	E1:iTRAQ 8plex (K N-term):1000.00;K14:iTRAQ 8plex (K N-term):1000.00	PEAKS DB
92	PGSC0003DMP400048247	R.A(+304.20)ILGESNEFVGDK(+304.20).V	Y	77.91	1986.08	13	-1.9	663.032	3	81.68	20000000	1	iTRAQ 8plex (K N-term)	A1:iTRAQ 8plex (K N-term):1000.00;K13:iTRAQ 8plex (K N-term):1000.00	PEAKS DB
92	PGSC0003DMP400048247	K.E(+304.20)LAGQPDVDGFLVGGASLK(+304.20)PEFIDIIK(+304.20).A	Y	76.96	3740.1	27	4.9	936.037	4	114.79	3510000	2	iTRAQ 8plex (K N-term)	E1:iTRAQ 8plex (K N-term):1000.00;K19:iTRAQ 8plex (K N-term):1000.00;K27:iTRAQ 8plex (K N-term):1000.00	PEAKS DB
92	PGSC0003DMP400048247	K.V(+304.20)AYALSQGLK(+304.20).V	Y	70.51	1656.99	10	6.1	829.508	2	88.63	29200000	2	iTRAQ 8plex (K N-term)	V1:iTRAQ 8plex (K N-term):1000.00;K10:iTRAQ 8plex (K N-term):1000.00	PEAKS DB
92	PGSC0003DMP400048247	K.V(+304.20)IAC(+57.02)VGETLEQR.E	Y	68.57	1677.9	12	0.1	839.956	2	96.83	2480000	2	iTRAQ 8plex (K N-term); Carbamidomethylation	V1:iTRAQ 8plex (K N-term):1000.00;C4:Carbamidomethylation:1000.00	PEAKS DB
92	PGSC0003DMP400048247	R.T(+304.20)FFVGGNWK(+304.20).C	Y	65.15	1662.92	9	3	555.317	3	89.77	51400000	2	iTRAQ 8plex (K N-term)	T1:iTRAQ 8plex (K N-term):1000.00;K9:iTRAQ 8plex (K N-term):1000.00	PEAKS DB
92	PGSC0003DMP400048247	K.G(+304.20)GAFTGEVSADMLVNLGIPWVILGHSER.R	Y	61.87	3228.69	28	3.5	808.181	4	120.95	512000	1	iTRAQ 8plex (K N-term)	G1:iTRAQ 8plex (K N-term):1000.00	PEAKS DB
92	PGSC0003DMP400048247	R.S(+304.20)DFHVAAQNC(+57.02)WVK(+304.20).K	Y	53.46	2169.11	13	-1.9	724.044	3	66.73	1460000	1	iTRAQ 8plex (K N-term); Carbamidomethylation	S1:iTRAQ 8plex (K N-term):1000.00;C10:Carbamidomethylation:1000.00;K13:iTRAQ 8plex (K N-term):1000.00	PEAKS DB
92	PGSC0003DMP400048247	K.I(+304.20)VATLNAGQVPSQDVVEVVVSPPYVFLPLVK(+304.20).N	Y	53.37	3885.24	31	3.1	972.32	4	123.4	1330000	2	iTRAQ 8plex (K N-term)	I1:iTRAQ 8plex (K N-term):1000.00;K31:iTRAQ 8plex (K N-term):1000.00	PEAKS DB
81	PGSC0003DMP400005581	R.A(+304.20)SLVNDVDDVEK(+304.20)HFPGTLTAIR.D	Y	137.29	3004.63	22	1.7	752.167	4	105.88	17600000	1	iTRAQ 8plex (K N-term)	A1:iTRAQ 8plex (K N-term):1000.00;K12:iTRAQ 8plex (K N-term):1000.00	PEAKS DB
81	PGSC0003DMP400005581	K.V(+304.20)K(+304.20)PLAALAMIDEGELDWK(+304.20).I	N	121.73	2910.65	18	4.9	971.229	3	112.8	0	0	iTRAQ 8plex (K N-term)	V1:iTRAQ 8plex (K N-term):1000.00;K2:iTRAQ 8plex (K N-term):1000.00;K18:iTRAQ 8plex (K N-term):1000.00	PEAKS DB
81	PGSC0003DMP400005581	K.I(+304.20)SPWHDIPLHLGDGVFNFVVEIPK(+304.20).E	Y	117.31	3336.84	24	2.3	835.219	4	116.08	16500000	2	iTRAQ 8plex (K N-term)	I1:iTRAQ 8plex (K N-term):1000.00;K24:iTRAQ 8plex (K N-term):1000.00	PEAKS DB
81	PGSC0003DMP400005581	R.A(+304.20)SLVNDVDDVEK(+304.20)HFPGTLTAIRDWFR.D	Y	110.02	3608.91	26	3.1	722.791	5	114.65	4810000	2	iTRAQ 8plex (K N-term)	A1:iTRAQ 8plex (K N-term):1000.00;K12:iTRAQ 8plex (K N-term):1000.00	PEAKS DB
81	PGSC0003DMP400005581	K.M(+304.20)EVATDEQHTPIK(+304.20)QDTK(+304.20).K	Y	96.45	2882.54	17	0.4	721.643	4	50.59	7470000	1	iTRAQ 8plex (K N-term)	M1:iTRAQ 8plex (K N-term):1000.00;K13:iTRAQ 8plex (K N-term):1000.00;K17:iTRAQ 8plex (K N-term):1000.00	PEAKS DB
81	PGSC0003DMP400005581	K.K(+304.20)(+304.20)ISPWHDIPLHLGDGVFNFVVEIPK(+304.20).E	Y	90.96	3769.13	25	2.6	754.836	5	112.41	0	0	iTRAQ 8plex (K N-term)	K1:iTRAQ 8plex (K N-term):1000.00;K1:iTRAQ 8plex (K N-term):1000.00;K25:iTRAQ 8plex (K N-term):1000.00	PEAKS DB
81	PGSC0003DMP400005581	K.I(+304.20)ITETNESWAK(+304.20).L	Y	83.68	1899.05	11	-0.1	634.022	3	77.37	3760000	1	iTRAQ 8plex (K N-term)	I1:iTRAQ 8plex (K N-term):1000.00;K11:iTRAQ 8plex (K N-term):1000.00	PEAKS DB
81	PGSC0003DMP400005581	R.A(+304.20)SLVNDVDDVEK(+304.20).H	Y	83.33	1911.03	12	-1.6	638.016	3	77.3	20900000	1	iTRAQ 8plex (K N-term)	A1:iTRAQ 8plex (K N-term):1000.00;K12:iTRAQ 8plex (K N-term):1000.00	PEAKS DB
81	PGSC0003DMP400005581	K.R(+304.20)SIAAGELSLV	Y	74.54	1418.83	11	-2.7	710.423	2	82.07	2490000	1	iTRAQ 8plex (K N-term)	R1:iTRAQ 8plex (K N-term):1000.00	PEAKS DB
81	PGSC0003DMP400005581	K.I(+304.20)VAISLDDPR.A	Y	72.75	1401.81	10	2.7	701.913	2	88.18	66400000	2	iTRAQ 8plex (K N-term)	I1:iTRAQ 8plex (K N-term):1000.00	PEAKS DB
81	PGSC0003DMP400005581	K.M(+304.20)EVATDEQHTPIK(+304.20).Q	Y	72.01	2106.11	13	0	703.045	3	55.44	10500000	2	iTRAQ 8plex (K N-term)	M1:iTRAQ 8plex (K N-term):1000.00;K13:iTRAQ 8plex (K N-term):1000.00	PEAKS DB
81	PGSC0003DMP400005581	R.F(+304.20)ALGNK(+304.20)PANK(+304.20).D	Y	65.93	1971.19	10	2.2	493.805	4	51.86	19600000	2	iTRAQ 8plex (K N-term)	F1:iTRAQ 8plex (K N-term):1000.00;K6:iTRAQ 8plex (K N-term):1000.00;K10:iTRAQ 8plex (K N-term):1000.00	PEAKS DB
81	PGSC0003DMP400005581	K.H(+304.20)FPGTLTAIR.D	N	63.28	1415.81	10	-2.5	472.944	3	60.06	42500000	2	iTRAQ 8plex (K N-term)	H1:iTRAQ 8plex (K N-term):1000.00	PEAKS DB
81	PGSC0003DMP400005581	R.V(+304.20)FFADNSGK(+304.20).K	Y	61.11	1591.87	9	-0.9	796.942	2	71.46	12300000	2	iTRAQ 8plex (K N-term)	V1:iTRAQ 8plex (K N-term):1000.00;K9:iTRAQ 8plex (K N-term):1000.00	PEAKS DB
81	PGSC0003DMP400005581	R.F(+304.20)ALGNK(+304.20)PANK(+304.20)DYALK(+304.20).I	Y	61	2865.69	15	2.6	574.148	5	64.21	9790000	2	iTRAQ 8plex (K N-term)	F1:iTRAQ 8plex (K N-term):1000.00;K6:iTRAQ 8plex (K N-term):1000.00;K10:iTRAQ 8plex (K N-term):1000.00;K15:iTRAQ 8plex (K N-term):1000.00	PEAKS DB
81	PGSC0003DMP400005581	R.V(+304.20)FFADNSGK(+304.20)K(+304.20).I	Y	58.36	2024.17	10	1.3	507.05	4	58.98	43400000	2	iTRAQ 8plex (K N-term)	V1:iTRAQ 8plex (K N-term):1000.00;K9:iTRAQ 8plex (K N-term):1000.00;K10:iTRAQ 8plex (K N-term):1000.00	PEAKS DB
81	PGSC0003DMP400005581	R.D(+304.20)YK(+304.20)IPDGK(+304.20)PANR.F	Y	54.47	2285.31	12	1.6	572.336	4	42.18	4590000	1	iTRAQ 8plex (K N-term)	D1:iTRAQ 8plex (K N-term):1000.00;K3:iTRAQ 8plex (K N-term):1000.00;K8:iTRAQ 8plex (K N-term):1000.00	PEAKS DB
81	PGSC0003DMP400005581	K.I(+304.20)PDGK(+304.20)PANR.F	Y	37.18	1574.92	9	3.3	525.984	3	36.1	9950000	1	iTRAQ 8plex (K N-term)	I1:iTRAQ 8plex (K N-term):1000.00;K5:iTRAQ 8plex (K N-term):1000.00	PEAKS DB
81	PGSC0003DMP400005581	K.M(+304.20)EVATDEQHTPIK(+304.20)QDTK(+304.20)K(+304.20).G	Y	36.72	3314.84	18	-0.8	663.974	5	47.18	286000	1	iTRAQ 8plex (K N-term)	M1:iTRAQ 8plex (K N-term):1000.00;K13:iTRAQ 8plex (K N-term):1000.00;K17:iTRAQ 8plex (K N-term):1000.00;K18:iTRAQ 8plex (K N-term):1000.00	PEAKS DB
59	PGSC0003DMP400017466	R.R(+304.20)TPGFTGADLQNLMNEAAILAAR.R	Y	127.83	2733.45	23	2.6	912.159	3	114.41	2050000	1	iTRAQ 8plex (K N-term)	R1:iTRAQ 8plex (K N-term):1000.00	PEAKS DB
59	PGSC0003DMP400017466	K.L(+304.20)VAYHEAGHALVGALMPEYDPVAK(+304.20).I	Y	123.97	3158.69	24	3.4	790.683	4	102.7	4220000	1	iTRAQ 8plex (K N-term)	L1:iTRAQ 8plex (K N-term):1000.00;K24:iTRAQ 8plex (K N-term):1000.00	PEAKS DB
59	PGSC0003DMP400017466	R.A(+304.20)TQIITTHIDILHK(+304.20).L	Y	94.41	2211.31	14	-0.4	738.11	3	83.21	28300000	2	iTRAQ 8plex (K N-term)	A1:iTRAQ 8plex (K N-term):1000.00;K14:iTRAQ 8plex (K N-term):1000.00	PEAKS DB
59	PGSC0003DMP400017466	R.G(+304.20)QAGGLTFFAPSEER.L	Y	94.21	1869.95	15	4.4	624.326	3	85.11	1580000	2	iTRAQ 8plex (K N-term)	G1:iTRAQ 8plex (K N-term):1000.00	PEAKS DB
59	PGSC0003DMP400017466	K.F(+304.20)QEVPETGVTFADVAGADQAK(+304.20).L	Y	90.55	2787.44	21	3	930.158	3	102.49	1810000	2	iTRAQ 8plex (K N-term)	F1:iTRAQ 8plex (K N-term):1000.00;K21:iTRAQ 8plex (K N-term):1000.00	PEAKS DB
59	PGSC0003DMP400017466	R.S(+304.20)YLENQMAVALGGR.V	Y	90.49	1811.95	14	3.4	604.991	3	98.55	5980000	2	iTRAQ 8plex (K N-term)	S1:iTRAQ 8plex (K N-term):1000.00	PEAKS DB
59	PGSC0003DMP400017466	K.K(+304.20)(+304.20)IGQVAIGGGGGNPFLGQQMSTQK(+304.20).D	Y	83.71	3284.83	24	-1.2	657.972	5	83.68	1690000	2	iTRAQ 8plex (K N-term)	K1:iTRAQ 8plex (K N-term):1000.00;K1:iTRAQ 8plex (K N-term):1000.00;K24:iTRAQ 8plex (K N-term):1000.00	PEAKS DB
59	PGSC0003DMP400017466	K.T(+304.20)QAQPASDLPEGTQWR.Y	Y	83.06	2088.05	16	-1.4	697.023	3	65.98	750000	1	iTRAQ 8plex (K N-term)	T1:iTRAQ 8plex (K N-term):1000.00	PEAKS DB
59	PGSC0003DMP400017466	K.L(+304.20)AQLLIEK(+304.20)ETVDGEEFMSLFIDGK(+304.20).A	Y	82.03	3636.99	24	3.5	910.259	4	124.56	151000	1	iTRAQ 8plex (K N-term)	L1:iTRAQ 8plex (K N-term):1000.00;K8:iTRAQ 8plex (K N-term):1000.00;K24:iTRAQ 8plex (K N-term):1000.00	PEAKS DB
59	PGSC0003DMP400017466	K.D(+304.20)YSMATADVVDAEVR.E	Y	81.7	1944.94	15	-2.2	649.318	3	83.85	1220000	1	iTRAQ 8plex (K N-term)	D1:iTRAQ 8plex (K N-term):1000.00	PEAKS DB
59	PGSC0003DMP400017466	R.Q(+304.20)VTVDRPDVAGR.V	Y	75.61	1615.89	12	-0.5	539.637	3	40.73	23300000	2	iTRAQ 8plex (K N-term)	Q1:iTRAQ 8plex (K N-term):1000.00	PEAKS DB
59	PGSC0003DMP400017466	K.I(+304.20)GQVAIGGGGGNPFLGQQMSTQK(+304.20).D	Y	64.78	2852.53	23	3.3	951.854	3	98.28	224000	1	iTRAQ 8plex (K N-term)	I1:iTRAQ 8plex (K N-term):1000.00;K23:iTRAQ 8plex (K N-term):1000.00	PEAKS DB
59	PGSC0003DMP400017466	R.G(+304.20)AGLGGGNDER.E	Y	64.67	1305.65	11	0.6	653.834	2	27.34	1730000	1	iTRAQ 8plex (K N-term)	G1:iTRAQ 8plex (K N-term):1000.00	PEAKS DB
59	PGSC0003DMP400017466	R.L(+304.20)ESGLYSR.S	Y	62.65	1227.67	8	-1.6	614.842	2	58.25	16200000	1	iTRAQ 8plex (K N-term)	L1:iTRAQ 8plex (K N-term):1000.00	PEAKS DB
59	PGSC0003DMP400017466	R.I(+304.20)LQVHSR.G	Y	60.54	1155.7	7	-2.4	386.239	3	37.81	20000000	2	iTRAQ 8plex (K N-term)	I1:iTRAQ 8plex (K N-term):1000.00	PEAKS DB
59	PGSC0003DMP400017466	R.Y(+304.20)SEFLNAVK(+304.20).K	Y	59.22	1677.94	9	1.9	839.981	2	92.48	11700000	2	iTRAQ 8plex (K N-term)	Y1:iTRAQ 8plex (K N-term):1000.00;K9:iTRAQ 8plex (K N-term):1000.00	PEAKS DB
59	PGSC0003DMP400017466	K.N(+304.20)PDK(+304.20)YTALGAK(+304.20).I	Y	57.48	2089.21	11	3.5	523.313	4	51.47	855000	1	iTRAQ 8plex (K N-term)	N1:iTRAQ 8plex (K N-term):1000.00;K4:iTRAQ 8plex (K N-term):1000.00;K11:iTRAQ 8plex (K N-term):1000.00	PEAKS DB
59	PGSC0003DMP400017466	K.D(+304.20)GSTLQLTAVDGRR.A	Y	55.85	1791.97	14	-3.8	598.328	3	53.66	1770000	1	iTRAQ 8plex (K N-term)	D1:iTRAQ 8plex (K N-term):1000.00	PEAKS DB
59	PGSC0003DMP400017466	K.E(+304.20)TVDGEEFMSLFIDGK(+304.20).A	Y	54.93	2424.22	16	3.3	809.085	3	115.48	3070000	1	iTRAQ 8plex (K N-term)	E1:iTRAQ 8plex (K N-term):1000.00;K16:iTRAQ 8plex (K N-term):1000.00	PEAKS DB
59	PGSC0003DMP400017466	R.D(+304.20)LK(+304.20)EISK(+304.20)DEISDALER.I	Y	54.43	2772.55	16	5.6	694.148	4	86.27	2710000	1	iTRAQ 8plex (K N-term)	D1:iTRAQ 8plex (K N-term):1000.00;K3:iTRAQ 8plex (K N-term):1000.00;K7:iTRAQ 8plex (K N-term):1000.00	PEAKS DB
59	PGSC0003DMP400017466	R.Y(+304.20)SEFLNAVK(+304.20)K(+304.20).G	Y	53.79	2110.24	10	-4	704.418	3	80.99	2820000	2	iTRAQ 8plex (K N-term)	Y1:iTRAQ 8plex (K N-term):1000.00;K9:iTRAQ 8plex (K N-term):1000.00;K10:iTRAQ 8plex (K N-term):1000.00	PEAKS DB
59	PGSC0003DMP400017466	K.N(+304.20)AVVSDEK(+304.20).K	Y	47.44	1468.82	8	0.4	490.615	3	36.96	7790000	2	iTRAQ 8plex (K N-term)	N1:iTRAQ 8plex (K N-term):1000.00;K8:iTRAQ 8plex (K N-term):1000.00	PEAKS DB
59	PGSC0003DMP400017466	K.L(+304.20)AQLLIEK(+304.20).E	N	44.12	1534.98	8	7	512.671	3	98.77	5060000	2	iTRAQ 8plex (K N-term)	L1:iTRAQ 8plex (K N-term):1000.00;K8:iTRAQ 8plex (K N-term):1000.00	PEAKS DB
59	PGSC0003DMP400017466	R.I(+304.20)IAGPEK(+304.20).K	Y	38.7	1334.83	7	-0.5	445.95	3	54.61	4500000	1	iTRAQ 8plex (K N-term)	I1:iTRAQ 8plex (K N-term):1000.00;K7:iTRAQ 8plex (K N-term):1000.00	PEAKS DB
59	PGSC0003DMP400017466	R.I(+304.20)IAGPEK(+304.20)K(+304.20).N	Y	36.33	1767.12	8	4.5	590.051	3	46.6	3360000	1	iTRAQ 8plex (K N-term)	I1:iTRAQ 8plex (K N-term):1000.00;K7:iTRAQ 8plex (K N-term):1000.00;K8:iTRAQ 8plex (K N-term):1000.00	PEAKS DB
59	PGSC0003DMP400017466	R.V(+304.20)RDLFEK(+304.20).A	Y	30.56	1513.9	7	-1	505.639	3	65.71	15700000	2	iTRAQ 8plex (K N-term)	V1:iTRAQ 8plex (K N-term):1000.00;K7:iTRAQ 8plex (K N-term):1000.00	PEAKS DB
59	PGSC0003DMP400017466	K.F(+304.20)QEVPETGVTFADVAGADQAK(+304.20)LELQEVVDFLK(+304.20).N	Y	30.22	4405.37	32	2	882.082	5	121.19	73400	1	iTRAQ 8plex (K N-term)	F1:iTRAQ 8plex (K N-term):1000.00;K21:iTRAQ 8plex (K N-term):1000.00;K32:iTRAQ 8plex (K N-term):1000.00	PEAKS DB
59	PGSC0003DMP400017466	R.G(+304.20)QAGGLTFFAPSEERLESGLYSR.S	Y	29.32	2775.41	23	4.3	926.147	3	101.52	298000	1	iTRAQ 8plex (K N-term)	G1:iTRAQ 8plex (K N-term):1000.00	PEAKS DB
59	PGSC0003DMP400017466	K.S(+304.20)K(+304.20)APC(+57.02)IVFIDEIDAVGR.Q	Y	27.85	2497.37	17	0.7	625.351	4	107.75	171000	1	iTRAQ 8plex (K N-term); Carbamidomethylation	S1:iTRAQ 8plex (K N-term):1000.00;K2:iTRAQ 8plex (K N-term):1000.00;C5:Carbamidomethylation:1000.00	PEAKS DB
109	PGSC0003DMP400006102	K.A(+304.20)VVGEEALSSEDLLYLEFLDK(+304.20)FER.K	Y	122.29	3379.79	24	1.1	1127.61	3	118.59	204000	1	iTRAQ 8plex (K N-term)	A1:iTRAQ 8plex (K N-term):1000.00;K21:iTRAQ 8plex (K N-term):1000.00	PEAKS DB
109	PGSC0003DMP400006102	K.H(+304.20)VLVILTDMSSYADALR.E	Y	112.41	2207.19	17	0.6	736.737	3	113.93	11100000	1	iTRAQ 8plex (K N-term)	H1:iTRAQ 8plex (K N-term):1000.00	PEAKS DB
109	PGSC0003DMP400006102	K.I(+304.20)PLFSAAGLPHNEIAAQIC(+57.02)R.Q	Y	105	2481.34	20	0	828.121	3	106.47	2130000	1	iTRAQ 8plex (K N-term); Carbamidomethylation	I1:iTRAQ 8plex (K N-term):1000.00;C19:Carbamidomethylation:1000.00	PEAKS DB
109	PGSC0003DMP400006102	R.I(+304.20)FNGSGK(+304.20)PIDNGPPILPEAYR.D	Y	103.63	2862.57	21	5	716.654	4	95.43	3220000	2	iTRAQ 8plex (K N-term)	I1:iTRAQ 8plex (K N-term):1000.00;K7:iTRAQ 8plex (K N-term):1000.00	PEAKS DB
109	PGSC0003DMP400006102	R.G(+304.20)YPGYMYTDLATIYER.A	Y	103.25	2216.07	16	1.8	739.699	3	109.27	1390000	1	iTRAQ 8plex (K N-term)	G1:iTRAQ 8plex (K N-term):1000.00	PEAKS DB
109	PGSC0003DMP400006102	R.V(+304.20)TLFLNLANDPTIER.I	Y	101.11	2019.13	15	1.6	1010.57	2	116	1770000	1	iTRAQ 8plex (K N-term)	V1:iTRAQ 8plex (K N-term):1000.00	PEAKS DB
109	PGSC0003DMP400006102	R.N(+304.20)IFQSLDLAWTLLR.I	Y	100.88	1993.12	14	0.6	665.383	3	124.83	8210000	2	iTRAQ 8plex (K N-term)	N1:iTRAQ 8plex (K N-term):1000.00	PEAKS DB
109	PGSC0003DMP400006102	R.R(+304.20)GYPGYMYTDLATIYER.A	Y	91.55	2372.17	17	1.2	791.732	3	93.81	572000	1	iTRAQ 8plex (K N-term)	R1:iTRAQ 8plex (K N-term):1000.00	PEAKS DB
109	PGSC0003DMP400006102	K.A(+304.20)VVQVFEGTSGIDNK(+304.20).Y	Y	86.08	2171.19	15	1.7	724.74	3	92.79	9520000	1	iTRAQ 8plex (K N-term)	A1:iTRAQ 8plex (K N-term):1000.00;K15:iTRAQ 8plex (K N-term):1000.00	PEAKS DB
109	PGSC0003DMP400006102	R.Q(+304.20)IYPPINVLPSLSR.L	Y	83.82	1900.1	14	-2.4	634.374	3	108.92	0	0	iTRAQ 8plex (K N-term)	Q1:iTRAQ 8plex (K N-term):1000.00	PEAKS DB
109	PGSC0003DMP400006102	R.T(+304.20)YPEEMIQTGISTVDVMNSIAR.G	Y	81.34	2758.38	22	1.5	920.468	3	117.02	463000	1	iTRAQ 8plex (K N-term)	T1:iTRAQ 8plex (K N-term):1000.00	PEAKS DB
109	PGSC0003DMP400006102	K.Y(+304.20)TTVQFTGEVLK(+304.20).T	Y	79.21	1993.12	12	3.9	665.385	3	87.55	13000000	1	iTRAQ 8plex (K N-term)	Y1:iTRAQ 8plex (K N-term):1000.00;K12:iTRAQ 8plex (K N-term):1000.00	PEAKS DB
109	PGSC0003DMP400006102	R.K(+304.20)(+304.20)FVSQGAYDTR.N	Y	71.75	1879.03	11	0.6	627.351	3	45.65	8700000	1	iTRAQ 8plex (K N-term)	K1:iTRAQ 8plex (K N-term):1000.00;K1:iTRAQ 8plex (K N-term):1000.00	PEAKS DB
109	PGSC0003DMP400006102	K.S(+304.20)AIGEGMTR.R	Y	67.33	1224.64	9	0.3	613.327	2	40.26	9950000	1	iTRAQ 8plex (K N-term)	S1:iTRAQ 8plex (K N-term):1000.00	PEAKS DB
109	PGSC0003DMP400006102	R.T(+304.20)VSGVAGPLVILDK(+304.20).V	Y	64.23	1976.2	14	4.2	659.744	3	102.68	9400000	2	iTRAQ 8plex (K N-term)	T1:iTRAQ 8plex (K N-term):1000.00;K14:iTRAQ 8plex (K N-term):1000.00	PEAKS DB
109	PGSC0003DMP400006102	K.F(+304.20)VSQGAYDTR.N	Y	63.47	1446.74	10	-1.7	724.374	2	54.86	4670000	2	iTRAQ 8plex (K N-term)	F1:iTRAQ 8plex (K N-term):1000.00	PEAKS DB
109	PGSC0003DMP400006102	K.T(+304.20)LDQYYSR.D	Y	58.28	1348.69	8	-2.1	675.35	2	54.87	13400000	1	iTRAQ 8plex (K N-term)	T1:iTRAQ 8plex (K N-term):1000.00	PEAKS DB
109	PGSC0003DMP400006102	K.T(+304.20)PVSLDMLGR.I	Y	56.92	1391.77	10	3.1	696.894	2	85.51	4770000	2	iTRAQ 8plex (K N-term)	T1:iTRAQ 8plex (K N-term):1000.00	PEAKS DB
109	PGSC0003DMP400006102	R.R(+304.20)GQVLEVDGEK(+304.20).A	Y	51.17	1837.04	11	1	613.355	3	42.81	4520000	1	iTRAQ 8plex (K N-term)	R1:iTRAQ 8plex (K N-term):1000.00;K11:iTRAQ 8plex (K N-term):1000.00	PEAKS DB
109	PGSC0003DMP400006102	K.Y(+304.20)QEIVNIR.L	Y	48.89	1337.76	8	-1.5	446.925	3	75.55	834000	1	iTRAQ 8plex (K N-term)	Y1:iTRAQ 8plex (K N-term):1000.00	PEAKS DB
109	PGSC0003DMP400006102	R.G(+304.20)QVLEVDGEK(+304.20).A	Y	48.8	1680.94	10	-0.7	561.32	3	57.83	2320000	1	iTRAQ 8plex (K N-term)	G1:iTRAQ 8plex (K N-term):1000.00;K10:iTRAQ 8plex (K N-term):1000.00	PEAKS DB
109	PGSC0003DMP400006102	R.D(+304.20)HSDVSNQLYANYAIGK(+304.20).D	Y	46.81	2502.29	17	-1.5	626.578	4	69.5	4560000	2	iTRAQ 8plex (K N-term)	D1:iTRAQ 8plex (K N-term):1000.00;K17:iTRAQ 8plex (K N-term):1000.00	PEAKS DB
109	PGSC0003DMP400006102	R.D(+304.20)FEENGSMER.V	Y	45.39	1516.67	10	0	759.343	2	44.46	2230000	1	iTRAQ 8plex (K N-term)	D1:iTRAQ 8plex (K N-term):1000.00	PEAKS DB
109	PGSC0003DMP400006102	R.L(+304.20)GDGTTR.R	Y	37.59	1022.56	7	1.8	512.289	2	28.69	12800000	1	iTRAQ 8plex (K N-term)	L1:iTRAQ 8plex (K N-term):1000.00	PEAKS DB
109	PGSC0003DMP400006103	K.A(+304.20)VVGEEALSSEDLLYLEFLDK(+304.20)FER.K	Y	122.29	3379.79	24	1.1	1127.61	3	118.59	204000	1	iTRAQ 8plex (K N-term)	A1:iTRAQ 8plex (K N-term):1000.00;K21:iTRAQ 8plex (K N-term):1000.00	PEAKS DB
109	PGSC0003DMP400006103	K.H(+304.20)VLVILTDMSSYADALR.E	Y	112.41	2207.19	17	0.6	736.737	3	113.93	11100000	1	iTRAQ 8plex (K N-term)	H1:iTRAQ 8plex (K N-term):1000.00	PEAKS DB
109	PGSC0003DMP400006103	K.I(+304.20)PLFSAAGLPHNEIAAQIC(+57.02)R.Q	Y	105	2481.34	20	0	828.121	3	106.47	2130000	1	iTRAQ 8plex (K N-term); Carbamidomethylation	I1:iTRAQ 8plex (K N-term):1000.00;C19:Carbamidomethylation:1000.00	PEAKS DB
109	PGSC0003DMP400006103	R.I(+304.20)FNGSGK(+304.20)PIDNGPPILPEAYR.D	Y	103.63	2862.57	21	5	716.654	4	95.43	3220000	2	iTRAQ 8plex (K N-term)	I1:iTRAQ 8plex (K N-term):1000.00;K7:iTRAQ 8plex (K N-term):1000.00	PEAKS DB
109	PGSC0003DMP400006103	R.G(+304.20)YPGYMYTDLATIYER.A	Y	103.25	2216.07	16	1.8	739.699	3	109.27	1390000	1	iTRAQ 8plex (K N-term)	G1:iTRAQ 8plex (K N-term):1000.00	PEAKS DB
109	PGSC0003DMP400006103	R.V(+304.20)TLFLNLANDPTIER.I	Y	101.11	2019.13	15	1.6	1010.57	2	116	1770000	1	iTRAQ 8plex (K N-term)	V1:iTRAQ 8plex (K N-term):1000.00	PEAKS DB
109	PGSC0003DMP400006103	R.N(+304.20)IFQSLDLAWTLLR.I	Y	100.88	1993.12	14	0.6	665.383	3	124.83	8210000	2	iTRAQ 8plex (K N-term)	N1:iTRAQ 8plex (K N-term):1000.00	PEAKS DB
109	PGSC0003DMP400006103	R.R(+304.20)GYPGYMYTDLATIYER.A	Y	91.55	2372.17	17	1.2	791.732	3	93.81	572000	1	iTRAQ 8plex (K N-term)	R1:iTRAQ 8plex (K N-term):1000.00	PEAKS DB
109	PGSC0003DMP400006103	K.A(+304.20)VVQVFEGTSGIDNK(+304.20).Y	Y	86.08	2171.19	15	1.7	724.74	3	92.79	9520000	1	iTRAQ 8plex (K N-term)	A1:iTRAQ 8plex (K N-term):1000.00;K15:iTRAQ 8plex (K N-term):1000.00	PEAKS DB
109	PGSC0003DMP400006103	R.Q(+304.20)IYPPINVLPSLSR.L	Y	83.82	1900.1	14	-2.4	634.374	3	108.92	0	0	iTRAQ 8plex (K N-term)	Q1:iTRAQ 8plex (K N-term):1000.00	PEAKS DB
109	PGSC0003DMP400006103	R.T(+304.20)YPEEMIQTGISTVDVMNSIAR.G	Y	81.34	2758.38	22	1.5	920.468	3	117.02	463000	1	iTRAQ 8plex (K N-term)	T1:iTRAQ 8plex (K N-term):1000.00	PEAKS DB
109	PGSC0003DMP400006103	K.Y(+304.20)TTVQFTGEVLK(+304.20).T	Y	79.21	1993.12	12	3.9	665.385	3	87.55	13000000	1	iTRAQ 8plex (K N-term)	Y1:iTRAQ 8plex (K N-term):1000.00;K12:iTRAQ 8plex (K N-term):1000.00	PEAKS DB
109	PGSC0003DMP400006103	R.K(+304.20)(+304.20)FVSQGAYDTR.N	Y	71.75	1879.03	11	0.6	627.351	3	45.65	8700000	1	iTRAQ 8plex (K N-term)	K1:iTRAQ 8plex (K N-term):1000.00;K1:iTRAQ 8plex (K N-term):1000.00	PEAKS DB
109	PGSC0003DMP400006103	K.S(+304.20)AIGEGMTR.R	Y	67.33	1224.64	9	0.3	613.327	2	40.26	9950000	1	iTRAQ 8plex (K N-term)	S1:iTRAQ 8plex (K N-term):1000.00	PEAKS DB
109	PGSC0003DMP400006103	R.T(+304.20)VSGVAGPLVILDK(+304.20).V	Y	64.23	1976.2	14	4.2	659.744	3	102.68	9400000	2	iTRAQ 8plex (K N-term)	T1:iTRAQ 8plex (K N-term):1000.00;K14:iTRAQ 8plex (K N-term):1000.00	PEAKS DB
109	PGSC0003DMP400006103	K.F(+304.20)VSQGAYDTR.N	Y	63.47	1446.74	10	-1.7	724.374	2	54.86	4670000	2	iTRAQ 8plex (K N-term)	F1:iTRAQ 8plex (K N-term):1000.00	PEAKS DB
109	PGSC0003DMP400006103	K.T(+304.20)LDQYYSR.D	Y	58.28	1348.69	8	-2.1	675.35	2	54.87	13400000	1	iTRAQ 8plex (K N-term)	T1:iTRAQ 8plex (K N-term):1000.00	PEAKS DB
109	PGSC0003DMP400006103	K.T(+304.20)PVSLDMLGR.I	Y	56.92	1391.77	10	3.1	696.894	2	85.51	4770000	2	iTRAQ 8plex (K N-term)	T1:iTRAQ 8plex (K N-term):1000.00	PEAKS DB
109	PGSC0003DMP400006103	R.R(+304.20)GQVLEVDGEK(+304.20).A	Y	51.17	1837.04	11	1	613.355	3	42.81	4520000	1	iTRAQ 8plex (K N-term)	R1:iTRAQ 8plex (K N-term):1000.00;K11:iTRAQ 8plex (K N-term):1000.00	PEAKS DB
109	PGSC0003DMP400006103	K.Y(+304.20)QEIVNIR.L	Y	48.89	1337.76	8	-1.5	446.925	3	75.55	834000	1	iTRAQ 8plex (K N-term)	Y1:iTRAQ 8plex (K N-term):1000.00	PEAKS DB
109	PGSC0003DMP400006103	R.G(+304.20)QVLEVDGEK(+304.20).A	Y	48.8	1680.94	10	-0.7	561.32	3	57.83	2320000	1	iTRAQ 8plex (K N-term)	G1:iTRAQ 8plex (K N-term):1000.00;K10:iTRAQ 8plex (K N-term):1000.00	PEAKS DB
109	PGSC0003DMP400006103	R.D(+304.20)HSDVSNQLYANYAIGK(+304.20).D	Y	46.81	2502.29	17	-1.5	626.578	4	69.5	4560000	2	iTRAQ 8plex (K N-term)	D1:iTRAQ 8plex (K N-term):1000.00;K17:iTRAQ 8plex (K N-term):1000.00	PEAKS DB
109	PGSC0003DMP400006103	R.D(+304.20)FEENGSMER.V	Y	45.39	1516.67	10	0	759.343	2	44.46	2230000	1	iTRAQ 8plex (K N-term)	D1:iTRAQ 8plex (K N-term):1000.00	PEAKS DB
109	PGSC0003DMP400006103	R.L(+304.20)GDGTTR.R	Y	37.59	1022.56	7	1.8	512.289	2	28.69	12800000	1	iTRAQ 8plex (K N-term)	L1:iTRAQ 8plex (K N-term):1000.00	PEAKS DB
36	PGSC0003DMP400003838	K.T(+304.20)VDELFSVIPEDGR.R	Y	114.06	1879.98	14	-0.5	940.996	2	111.1	2280000	2	iTRAQ 8plex (K N-term)	T1:iTRAQ 8plex (K N-term):1000.00	PEAKS DB
36	PGSC0003DMP400003838	R.A(+304.20)K(+304.20)DPGTVFVAGATGQAGIR.I	Y	107.55	2423.36	19	-2	808.794	3	69.94	39300000	2	iTRAQ 8plex (K N-term)	A1:iTRAQ 8plex (K N-term):1000.00;K2:iTRAQ 8plex (K N-term):1000.00	PEAKS DB
36	PGSC0003DMP400003838	R.L(+304.20)NAVASTFQDAESIAK(+304.20).A	Y	99.55	2272.24	16	2.7	758.423	3	110.7	19100000	2	iTRAQ 8plex (K N-term)	L1:iTRAQ 8plex (K N-term):1000.00;K16:iTRAQ 8plex (K N-term):1000.00	PEAKS DB
36	PGSC0003DMP400003838	K.S(+304.20)QPLTIAEFLQK(+304.20).I	Y	98.75	1982.16	12	3.7	992.089	2	107.69	34700000	3	iTRAQ 8plex (K N-term)	S1:iTRAQ 8plex (K N-term):1000.00;K12:iTRAQ 8plex (K N-term):1000.00	PEAKS DB
36	PGSC0003DMP400003838	K.T(+304.20)VDELFSVIPEDGRR.K	Y	95.36	2036.08	15	4	679.703	3	100.62	54400000	2	iTRAQ 8plex (K N-term)	T1:iTRAQ 8plex (K N-term):1000.00	PEAKS DB
36	PGSC0003DMP400003838	K.L(+304.20)VVDVFSNTAVAENK(+304.20).V	Y	94.32	2213.24	15	2.7	738.756	3	106.37	20200000	2	iTRAQ 8plex (K N-term)	L1:iTRAQ 8plex (K N-term):1000.00;K15:iTRAQ 8plex (K N-term):1000.00	PEAKS DB
36	PGSC0003DMP400003838	K.A(+304.20)SSPSIPSVESLLDK(+304.20).A	Y	93.62	2137.2	15	2.7	713.409	3	105.3	8880000	1	iTRAQ 8plex (K N-term)	A1:iTRAQ 8plex (K N-term):1000.00;K15:iTRAQ 8plex (K N-term):1000.00	PEAKS DB
36	PGSC0003DMP400003838	K.L(+304.20)TEDFSPESSYK(+304.20).I	Y	92.99	2010.03	12	-1.7	671.016	3	77.84	19300000	1	iTRAQ 8plex (K N-term)	L1:iTRAQ 8plex (K N-term):1000.00;K12:iTRAQ 8plex (K N-term):1000.00	PEAKS DB
36	PGSC0003DMP400003838	K.I(+304.20)VVSAEGSAGADAYK(+304.20).V	Y	91.72	2045.11	15	-0.6	682.712	3	70.44	13400000	1	iTRAQ 8plex (K N-term)	I1:iTRAQ 8plex (K N-term):1000.00;K15:iTRAQ 8plex (K N-term):1000.00	PEAKS DB
36	PGSC0003DMP400003838	K.V(+304.20)VEVFADPSAPSK(+304.20).T	Y	86.98	1953.09	13	4.5	652.041	3	88.19	38100000	3	iTRAQ 8plex (K N-term)	V1:iTRAQ 8plex (K N-term):1000.00;K13:iTRAQ 8plex (K N-term):1000.00	PEAKS DB
36	PGSC0003DMP400003838	K.T(+304.20)K(+304.20)LTEDFSPESSYK(+304.20).I	Y	83.63	2543.37	14	0.7	636.851	4	68.96	5640000	2	iTRAQ 8plex (K N-term)	T1:iTRAQ 8plex (K N-term):1000.00;K2:iTRAQ 8plex (K N-term):1000.00;K14:iTRAQ 8plex (K N-term):1000.00	PEAKS DB
36	PGSC0003DMP400003838	K.I(+304.20)VETDLSYTLIK(+304.20).T	Y	83.26	2002.17	12	2.8	668.399	3	106.37	26700000	2	iTRAQ 8plex (K N-term)	I1:iTRAQ 8plex (K N-term):1000.00;K12:iTRAQ 8plex (K N-term):1000.00	PEAKS DB
36	PGSC0003DMP400003838	K.A(+304.20)AASIAK(+304.20)EPEEK(+304.20).A	Y	79.9	2155.25	12	2.6	539.82	4	45.6	25800000	2	iTRAQ 8plex (K N-term)	A1:iTRAQ 8plex (K N-term):1000.00;K7:iTRAQ 8plex (K N-term):1000.00;K12:iTRAQ 8plex (K N-term):1000.00	PEAKS DB
36	PGSC0003DMP400003838	R.A(+304.20)GVSDLGAAQELAR.L	Y	76.26	1660.9	14	-1.6	831.456	2	71.36	1860000	1	iTRAQ 8plex (K N-term)	A1:iTRAQ 8plex (K N-term):1000.00	PEAKS DB
36	PGSC0003DMP400003838	K.Q(+304.20)TEVAATEK(+304.20).R	Y	64.18	1583.89	9	4.1	528.972	3	35.77	17600000	1	iTRAQ 8plex (K N-term)	Q1:iTRAQ 8plex (K N-term):1000.00;K9:iTRAQ 8plex (K N-term):1000.00	PEAKS DB
36	PGSC0003DMP400003838	K.G(+304.20)LSTGFSFEK(+304.20).F	Y	63.63	1679.92	10	-0.3	560.982	3	80.66	37300000	2	iTRAQ 8plex (K N-term)	G1:iTRAQ 8plex (K N-term):1000.00;K10:iTRAQ 8plex (K N-term):1000.00	PEAKS DB
36	PGSC0003DMP400003838	K.A(+304.20)YAEALEK(+304.20).S	Y	62.1	1501.85	8	0.1	751.932	2	60.83	13300000	2	iTRAQ 8plex (K N-term)	A1:iTRAQ 8plex (K N-term):1000.00;K8:iTRAQ 8plex (K N-term):1000.00	PEAKS DB
36	PGSC0003DMP400003838	K.I(+304.20)FGGLFQQETIYVDD	Y	59.95	2048.04	15	1	1025.03	2	122.89	396000	1	iTRAQ 8plex (K N-term)	I1:iTRAQ 8plex (K N-term):1000.00	PEAKS DB
36	PGSC0003DMP400003838	K.R(+304.20)LNAVASTFQDAESIAK(+304.20).A	Y	59.25	2428.34	17	4	608.095	4	87.06	5170000	2	iTRAQ 8plex (K N-term)	R1:iTRAQ 8plex (K N-term):1000.00;K17:iTRAQ 8plex (K N-term):1000.00	PEAKS DB
36	PGSC0003DMP400003838	K.Q(+304.20)TEVAATEK(+304.20)R.K	Y	58.63	1739.99	10	3.9	581.006	3	30.26	6310000	1	iTRAQ 8plex (K N-term)	Q1:iTRAQ 8plex (K N-term):1000.00;K9:iTRAQ 8plex (K N-term):1000.00	PEAKS DB
36	PGSC0003DMP400003838	R.K(+304.20)(+304.20)AYAEALEK(+304.20).S	Y	54.86	1934.14	9	1.9	645.723	3	57.71	0	0	iTRAQ 8plex (K N-term)	K1:iTRAQ 8plex (K N-term):1000.00;K1:iTRAQ 8plex (K N-term):1000.00;K9:iTRAQ 8plex (K N-term):1000.00	PEAKS DB
36	PGSC0003DMP400003838	K.T(+304.20)PPRNPFASK(+304.20).T	Y	54.27	1721.99	10	1.6	575.006	3	49.31	24200000	2	iTRAQ 8plex (K N-term)	T1:iTRAQ 8plex (K N-term):1000.00;K10:iTRAQ 8plex (K N-term):1000.00	PEAKS DB
36	PGSC0003DMP400003838	K.S(+304.20)K(+304.20)AEVEAR.G	Y	52.22	1496.87	8	1.6	499.964	3	28.19	45500000	1	iTRAQ 8plex (K N-term)	S1:iTRAQ 8plex (K N-term):1000.00;K2:iTRAQ 8plex (K N-term):1000.00	PEAKS DB
36	PGSC0003DMP400003838	K.V(+304.20)VVTIGK(+304.20).G	Y	50.76	1322.86	7	-0.3	662.439	2	65.35	42700000	2	iTRAQ 8plex (K N-term)	V1:iTRAQ 8plex (K N-term):1000.00;K7:iTRAQ 8plex (K N-term):1000.00	PEAKS DB
36	PGSC0003DMP400003838	K.A(+304.20)AASIAK(+304.20).E	Y	47	1238.77	7	-0.4	620.392	2	39.45	1900000	1	iTRAQ 8plex (K N-term)	A1:iTRAQ 8plex (K N-term):1000.00;K7:iTRAQ 8plex (K N-term):1000.00	PEAKS DB
36	PGSC0003DMP400003838	K.A(+304.20)IGNASK(+304.20).V	Y	44.82	1267.76	7	2.4	634.889	2	32.89	26500000	2	iTRAQ 8plex (K N-term)	A1:iTRAQ 8plex (K N-term):1000.00;K7:iTRAQ 8plex (K N-term):1000.00	PEAKS DB
36	PGSC0003DMP400003838	K.V(+304.20)ISNDESK(+304.20)R.L	Y	40.15	1654.94	9	2.8	414.742	4	32.07	36200000	3	iTRAQ 8plex (K N-term)	V1:iTRAQ 8plex (K N-term):1000.00;K8:iTRAQ 8plex (K N-term):1000.00	PEAKS DB
36	PGSC0003DMP400003838	R.I(+304.20)AQLLLR.E	Y	39.54	1129.74	7	3.2	565.881	2	103.51	56000000	1	iTRAQ 8plex (K N-term)	I1:iTRAQ 8plex (K N-term):1000.00	PEAKS DB
36	PGSC0003DMP400003838	R.G(+304.20)AAEASK(+304.20)R.Q	Y	38.39	1396.81	8	1.3	466.613	3	22.12	1090000	2	iTRAQ 8plex (K N-term)	G1:iTRAQ 8plex (K N-term):1000.00;K7:iTRAQ 8plex (K N-term):1000.00	PEAKS DB
36	PGSC0003DMP400003838	K.V(+304.20)ISNDESK(+304.20).R	Y	37.78	1498.83	8	2	750.426	2	40.17	1160000	1	iTRAQ 8plex (K N-term)	V1:iTRAQ 8plex (K N-term):1000.00;K8:iTRAQ 8plex (K N-term):1000.00	PEAKS DB
36	PGSC0003DMP400003838	K.E(+304.20)APK(+304.20)PAK(+304.20).Q	Y	36.44	1652.02	7	4.9	551.684	3	30.06	7960000	1	iTRAQ 8plex (K N-term)	E1:iTRAQ 8plex (K N-term):1000.00;K4:iTRAQ 8plex (K N-term):1000.00;K7:iTRAQ 8plex (K N-term):1000.00	PEAKS DB
164	PGSC0003DMP400055596	R.D(+304.20)IMEMVAPAGPMYQAGTLSGNPLAMTAGIHTLK(+304.20).R	Y	131.46	3994.05	33	2	999.523	4	114.07	461000	1	iTRAQ 8plex (K N-term)	D1:iTRAQ 8plex (K N-term):1000.00;K33:iTRAQ 8plex (K N-term):1000.00	PEAKS DB
164	PGSC0003DMP400055596	K.E(+304.20)NDALLIFDEVMTGFR.L	Y	125.62	2173.1	16	0.5	725.374	3	124.87	6580000	2	iTRAQ 8plex (K N-term)	E1:iTRAQ 8plex (K N-term):1000.00	PEAKS DB
164	PGSC0003DMP400055596	R.L(+304.20)AYGGAQEYFGITPDLTTLGK(+304.20).I	Y	122.84	2822.52	21	2	941.849	3	112.87	5660000	2	iTRAQ 8plex (K N-term)	L1:iTRAQ 8plex (K N-term):1000.00;K21:iTRAQ 8plex (K N-term):1000.00	PEAKS DB
164	PGSC0003DMP400055596	R.G(+304.20)MFGFFFADGPVYNFSDAK(+304.20).K	Y	120.03	2724.34	19	2.7	682.094	4	118.81	707000	1	iTRAQ 8plex (K N-term)	G1:iTRAQ 8plex (K N-term):1000.00;K19:iTRAQ 8plex (K N-term):1000.00	PEAKS DB
164	PGSC0003DMP400055596	R.G(+304.20)MLEEGVYFAPSQFEAGFTSLAHTPEDIQR.T	Y	117.97	3630.76	30	1.9	908.698	4	114.41	2570000	1	iTRAQ 8plex (K N-term)	G1:iTRAQ 8plex (K N-term):1000.00	PEAKS DB
164	PGSC0003DMP400055596	K.S(+304.20)VGGQPIIIDSVK(+304.20).G	Y	82.98	1920.14	13	-3.5	641.052	3	77.81	7560000	1	iTRAQ 8plex (K N-term)	S1:iTRAQ 8plex (K N-term):1000.00;K13:iTRAQ 8plex (K N-term):1000.00	PEAKS DB
164	PGSC0003DMP400055596	K.A(+304.20)K(+304.20)ELMPGGVNSPVR.A	Y	76.37	2062.17	14	0.6	688.398	3	63.16	3710000	1	iTRAQ 8plex (K N-term)	A1:iTRAQ 8plex (K N-term):1000.00;K2:iTRAQ 8plex (K N-term):1000.00	PEAKS DB
164	PGSC0003DMP400055596	R.M(+304.20)RDIDGNEYIDYVGSWGPAIIGHADDEVLAALAETMK(+304.20).K	Y	73.27	4643.3	37	2.1	929.67	5	122.49	244000	1	iTRAQ 8plex (K N-term)	M1:iTRAQ 8plex (K N-term):1000.00;K37:iTRAQ 8plex (K N-term):1000.00	PEAKS DB
164	PGSC0003DMP400055596	K.T(+304.20)GHAMC(+57.02)GGFIR.G	Y	72.79	1509.74	11	-0.4	504.255	3	43.03	4150000	1	iTRAQ 8plex (K N-term); Carbamidomethylation	T1:iTRAQ 8plex (K N-term):1000.00;C6:Carbamidomethylation:1000.00	PEAKS DB
164	PGSC0003DMP400055596	K.I(+304.20)TGELTQGILDAGK(+304.20).K	Y	68.83	2023.17	14	-6.3	675.392	3	104.58	0	0	iTRAQ 8plex (K N-term)	I1:iTRAQ 8plex (K N-term):1000.00;K14:iTRAQ 8plex (K N-term):1000.00	PEAKS DB
164	PGSC0003DMP400055596	K.A(+304.20)GSGVATLGLPDSPGVPK(+304.20).A	Y	67.38	2230.27	18	5	744.433	3	85.51	3920000	2	iTRAQ 8plex (K N-term)	A1:iTRAQ 8plex (K N-term):1000.00;K18:iTRAQ 8plex (K N-term):1000.00	PEAKS DB
164	PGSC0003DMP400055596	K.E(+304.20)LMPGGVNSPVR.A	Y	65.93	1558.84	12	-0.8	780.426	2	67.75	2840000	2	iTRAQ 8plex (K N-term)	E1:iTRAQ 8plex (K N-term):1000.00	PEAKS DB
164	PGSC0003DMP400055596	K.I(+304.20)IGGGLPVGAYGGR.R	Y	60.46	1589.91	14	3.9	530.981	3	88.47	12600000	2	iTRAQ 8plex (K N-term)	I1:iTRAQ 8plex (K N-term):1000.00	PEAKS DB
164	PGSC0003DMP400055596	R.L(+304.20)QGQGTYEHLDK(+304.20)ITGELTQGILDAGK(+304.20)K(+304.20).T	Y	57.6	4129.32	27	3.6	689.231	6	103.07	1500000	1	iTRAQ 8plex (K N-term)	L1:iTRAQ 8plex (K N-term):1000.00;K12:iTRAQ 8plex (K N-term):1000.00;K26:iTRAQ 8plex (K N-term):1000.00;K27:iTRAQ 8plex (K N-term):1000.00	PEAKS DB
164	PGSC0003DMP400055596	K.S(+304.20)EEAFSK(+304.20).A	Y	48.99	1404.76	7	3	469.262	3	43.1	17200000	2	iTRAQ 8plex (K N-term)	S1:iTRAQ 8plex (K N-term):1000.00;K7:iTRAQ 8plex (K N-term):1000.00	PEAKS DB
164	PGSC0003DMP400055596	K.I(+304.20)TGELTQGILDAGK(+304.20)K(+304.20).T	Y	48.56	2455.46	15	3.8	614.875	4	91.3	5770000	1	iTRAQ 8plex (K N-term)	I1:iTRAQ 8plex (K N-term):1000.00;K14:iTRAQ 8plex (K N-term):1000.00;K15:iTRAQ 8plex (K N-term):1000.00	PEAKS DB
164	PGSC0003DMP400055596	R.T(+304.20)IAAAEK(+304.20).V	Y	45.07	1310.79	7	1.4	437.938	3	39.7	26200000	2	iTRAQ 8plex (K N-term)	T1:iTRAQ 8plex (K N-term):1000.00;K7:iTRAQ 8plex (K N-term):1000.00	PEAKS DB
164	PGSC0003DMP400055596	R.D(+304.20)IDGNEYIDYVGSWGPAIIGHADDEVLAALAETMK(+304.20)K(+304.20).G	Y	44.92	4788.46	36	1.3	799.084	6	121.91	460000	1	iTRAQ 8plex (K N-term)	D1:iTRAQ 8plex (K N-term):1000.00;K35:iTRAQ 8plex (K N-term):1000.00;K36:iTRAQ 8plex (K N-term):1000.00	PEAKS DB
164	PGSC0003DMP400055596	R.L(+304.20)QGQGTYEHLDK(+304.20).I	Y	26.2	1996.07	12	-1.2	500.025	4	51.7	1610000	1	iTRAQ 8plex (K N-term)	L1:iTRAQ 8plex (K N-term):1000.00;K12:iTRAQ 8plex (K N-term):1000.00	PEAKS DB
64	PGSC0003DMP400007100	R.K(+304.20)(+304.20)DLYGNIVLSGGSTMFPGIADR.M	N	119.63	2918.57	22	-1.3	973.862	3	107.89	246000	1	iTRAQ 8plex (K N-term)	K1:iTRAQ 8plex (K N-term):1000.00;K1:iTRAQ 8plex (K N-term):1000.00	PEAKS DB
64	PGSC0003DMP400007100	K.M(+304.20)TQIMFETFNVPAMYVAIQAVLSLYASGR.T	N	118.05	3554.82	29	1.3	889.714	4	126.04	23100	1	iTRAQ 8plex (K N-term)	M1:iTRAQ 8plex (K N-term):1000.00	PEAKS DB
64	PGSC0003DMP400007100	K.D(+304.20)LYGNIVLSGGSTMFPGIADR.M	N	114.74	2486.27	21	2	829.766	3	113.42	4770000	1	iTRAQ 8plex (K N-term)	D1:iTRAQ 8plex (K N-term):1000.00	PEAKS DB
64	PGSC0003DMP400007100	K.Y(+304.20)PIEHGIVSNWDDMEK(+304.20).I	N	109.8	2540.27	16	3.3	847.768	3	88.19	6110000	1	iTRAQ 8plex (K N-term)	Y1:iTRAQ 8plex (K N-term):1000.00;K16:iTRAQ 8plex (K N-term):1000.00	PEAKS DB
64	PGSC0003DMP400007100	K.L(+304.20)AYVALDYEQEIETAR.S	N	108.07	2187.13	16	2.5	1094.58	2	115.48	5160000	3	iTRAQ 8plex (K N-term)	L1:iTRAQ 8plex (K N-term):1000.00	PEAKS DB
64	PGSC0003DMP400007100	K.N(+304.20)YELPDGQVITIGAER.F	N	94.7	2078.09	16	1.1	693.705	3	95.22	2380000	1	iTRAQ 8plex (K N-term)	N1:iTRAQ 8plex (K N-term):1000.00	PEAKS DB
64	PGSC0003DMP400007100	K.I(+304.20)WHHTFYNELR.V	N	93.81	1818.94	11	-2.2	455.742	4	65.1	72400000	2	iTRAQ 8plex (K N-term)	I1:iTRAQ 8plex (K N-term):1000.00	PEAKS DB
64	PGSC0003DMP400007100	R.V(+304.20)APEEHPVLLTEAPLNPK(+304.20).A	N	93.09	2561.46	18	-0.2	641.371	4	80.86	45000000	2	iTRAQ 8plex (K N-term)	V1:iTRAQ 8plex (K N-term):1000.00;K18:iTRAQ 8plex (K N-term):1000.00	PEAKS DB
64	PGSC0003DMP400007100	R.H(+304.20)TGVMVGMGQK(+304.20).D	N	87.45	1751.95	11	1.9	584.993	3	43.18	61700000	2	iTRAQ 8plex (K N-term)	H1:iTRAQ 8plex (K N-term):1000.00;K11:iTRAQ 8plex (K N-term):1000.00	PEAKS DB
64	PGSC0003DMP400007100	K.D(+304.20)AYVGDEAQSK(+304.20).R	N	82.63	1789.92	11	2.3	597.649	3	44.71	12300000	1	iTRAQ 8plex (K N-term)	D1:iTRAQ 8plex (K N-term):1000.00;K11:iTRAQ 8plex (K N-term):1000.00	PEAKS DB
64	PGSC0003DMP400007100	K.G(+304.20)EYDESGPSIVHRK(+304.20).C	N	79.21	2181.15	14	-1.7	546.295	4	39.16	6320000	1	iTRAQ 8plex (K N-term)	G1:iTRAQ 8plex (K N-term):1000.00;K14:iTRAQ 8plex (K N-term):1000.00	PEAKS DB
64	PGSC0003DMP400007100	R.G(+304.20)YMFTTTAER.E	N	75.67	1479.73	10	-2.6	740.869	2	63.62	18300000	2	iTRAQ 8plex (K N-term)	G1:iTRAQ 8plex (K N-term):1000.00	PEAKS DB
64	PGSC0003DMP400007100	K.E(+304.20)ITALAPSSMK(+304.20).I	N	69.67	1755	11	0.5	586.006	3	75.37	42800000	3	iTRAQ 8plex (K N-term)	E1:iTRAQ 8plex (K N-term):1000.00;K11:iTRAQ 8plex (K N-term):1000.00	PEAKS DB
64	PGSC0003DMP400007100	K.D(+304.20)AYVGDEAQSK(+304.20)R.G	N	69.44	1946.02	12	0.3	487.513	4	37.23	15200000	2	iTRAQ 8plex (K N-term)	D1:iTRAQ 8plex (K N-term):1000.00;K11:iTRAQ 8plex (K N-term):1000.00	PEAKS DB
64	PGSC0003DMP400007100	K.A(+304.20)GFAGDDAPR.A	N	68.62	1279.64	10	0.2	640.828	2	40.63	29700000	2	iTRAQ 8plex (K N-term)	A1:iTRAQ 8plex (K N-term):1000.00	PEAKS DB
64	PGSC0003DMP400007100	R.D(+304.20)LTDNLMK(+304.20).I	Y	56.71	1556.86	8	0.3	519.96	3	69.47	15300000	2	iTRAQ 8plex (K N-term)	D1:iTRAQ 8plex (K N-term):1000.00;K8:iTRAQ 8plex (K N-term):1000.00	PEAKS DB
64	PGSC0003DMP400007100	R.T(+304.20)TGIVLDSGDGVSHTVPIYEGYALPHAILR.L	N	46.4	3454.84	30	3.2	1152.62	3	106	0	0	iTRAQ 8plex (K N-term)	T1:iTRAQ 8plex (K N-term):1000.00	PEAKS DB
64	PGSC0003DMP400007100	K.V(+304.20)VAPPERK(+304.20).Y	N	45.67	1502.93	8	4.2	376.741	4	35.59	29500000	1	iTRAQ 8plex (K N-term)	V1:iTRAQ 8plex (K N-term):1000.00;K8:iTRAQ 8plex (K N-term):1000.00	PEAKS DB
64	PGSC0003DMP400007100	K.V(+304.20)VAPPER.K	N	44.09	1070.63	7	-2.5	536.323	2	38	4110000	1	iTRAQ 8plex (K N-term)	V1:iTRAQ 8plex (K N-term):1000.00	PEAKS DB
64	PGSC0003DMP400007100	R.S(+304.20)SSSIEK(+304.20).N	N	40.09	1344.76	7	2.8	673.389	2	31.27	3460000	1	iTRAQ 8plex (K N-term)	S1:iTRAQ 8plex (K N-term):1000.00;K7:iTRAQ 8plex (K N-term):1000.00	PEAKS DB
64	PGSC0003DMP400007100	K.I(+304.20)K(+304.20)VVAPPER.K	N	35.56	1616.01	9	0.3	539.678	3	50.27	4910000	1	iTRAQ 8plex (K N-term)	I1:iTRAQ 8plex (K N-term):1000.00;K2:iTRAQ 8plex (K N-term):1000.00	PEAKS DB
64	PGSC0003DMP400007100	K.I(+304.20)K(+304.20)VVAPPERK(+304.20).Y	N	35.52	2048.31	10	1.5	513.085	4	45.79	2610000	1	iTRAQ 8plex (K N-term)	I1:iTRAQ 8plex (K N-term):1000.00;K2:iTRAQ 8plex (K N-term):1000.00;K10:iTRAQ 8plex (K N-term):1000.00	PEAKS DB
64	PGSC0003DMP400007100	R.H(+304.20)TGVM(+15.99)VGMGQK(+304.20).D	N	30.3	1767.95	11	1.8	590.324	3	36.2	664000	1	iTRAQ 8plex (K N-term); Oxidation (M)	H1:iTRAQ 8plex (K N-term):1000.00;M5:Oxidation (M):34.94;K11:iTRAQ 8plex (K N-term):1000.00	PEAKS DB
64	PGSC0003DMP400007099	R.K(+304.20)(+304.20)DLYGNIVLSGGSTMFPGIADR.M	N	119.63	2918.57	22	-1.3	973.862	3	107.89	246000	1	iTRAQ 8plex (K N-term)	K1:iTRAQ 8plex (K N-term):1000.00;K1:iTRAQ 8plex (K N-term):1000.00	PEAKS DB
64	PGSC0003DMP400007099	K.M(+304.20)TQIMFETFNVPAMYVAIQAVLSLYASGR.T	N	118.05	3554.82	29	1.3	889.714	4	126.04	23100	1	iTRAQ 8plex (K N-term)	M1:iTRAQ 8plex (K N-term):1000.00	PEAKS DB
64	PGSC0003DMP400007099	K.D(+304.20)LYGNIVLSGGSTMFPGIADR.M	N	114.74	2486.27	21	2	829.766	3	113.42	4770000	1	iTRAQ 8plex (K N-term)	D1:iTRAQ 8plex (K N-term):1000.00	PEAKS DB
64	PGSC0003DMP400007099	K.Y(+304.20)PIEHGIVSNWDDMEK(+304.20).I	N	109.8	2540.27	16	3.3	847.768	3	88.19	6110000	1	iTRAQ 8plex (K N-term)	Y1:iTRAQ 8plex (K N-term):1000.00;K16:iTRAQ 8plex (K N-term):1000.00	PEAKS DB
64	PGSC0003DMP400007099	K.L(+304.20)AYVALDYEQEIETAR.S	N	108.07	2187.13	16	2.5	1094.58	2	115.48	5160000	3	iTRAQ 8plex (K N-term)	L1:iTRAQ 8plex (K N-term):1000.00	PEAKS DB
64	PGSC0003DMP400007099	K.N(+304.20)YELPDGQVITIGAER.F	N	94.7	2078.09	16	1.1	693.705	3	95.22	2380000	1	iTRAQ 8plex (K N-term)	N1:iTRAQ 8plex (K N-term):1000.00	PEAKS DB
64	PGSC0003DMP400007099	K.I(+304.20)WHHTFYNELR.V	N	93.81	1818.94	11	-2.2	455.742	4	65.1	72400000	2	iTRAQ 8plex (K N-term)	I1:iTRAQ 8plex (K N-term):1000.00	PEAKS DB
64	PGSC0003DMP400007099	R.V(+304.20)APEEHPVLLTEAPLNPK(+304.20).A	N	93.09	2561.46	18	-0.2	641.371	4	80.86	45000000	2	iTRAQ 8plex (K N-term)	V1:iTRAQ 8plex (K N-term):1000.00;K18:iTRAQ 8plex (K N-term):1000.00	PEAKS DB
64	PGSC0003DMP400007099	R.H(+304.20)TGVMVGMGQK(+304.20).D	N	87.45	1751.95	11	1.9	584.993	3	43.18	61700000	2	iTRAQ 8plex (K N-term)	H1:iTRAQ 8plex (K N-term):1000.00;K11:iTRAQ 8plex (K N-term):1000.00	PEAKS DB
64	PGSC0003DMP400007099	K.D(+304.20)AYVGDEAQSK(+304.20).R	N	82.63	1789.92	11	2.3	597.649	3	44.71	12300000	1	iTRAQ 8plex (K N-term)	D1:iTRAQ 8plex (K N-term):1000.00;K11:iTRAQ 8plex (K N-term):1000.00	PEAKS DB
64	PGSC0003DMP400007099	K.G(+304.20)EYDESGPSIVHRK(+304.20).C	N	79.21	2181.15	14	-1.7	546.295	4	39.16	6320000	1	iTRAQ 8plex (K N-term)	G1:iTRAQ 8plex (K N-term):1000.00;K14:iTRAQ 8plex (K N-term):1000.00	PEAKS DB
64	PGSC0003DMP400007099	R.G(+304.20)YMFTTTAER.E	N	75.67	1479.73	10	-2.6	740.869	2	63.62	18300000	2	iTRAQ 8plex (K N-term)	G1:iTRAQ 8plex (K N-term):1000.00	PEAKS DB
64	PGSC0003DMP400007099	K.E(+304.20)ITALAPSSMK(+304.20).I	N	69.67	1755	11	0.5	586.006	3	75.37	42800000	3	iTRAQ 8plex (K N-term)	E1:iTRAQ 8plex (K N-term):1000.00;K11:iTRAQ 8plex (K N-term):1000.00	PEAKS DB
64	PGSC0003DMP400007099	K.D(+304.20)AYVGDEAQSK(+304.20)R.G	N	69.44	1946.02	12	0.3	487.513	4	37.23	15200000	2	iTRAQ 8plex (K N-term)	D1:iTRAQ 8plex (K N-term):1000.00;K11:iTRAQ 8plex (K N-term):1000.00	PEAKS DB
64	PGSC0003DMP400007099	K.A(+304.20)GFAGDDAPR.A	N	68.62	1279.64	10	0.2	640.828	2	40.63	29700000	2	iTRAQ 8plex (K N-term)	A1:iTRAQ 8plex (K N-term):1000.00	PEAKS DB
64	PGSC0003DMP400007099	R.D(+304.20)LTDNLMK(+304.20).I	Y	56.71	1556.86	8	0.3	519.96	3	69.47	15300000	2	iTRAQ 8plex (K N-term)	D1:iTRAQ 8plex (K N-term):1000.00;K8:iTRAQ 8plex (K N-term):1000.00	PEAKS DB
64	PGSC0003DMP400007099	R.T(+304.20)TGIVLDSGDGVSHTVPIYEGYALPHAILR.L	N	46.4	3454.84	30	3.2	1152.62	3	106	0	0	iTRAQ 8plex (K N-term)	T1:iTRAQ 8plex (K N-term):1000.00	PEAKS DB
64	PGSC0003DMP400007099	K.V(+304.20)VAPPERK(+304.20).Y	N	45.67	1502.93	8	4.2	376.741	4	35.59	29500000	1	iTRAQ 8plex (K N-term)	V1:iTRAQ 8plex (K N-term):1000.00;K8:iTRAQ 8plex (K N-term):1000.00	PEAKS DB
64	PGSC0003DMP400007099	K.V(+304.20)VAPPER.K	N	44.09	1070.63	7	-2.5	536.323	2	38	4110000	1	iTRAQ 8plex (K N-term)	V1:iTRAQ 8plex (K N-term):1000.00	PEAKS DB
64	PGSC0003DMP400007099	R.S(+304.20)SSSIEK(+304.20).N	N	40.09	1344.76	7	2.8	673.389	2	31.27	3460000	1	iTRAQ 8plex (K N-term)	S1:iTRAQ 8plex (K N-term):1000.00;K7:iTRAQ 8plex (K N-term):1000.00	PEAKS DB
64	PGSC0003DMP400007099	K.I(+304.20)K(+304.20)VVAPPER.K	N	35.56	1616.01	9	0.3	539.678	3	50.27	4910000	1	iTRAQ 8plex (K N-term)	I1:iTRAQ 8plex (K N-term):1000.00;K2:iTRAQ 8plex (K N-term):1000.00	PEAKS DB
64	PGSC0003DMP400007099	K.I(+304.20)K(+304.20)VVAPPERK(+304.20).Y	N	35.52	2048.31	10	1.5	513.085	4	45.79	2610000	1	iTRAQ 8plex (K N-term)	I1:iTRAQ 8plex (K N-term):1000.00;K2:iTRAQ 8plex (K N-term):1000.00;K10:iTRAQ 8plex (K N-term):1000.00	PEAKS DB
64	PGSC0003DMP400007099	R.H(+304.20)TGVM(+15.99)VGMGQK(+304.20).D	N	30.3	1767.95	11	1.8	590.324	3	36.2	664000	1	iTRAQ 8plex (K N-term); Oxidation (M)	H1:iTRAQ 8plex (K N-term):1000.00;M5:Oxidation (M):34.94;K11:iTRAQ 8plex (K N-term):1000.00	PEAKS DB
9	PGSC0003DMP400022437	K.N(+304.20)GWVPC(+57.02)LEFETEHGFVYR.E	N	124.66	2543.22	18	1.5	848.747	3	105.47	169000000	3	iTRAQ 8plex (K N-term); Carbamidomethylation	N1:iTRAQ 8plex (K N-term):1000.00;C6:Carbamidomethylation:1000.00	PEAKS DB
9	PGSC0003DMP400022437	K.Y(+304.20)ETLSYLPDLSDEQLLK(+304.20)EVEYLLK(+304.20).N	N	123.66	3813.09	24	4.2	1272.04	3	122.85	408000	1	iTRAQ 8plex (K N-term)	Y1:iTRAQ 8plex (K N-term):1000.00;K17:iTRAQ 8plex (K N-term):1000.00;K24:iTRAQ 8plex (K N-term):1000.00	PEAKS DB
9	PGSC0003DMP400022437	K.Y(+304.20)ETLSYLPDLSDEQLLK(+304.20).E	N	116.63	2634.41	17	3.4	1318.22	2	113.21	115000000	3	iTRAQ 8plex (K N-term)	Y1:iTRAQ 8plex (K N-term):1000.00;K17:iTRAQ 8plex (K N-term):1000.00	PEAKS DB
9	PGSC0003DMP400022437	K.L(+304.20)PMFGC(+57.02)TDATQVLAEVEEAK(+304.20)K(+304.20).A	Y	110.92	3248.74	21	2.5	813.194	4	111.87	766000	1	iTRAQ 8plex (K N-term); Carbamidomethylation	L1:iTRAQ 8plex (K N-term):1000.00;C6:Carbamidomethylation:1000.00;K20:iTRAQ 8plex (K N-term):1000.00;K21:iTRAQ 8plex (K N-term):1000.00	PEAKS DB
9	PGSC0003DMP400022437	K.K(+304.20)(+304.20)YETLSYLPDLSDEQLLK(+304.20)EVEYLLK(+304.20).N	N	107.89	4245.39	25	3.8	1062.36	4	117.91	0	0	iTRAQ 8plex (K N-term)	K1:iTRAQ 8plex (K N-term):1000.00;K1:iTRAQ 8plex (K N-term):1000.00;K18:iTRAQ 8plex (K N-term):1000.00;K25:iTRAQ 8plex (K N-term):1000.00	PEAKS DB
9	PGSC0003DMP400022437	K.K(+304.20)(+304.20)YETLSYLPDLSDEQLLK(+304.20).E	N	107.38	3066.71	18	3.3	1023.25	3	106.87	15400000	1	iTRAQ 8plex (K N-term)	K1:iTRAQ 8plex (K N-term):1000.00;K1:iTRAQ 8plex (K N-term):1000.00;K18:iTRAQ 8plex (K N-term):1000.00	PEAKS DB
9	PGSC0003DMP400022437	K.L(+304.20)PMFGC(+57.02)TDATQVLAEVEEAK(+304.20).K	Y	103.46	2816.44	20	2.3	939.824	3	116.19	7880000	1	iTRAQ 8plex (K N-term); Carbamidomethylation	L1:iTRAQ 8plex (K N-term):1000.00;C6:Carbamidomethylation:1000.00;K20:iTRAQ 8plex (K N-term):1000.00	PEAKS DB
9	PGSC0003DMP400022437	K.N(+304.20)GWVPC(+57.02)LEFETEHGFVYRENNK(+304.20).S	N	96.79	3332.64	22	1.9	834.169	4	92.31	865000	1	iTRAQ 8plex (K N-term); Carbamidomethylation	N1:iTRAQ 8plex (K N-term):1000.00;C6:Carbamidomethylation:1000.00;K22:iTRAQ 8plex (K N-term):1000.00	PEAKS DB
9	PGSC0003DMP400022437	R.Q(+304.20)VQC(+57.02)ISFIAYK(+304.20)PEGY	N	95.92	2410.27	15	5.9	804.436	3	100.12	189000000	3	iTRAQ 8plex (K N-term); Carbamidomethylation	Q1:iTRAQ 8plex (K N-term):1000.00;C4:Carbamidomethylation:1000.00;K11:iTRAQ 8plex (K N-term):1000.00	PEAKS DB
9	PGSC0003DMP400022437	R.E(+304.20)NNK(+304.20)SPGYYDGR.Y	N	88.64	2007.02	12	5.7	502.764	4	32.74	774000000	4	iTRAQ 8plex (K N-term)	E1:iTRAQ 8plex (K N-term):1000.00;K4:iTRAQ 8plex (K N-term):1000.00	PEAKS DB
9	PGSC0003DMP400022437	K.K(+304.20)(+304.20)AYPQAWIR.I	Y	69.68	1740.02	9	0	436.012	4	60.56	328000000	2	iTRAQ 8plex (K N-term)	K1:iTRAQ 8plex (K N-term):1000.00;K1:iTRAQ 8plex (K N-term):1000.00	PEAKS DB
9	PGSC0003DMP400022437	R.I(+304.20)IGFDNVR.Q	N	68.93	1236.71	8	-0.7	619.361	2	77.98	9650000000	2	iTRAQ 8plex (K N-term)	I1:iTRAQ 8plex (K N-term):1000.00	PEAKS DB
9	PGSC0003DMP400022437	K.S(+304.20)PGYYDGR.Y	N	66.16	1217.59	8	1	406.872	3	34.13	3200000000	4	iTRAQ 8plex (K N-term)	S1:iTRAQ 8plex (K N-term):1000.00	PEAKS DB
9	PGSC0003DMP400022437	K.A(+304.20)YPQAWIR.I	Y	65.09	1307.72	8	1.7	654.87	2	72.35	2360000000	4	iTRAQ 8plex (K N-term)	A1:iTRAQ 8plex (K N-term):1000.00	PEAKS DB
9	PGSC0003DMP400022437	R.K(+304.20)(+304.20)QNLDITSIASNGGR.V	N	53.25	2181.22	15	-2.3	728.08	3	62.04	246000	1	iTRAQ 8plex (K N-term)	K1:iTRAQ 8plex (K N-term):1000.00;K1:iTRAQ 8plex (K N-term):1000.00	PEAKS DB
9	PGSC0003DMP400022437	K.E(+304.20)VEYLLK(+304.20).N	N	50.79	1500.89	7	-3	501.303	3	78.56	4100000000	4	iTRAQ 8plex (K N-term)	E1:iTRAQ 8plex (K N-term):1000.00;K7:iTRAQ 8plex (K N-term):1000.00	PEAKS DB
9	PGSC0003DMP400045851	K.N(+304.20)GWVPC(+57.02)LEFETEHGFVYR.E	N	124.66	2543.22	18	1.5	848.747	3	105.47	169000000	3	iTRAQ 8plex (K N-term); Carbamidomethylation	N1:iTRAQ 8plex (K N-term):1000.00;C6:Carbamidomethylation:1000.00	PEAKS DB
9	PGSC0003DMP400045851	K.Y(+304.20)ETLSYLPDLSDEQLLK(+304.20)EVEYLLK(+304.20).N	N	123.66	3813.09	24	4.2	1272.04	3	122.85	408000	1	iTRAQ 8plex (K N-term)	Y1:iTRAQ 8plex (K N-term):1000.00;K17:iTRAQ 8plex (K N-term):1000.00;K24:iTRAQ 8plex (K N-term):1000.00	PEAKS DB
9	PGSC0003DMP400045851	K.Y(+304.20)ETLSYLPDLSDEQLLK(+304.20).E	N	116.63	2634.41	17	3.4	1318.22	2	113.21	115000000	3	iTRAQ 8plex (K N-term)	Y1:iTRAQ 8plex (K N-term):1000.00;K17:iTRAQ 8plex (K N-term):1000.00	PEAKS DB
9	PGSC0003DMP400045851	K.L(+304.20)PMFGC(+57.02)TDATQVLAEVEEAK(+304.20)K(+304.20).A	Y	110.92	3248.74	21	2.5	813.194	4	111.87	766000	1	iTRAQ 8plex (K N-term); Carbamidomethylation	L1:iTRAQ 8plex (K N-term):1000.00;C6:Carbamidomethylation:1000.00;K20:iTRAQ 8plex (K N-term):1000.00;K21:iTRAQ 8plex (K N-term):1000.00	PEAKS DB
9	PGSC0003DMP400045851	K.K(+304.20)(+304.20)YETLSYLPDLSDEQLLK(+304.20)EVEYLLK(+304.20).N	N	107.89	4245.39	25	3.8	1062.36	4	117.91	0	0	iTRAQ 8plex (K N-term)	K1:iTRAQ 8plex (K N-term):1000.00;K1:iTRAQ 8plex (K N-term):1000.00;K18:iTRAQ 8plex (K N-term):1000.00;K25:iTRAQ 8plex (K N-term):1000.00	PEAKS DB
9	PGSC0003DMP400045851	K.K(+304.20)(+304.20)YETLSYLPDLSDEQLLK(+304.20).E	N	107.38	3066.71	18	3.3	1023.25	3	106.87	15400000	1	iTRAQ 8plex (K N-term)	K1:iTRAQ 8plex (K N-term):1000.00;K1:iTRAQ 8plex (K N-term):1000.00;K18:iTRAQ 8plex (K N-term):1000.00	PEAKS DB
9	PGSC0003DMP400045851	K.L(+304.20)PMFGC(+57.02)TDATQVLAEVEEAK(+304.20).K	Y	103.46	2816.44	20	2.3	939.824	3	116.19	7880000	1	iTRAQ 8plex (K N-term); Carbamidomethylation	L1:iTRAQ 8plex (K N-term):1000.00;C6:Carbamidomethylation:1000.00;K20:iTRAQ 8plex (K N-term):1000.00	PEAKS DB
9	PGSC0003DMP400045851	K.N(+304.20)GWVPC(+57.02)LEFETEHGFVYRENNK(+304.20).S	N	96.79	3332.64	22	1.9	834.169	4	92.31	865000	1	iTRAQ 8plex (K N-term); Carbamidomethylation	N1:iTRAQ 8plex (K N-term):1000.00;C6:Carbamidomethylation:1000.00;K22:iTRAQ 8plex (K N-term):1000.00	PEAKS DB
9	PGSC0003DMP400045851	R.Q(+304.20)VQC(+57.02)ISFIAYK(+304.20)PEGY	N	95.92	2410.27	15	5.9	804.436	3	100.12	189000000	3	iTRAQ 8plex (K N-term); Carbamidomethylation	Q1:iTRAQ 8plex (K N-term):1000.00;C4:Carbamidomethylation:1000.00;K11:iTRAQ 8plex (K N-term):1000.00	PEAKS DB
9	PGSC0003DMP400045851	R.E(+304.20)NNK(+304.20)SPGYYDGR.Y	N	88.64	2007.02	12	5.7	502.764	4	32.74	774000000	4	iTRAQ 8plex (K N-term)	E1:iTRAQ 8plex (K N-term):1000.00;K4:iTRAQ 8plex (K N-term):1000.00	PEAKS DB
9	PGSC0003DMP400045851	K.K(+304.20)(+304.20)AYPQAWIR.I	Y	69.68	1740.02	9	0	436.012	4	60.56	328000000	2	iTRAQ 8plex (K N-term)	K1:iTRAQ 8plex (K N-term):1000.00;K1:iTRAQ 8plex (K N-term):1000.00	PEAKS DB
9	PGSC0003DMP400045851	R.I(+304.20)IGFDNVR.Q	N	68.93	1236.71	8	-0.7	619.361	2	77.98	9650000000	2	iTRAQ 8plex (K N-term)	I1:iTRAQ 8plex (K N-term):1000.00	PEAKS DB
9	PGSC0003DMP400045851	K.S(+304.20)PGYYDGR.Y	N	66.16	1217.59	8	1	406.872	3	34.13	3200000000	4	iTRAQ 8plex (K N-term)	S1:iTRAQ 8plex (K N-term):1000.00	PEAKS DB
9	PGSC0003DMP400045851	K.A(+304.20)YPQAWIR.I	Y	65.09	1307.72	8	1.7	654.87	2	72.35	2360000000	4	iTRAQ 8plex (K N-term)	A1:iTRAQ 8plex (K N-term):1000.00	PEAKS DB
9	PGSC0003DMP400045851	R.K(+304.20)(+304.20)QNLDITSIASNGGR.V	N	53.25	2181.22	15	-2.3	728.08	3	62.04	246000	1	iTRAQ 8plex (K N-term)	K1:iTRAQ 8plex (K N-term):1000.00;K1:iTRAQ 8plex (K N-term):1000.00	PEAKS DB
9	PGSC0003DMP400045851	K.E(+304.20)VEYLLK(+304.20).N	N	50.79	1500.89	7	-3	501.303	3	78.56	4100000000	4	iTRAQ 8plex (K N-term)	E1:iTRAQ 8plex (K N-term):1000.00;K7:iTRAQ 8plex (K N-term):1000.00	PEAKS DB
9	PGSC0003DMP400045852	K.N(+304.20)GWVPC(+57.02)LEFETEHGFVYR.E	N	124.66	2543.22	18	1.5	848.747	3	105.47	169000000	3	iTRAQ 8plex (K N-term); Carbamidomethylation	N1:iTRAQ 8plex (K N-term):1000.00;C6:Carbamidomethylation:1000.00	PEAKS DB
9	PGSC0003DMP400045852	K.Y(+304.20)ETLSYLPDLSDEQLLK(+304.20)EVEYLLK(+304.20).N	N	123.66	3813.09	24	4.2	1272.04	3	122.85	408000	1	iTRAQ 8plex (K N-term)	Y1:iTRAQ 8plex (K N-term):1000.00;K17:iTRAQ 8plex (K N-term):1000.00;K24:iTRAQ 8plex (K N-term):1000.00	PEAKS DB
9	PGSC0003DMP400045852	K.Y(+304.20)ETLSYLPDLSDEQLLK(+304.20).E	N	116.63	2634.41	17	3.4	1318.22	2	113.21	115000000	3	iTRAQ 8plex (K N-term)	Y1:iTRAQ 8plex (K N-term):1000.00;K17:iTRAQ 8plex (K N-term):1000.00	PEAKS DB
9	PGSC0003DMP400045852	K.L(+304.20)PMFGC(+57.02)TDATQVLAEVEEAK(+304.20)K(+304.20).A	Y	110.92	3248.74	21	2.5	813.194	4	111.87	766000	1	iTRAQ 8plex (K N-term); Carbamidomethylation	L1:iTRAQ 8plex (K N-term):1000.00;C6:Carbamidomethylation:1000.00;K20:iTRAQ 8plex (K N-term):1000.00;K21:iTRAQ 8plex (K N-term):1000.00	PEAKS DB
9	PGSC0003DMP400045852	K.K(+304.20)(+304.20)YETLSYLPDLSDEQLLK(+304.20)EVEYLLK(+304.20).N	N	107.89	4245.39	25	3.8	1062.36	4	117.91	0	0	iTRAQ 8plex (K N-term)	K1:iTRAQ 8plex (K N-term):1000.00;K1:iTRAQ 8plex (K N-term):1000.00;K18:iTRAQ 8plex (K N-term):1000.00;K25:iTRAQ 8plex (K N-term):1000.00	PEAKS DB
9	PGSC0003DMP400045852	K.K(+304.20)(+304.20)YETLSYLPDLSDEQLLK(+304.20).E	N	107.38	3066.71	18	3.3	1023.25	3	106.87	15400000	1	iTRAQ 8plex (K N-term)	K1:iTRAQ 8plex (K N-term):1000.00;K1:iTRAQ 8plex (K N-term):1000.00;K18:iTRAQ 8plex (K N-term):1000.00	PEAKS DB
9	PGSC0003DMP400045852	K.L(+304.20)PMFGC(+57.02)TDATQVLAEVEEAK(+304.20).K	Y	103.46	2816.44	20	2.3	939.824	3	116.19	7880000	1	iTRAQ 8plex (K N-term); Carbamidomethylation	L1:iTRAQ 8plex (K N-term):1000.00;C6:Carbamidomethylation:1000.00;K20:iTRAQ 8plex (K N-term):1000.00	PEAKS DB
9	PGSC0003DMP400045852	K.N(+304.20)GWVPC(+57.02)LEFETEHGFVYRENNK(+304.20).S	N	96.79	3332.64	22	1.9	834.169	4	92.31	865000	1	iTRAQ 8plex (K N-term); Carbamidomethylation	N1:iTRAQ 8plex (K N-term):1000.00;C6:Carbamidomethylation:1000.00;K22:iTRAQ 8plex (K N-term):1000.00	PEAKS DB
9	PGSC0003DMP400045852	R.Q(+304.20)VQC(+57.02)ISFIAYK(+304.20)PEGY	N	95.92	2410.27	15	5.9	804.436	3	100.12	189000000	3	iTRAQ 8plex (K N-term); Carbamidomethylation	Q1:iTRAQ 8plex (K N-term):1000.00;C4:Carbamidomethylation:1000.00;K11:iTRAQ 8plex (K N-term):1000.00	PEAKS DB
9	PGSC0003DMP400045852	R.E(+304.20)NNK(+304.20)SPGYYDGR.Y	N	88.64	2007.02	12	5.7	502.764	4	32.74	774000000	4	iTRAQ 8plex (K N-term)	E1:iTRAQ 8plex (K N-term):1000.00;K4:iTRAQ 8plex (K N-term):1000.00	PEAKS DB
9	PGSC0003DMP400045852	K.K(+304.20)(+304.20)AYPQAWIR.I	Y	69.68	1740.02	9	0	436.012	4	60.56	328000000	2	iTRAQ 8plex (K N-term)	K1:iTRAQ 8plex (K N-term):1000.00;K1:iTRAQ 8plex (K N-term):1000.00	PEAKS DB
9	PGSC0003DMP400045852	R.I(+304.20)IGFDNVR.Q	N	68.93	1236.71	8	-0.7	619.361	2	77.98	9650000000	2	iTRAQ 8plex (K N-term)	I1:iTRAQ 8plex (K N-term):1000.00	PEAKS DB
9	PGSC0003DMP400045852	K.S(+304.20)PGYYDGR.Y	N	66.16	1217.59	8	1	406.872	3	34.13	3200000000	4	iTRAQ 8plex (K N-term)	S1:iTRAQ 8plex (K N-term):1000.00	PEAKS DB
9	PGSC0003DMP400045852	K.A(+304.20)YPQAWIR.I	Y	65.09	1307.72	8	1.7	654.87	2	72.35	2360000000	4	iTRAQ 8plex (K N-term)	A1:iTRAQ 8plex (K N-term):1000.00	PEAKS DB
9	PGSC0003DMP400045852	R.K(+304.20)(+304.20)QNLDITSIASNGGR.V	N	53.25	2181.22	15	-2.3	728.08	3	62.04	246000	1	iTRAQ 8plex (K N-term)	K1:iTRAQ 8plex (K N-term):1000.00;K1:iTRAQ 8plex (K N-term):1000.00	PEAKS DB
9	PGSC0003DMP400045852	K.E(+304.20)VEYLLK(+304.20).N	N	50.79	1500.89	7	-3	501.303	3	78.56	4100000000	4	iTRAQ 8plex (K N-term)	E1:iTRAQ 8plex (K N-term):1000.00;K7:iTRAQ 8plex (K N-term):1000.00	PEAKS DB
9	PGSC0003DMP400045853	K.N(+304.20)GWVPC(+57.02)LEFETEHGFVYR.E	N	124.66	2543.22	18	1.5	848.747	3	105.47	169000000	3	iTRAQ 8plex (K N-term); Carbamidomethylation	N1:iTRAQ 8plex (K N-term):1000.00;C6:Carbamidomethylation:1000.00	PEAKS DB
9	PGSC0003DMP400045853	K.Y(+304.20)ETLSYLPDLSDEQLLK(+304.20)EVEYLLK(+304.20).N	N	123.66	3813.09	24	4.2	1272.04	3	122.85	408000	1	iTRAQ 8plex (K N-term)	Y1:iTRAQ 8plex (K N-term):1000.00;K17:iTRAQ 8plex (K N-term):1000.00;K24:iTRAQ 8plex (K N-term):1000.00	PEAKS DB
9	PGSC0003DMP400045853	K.Y(+304.20)ETLSYLPDLSDEQLLK(+304.20).E	N	116.63	2634.41	17	3.4	1318.22	2	113.21	115000000	3	iTRAQ 8plex (K N-term)	Y1:iTRAQ 8plex (K N-term):1000.00;K17:iTRAQ 8plex (K N-term):1000.00	PEAKS DB
9	PGSC0003DMP400045853	K.L(+304.20)PMFGC(+57.02)TDATQVLAEVEEAK(+304.20)K(+304.20).A	Y	110.92	3248.74	21	2.5	813.194	4	111.87	766000	1	iTRAQ 8plex (K N-term); Carbamidomethylation	L1:iTRAQ 8plex (K N-term):1000.00;C6:Carbamidomethylation:1000.00;K20:iTRAQ 8plex (K N-term):1000.00;K21:iTRAQ 8plex (K N-term):1000.00	PEAKS DB
9	PGSC0003DMP400045853	K.K(+304.20)(+304.20)YETLSYLPDLSDEQLLK(+304.20)EVEYLLK(+304.20).N	N	107.89	4245.39	25	3.8	1062.36	4	117.91	0	0	iTRAQ 8plex (K N-term)	K1:iTRAQ 8plex (K N-term):1000.00;K1:iTRAQ 8plex (K N-term):1000.00;K18:iTRAQ 8plex (K N-term):1000.00;K25:iTRAQ 8plex (K N-term):1000.00	PEAKS DB
9	PGSC0003DMP400045853	K.K(+304.20)(+304.20)YETLSYLPDLSDEQLLK(+304.20).E	N	107.38	3066.71	18	3.3	1023.25	3	106.87	15400000	1	iTRAQ 8plex (K N-term)	K1:iTRAQ 8plex (K N-term):1000.00;K1:iTRAQ 8plex (K N-term):1000.00;K18:iTRAQ 8plex (K N-term):1000.00	PEAKS DB
9	PGSC0003DMP400045853	K.L(+304.20)PMFGC(+57.02)TDATQVLAEVEEAK(+304.20).K	Y	103.46	2816.44	20	2.3	939.824	3	116.19	7880000	1	iTRAQ 8plex (K N-term); Carbamidomethylation	L1:iTRAQ 8plex (K N-term):1000.00;C6:Carbamidomethylation:1000.00;K20:iTRAQ 8plex (K N-term):1000.00	PEAKS DB
9	PGSC0003DMP400045853	K.N(+304.20)GWVPC(+57.02)LEFETEHGFVYRENNK(+304.20).S	N	96.79	3332.64	22	1.9	834.169	4	92.31	865000	1	iTRAQ 8plex (K N-term); Carbamidomethylation	N1:iTRAQ 8plex (K N-term):1000.00;C6:Carbamidomethylation:1000.00;K22:iTRAQ 8plex (K N-term):1000.00	PEAKS DB
9	PGSC0003DMP400045853	R.Q(+304.20)VQC(+57.02)ISFIAYK(+304.20)PEGY	N	95.92	2410.27	15	5.9	804.436	3	100.12	189000000	3	iTRAQ 8plex (K N-term); Carbamidomethylation	Q1:iTRAQ 8plex (K N-term):1000.00;C4:Carbamidomethylation:1000.00;K11:iTRAQ 8plex (K N-term):1000.00	PEAKS DB
9	PGSC0003DMP400045853	R.E(+304.20)NNK(+304.20)SPGYYDGR.Y	N	88.64	2007.02	12	5.7	502.764	4	32.74	774000000	4	iTRAQ 8plex (K N-term)	E1:iTRAQ 8plex (K N-term):1000.00;K4:iTRAQ 8plex (K N-term):1000.00	PEAKS DB
9	PGSC0003DMP400045853	K.K(+304.20)(+304.20)AYPQAWIR.I	Y	69.68	1740.02	9	0	436.012	4	60.56	328000000	2	iTRAQ 8plex (K N-term)	K1:iTRAQ 8plex (K N-term):1000.00;K1:iTRAQ 8plex (K N-term):1000.00	PEAKS DB
9	PGSC0003DMP400045853	R.I(+304.20)IGFDNVR.Q	N	68.93	1236.71	8	-0.7	619.361	2	77.98	9650000000	2	iTRAQ 8plex (K N-term)	I1:iTRAQ 8plex (K N-term):1000.00	PEAKS DB
9	PGSC0003DMP400045853	K.S(+304.20)PGYYDGR.Y	N	66.16	1217.59	8	1	406.872	3	34.13	3200000000	4	iTRAQ 8plex (K N-term)	S1:iTRAQ 8plex (K N-term):1000.00	PEAKS DB
9	PGSC0003DMP400045853	K.A(+304.20)YPQAWIR.I	Y	65.09	1307.72	8	1.7	654.87	2	72.35	2360000000	4	iTRAQ 8plex (K N-term)	A1:iTRAQ 8plex (K N-term):1000.00	PEAKS DB
9	PGSC0003DMP400045853	R.K(+304.20)(+304.20)QNLDITSIASNGGR.V	N	53.25	2181.22	15	-2.3	728.08	3	62.04	246000	1	iTRAQ 8plex (K N-term)	K1:iTRAQ 8plex (K N-term):1000.00;K1:iTRAQ 8plex (K N-term):1000.00	PEAKS DB
9	PGSC0003DMP400045853	K.E(+304.20)VEYLLK(+304.20).N	N	50.79	1500.89	7	-3	501.303	3	78.56	4100000000	4	iTRAQ 8plex (K N-term)	E1:iTRAQ 8plex (K N-term):1000.00;K7:iTRAQ 8plex (K N-term):1000.00	PEAKS DB
9	PGSC0003DMP400022436	K.N(+304.20)GWVPC(+57.02)LEFETEHGFVYR.E	N	124.66	2543.22	18	1.5	848.747	3	105.47	169000000	3	iTRAQ 8plex (K N-term); Carbamidomethylation	N1:iTRAQ 8plex (K N-term):1000.00;C6:Carbamidomethylation:1000.00	PEAKS DB
9	PGSC0003DMP400022436	K.Y(+304.20)ETLSYLPDLSDEQLLK(+304.20)EVEYLLK(+304.20).N	N	123.66	3813.09	24	4.2	1272.04	3	122.85	408000	1	iTRAQ 8plex (K N-term)	Y1:iTRAQ 8plex (K N-term):1000.00;K17:iTRAQ 8plex (K N-term):1000.00;K24:iTRAQ 8plex (K N-term):1000.00	PEAKS DB
9	PGSC0003DMP400022436	K.Y(+304.20)ETLSYLPDLSDEQLLK(+304.20).E	N	116.63	2634.41	17	3.4	1318.22	2	113.21	115000000	3	iTRAQ 8plex (K N-term)	Y1:iTRAQ 8plex (K N-term):1000.00;K17:iTRAQ 8plex (K N-term):1000.00	PEAKS DB
9	PGSC0003DMP400022436	K.L(+304.20)PMFGC(+57.02)TDATQVLAEVEEAK(+304.20)K(+304.20).A	Y	110.92	3248.74	21	2.5	813.194	4	111.87	766000	1	iTRAQ 8plex (K N-term); Carbamidomethylation	L1:iTRAQ 8plex (K N-term):1000.00;C6:Carbamidomethylation:1000.00;K20:iTRAQ 8plex (K N-term):1000.00;K21:iTRAQ 8plex (K N-term):1000.00	PEAKS DB
9	PGSC0003DMP400022436	K.K(+304.20)(+304.20)YETLSYLPDLSDEQLLK(+304.20)EVEYLLK(+304.20).N	N	107.89	4245.39	25	3.8	1062.36	4	117.91	0	0	iTRAQ 8plex (K N-term)	K1:iTRAQ 8plex (K N-term):1000.00;K1:iTRAQ 8plex (K N-term):1000.00;K18:iTRAQ 8plex (K N-term):1000.00;K25:iTRAQ 8plex (K N-term):1000.00	PEAKS DB
9	PGSC0003DMP400022436	K.K(+304.20)(+304.20)YETLSYLPDLSDEQLLK(+304.20).E	N	107.38	3066.71	18	3.3	1023.25	3	106.87	15400000	1	iTRAQ 8plex (K N-term)	K1:iTRAQ 8plex (K N-term):1000.00;K1:iTRAQ 8plex (K N-term):1000.00;K18:iTRAQ 8plex (K N-term):1000.00	PEAKS DB
9	PGSC0003DMP400022436	K.L(+304.20)PMFGC(+57.02)TDATQVLAEVEEAK(+304.20).K	Y	103.46	2816.44	20	2.3	939.824	3	116.19	7880000	1	iTRAQ 8plex (K N-term); Carbamidomethylation	L1:iTRAQ 8plex (K N-term):1000.00;C6:Carbamidomethylation:1000.00;K20:iTRAQ 8plex (K N-term):1000.00	PEAKS DB
9	PGSC0003DMP400022436	K.N(+304.20)GWVPC(+57.02)LEFETEHGFVYRENNK(+304.20).S	N	96.79	3332.64	22	1.9	834.169	4	92.31	865000	1	iTRAQ 8plex (K N-term); Carbamidomethylation	N1:iTRAQ 8plex (K N-term):1000.00;C6:Carbamidomethylation:1000.00;K22:iTRAQ 8plex (K N-term):1000.00	PEAKS DB
9	PGSC0003DMP400022436	R.Q(+304.20)VQC(+57.02)ISFIAYK(+304.20)PEGY	N	95.92	2410.27	15	5.9	804.436	3	100.12	189000000	3	iTRAQ 8plex (K N-term); Carbamidomethylation	Q1:iTRAQ 8plex (K N-term):1000.00;C4:Carbamidomethylation:1000.00;K11:iTRAQ 8plex (K N-term):1000.00	PEAKS DB
9	PGSC0003DMP400022436	R.E(+304.20)NNK(+304.20)SPGYYDGR.Y	N	88.64	2007.02	12	5.7	502.764	4	32.74	774000000	4	iTRAQ 8plex (K N-term)	E1:iTRAQ 8plex (K N-term):1000.00;K4:iTRAQ 8plex (K N-term):1000.00	PEAKS DB
9	PGSC0003DMP400022436	K.K(+304.20)(+304.20)AYPQAWIR.I	Y	69.68	1740.02	9	0	436.012	4	60.56	328000000	2	iTRAQ 8plex (K N-term)	K1:iTRAQ 8plex (K N-term):1000.00;K1:iTRAQ 8plex (K N-term):1000.00	PEAKS DB
9	PGSC0003DMP400022436	R.I(+304.20)IGFDNVR.Q	N	68.93	1236.71	8	-0.7	619.361	2	77.98	9650000000	2	iTRAQ 8plex (K N-term)	I1:iTRAQ 8plex (K N-term):1000.00	PEAKS DB
9	PGSC0003DMP400022436	K.S(+304.20)PGYYDGR.Y	N	66.16	1217.59	8	1	406.872	3	34.13	3200000000	4	iTRAQ 8plex (K N-term)	S1:iTRAQ 8plex (K N-term):1000.00	PEAKS DB
9	PGSC0003DMP400022436	K.A(+304.20)YPQAWIR.I	Y	65.09	1307.72	8	1.7	654.87	2	72.35	2360000000	4	iTRAQ 8plex (K N-term)	A1:iTRAQ 8plex (K N-term):1000.00	PEAKS DB
9	PGSC0003DMP400022436	R.K(+304.20)(+304.20)QNLDITSIASNGGR.V	N	53.25	2181.22	15	-2.3	728.08	3	62.04	246000	1	iTRAQ 8plex (K N-term)	K1:iTRAQ 8plex (K N-term):1000.00;K1:iTRAQ 8plex (K N-term):1000.00	PEAKS DB
9	PGSC0003DMP400022436	K.E(+304.20)VEYLLK(+304.20).N	N	50.79	1500.89	7	-3	501.303	3	78.56	4100000000	4	iTRAQ 8plex (K N-term)	E1:iTRAQ 8plex (K N-term):1000.00;K7:iTRAQ 8plex (K N-term):1000.00	PEAKS DB
9	PGSC0003DMP400022438	K.N(+304.20)GWVPC(+57.02)LEFETEHGFVYR.E	N	124.66	2543.22	18	1.5	848.747	3	105.47	169000000	3	iTRAQ 8plex (K N-term); Carbamidomethylation	N1:iTRAQ 8plex (K N-term):1000.00;C6:Carbamidomethylation:1000.00	PEAKS DB
9	PGSC0003DMP400022438	K.Y(+304.20)ETLSYLPDLSDEQLLK(+304.20)EVEYLLK(+304.20).N	N	123.66	3813.09	24	4.2	1272.04	3	122.85	408000	1	iTRAQ 8plex (K N-term)	Y1:iTRAQ 8plex (K N-term):1000.00;K17:iTRAQ 8plex (K N-term):1000.00;K24:iTRAQ 8plex (K N-term):1000.00	PEAKS DB
9	PGSC0003DMP400022438	K.Y(+304.20)ETLSYLPDLSDEQLLK(+304.20).E	N	116.63	2634.41	17	3.4	1318.22	2	113.21	115000000	3	iTRAQ 8plex (K N-term)	Y1:iTRAQ 8plex (K N-term):1000.00;K17:iTRAQ 8plex (K N-term):1000.00	PEAKS DB
9	PGSC0003DMP400022438	K.L(+304.20)PMFGC(+57.02)TDATQVLAEVEEAK(+304.20)K(+304.20).A	Y	110.92	3248.74	21	2.5	813.194	4	111.87	766000	1	iTRAQ 8plex (K N-term); Carbamidomethylation	L1:iTRAQ 8plex (K N-term):1000.00;C6:Carbamidomethylation:1000.00;K20:iTRAQ 8plex (K N-term):1000.00;K21:iTRAQ 8plex (K N-term):1000.00	PEAKS DB
9	PGSC0003DMP400022438	K.K(+304.20)(+304.20)YETLSYLPDLSDEQLLK(+304.20)EVEYLLK(+304.20).N	N	107.89	4245.39	25	3.8	1062.36	4	117.91	0	0	iTRAQ 8plex (K N-term)	K1:iTRAQ 8plex (K N-term):1000.00;K1:iTRAQ 8plex (K N-term):1000.00;K18:iTRAQ 8plex (K N-term):1000.00;K25:iTRAQ 8plex (K N-term):1000.00	PEAKS DB
9	PGSC0003DMP400022438	K.K(+304.20)(+304.20)YETLSYLPDLSDEQLLK(+304.20).E	N	107.38	3066.71	18	3.3	1023.25	3	106.87	15400000	1	iTRAQ 8plex (K N-term)	K1:iTRAQ 8plex (K N-term):1000.00;K1:iTRAQ 8plex (K N-term):1000.00;K18:iTRAQ 8plex (K N-term):1000.00	PEAKS DB
9	PGSC0003DMP400022438	K.L(+304.20)PMFGC(+57.02)TDATQVLAEVEEAK(+304.20).K	Y	103.46	2816.44	20	2.3	939.824	3	116.19	7880000	1	iTRAQ 8plex (K N-term); Carbamidomethylation	L1:iTRAQ 8plex (K N-term):1000.00;C6:Carbamidomethylation:1000.00;K20:iTRAQ 8plex (K N-term):1000.00	PEAKS DB
9	PGSC0003DMP400022438	K.N(+304.20)GWVPC(+57.02)LEFETEHGFVYRENNK(+304.20).S	N	96.79	3332.64	22	1.9	834.169	4	92.31	865000	1	iTRAQ 8plex (K N-term); Carbamidomethylation	N1:iTRAQ 8plex (K N-term):1000.00;C6:Carbamidomethylation:1000.00;K22:iTRAQ 8plex (K N-term):1000.00	PEAKS DB
9	PGSC0003DMP400022438	R.Q(+304.20)VQC(+57.02)ISFIAYK(+304.20)PEGY	N	95.92	2410.27	15	5.9	804.436	3	100.12	189000000	3	iTRAQ 8plex (K N-term); Carbamidomethylation	Q1:iTRAQ 8plex (K N-term):1000.00;C4:Carbamidomethylation:1000.00;K11:iTRAQ 8plex (K N-term):1000.00	PEAKS DB
9	PGSC0003DMP400022438	R.E(+304.20)NNK(+304.20)SPGYYDGR.Y	N	88.64	2007.02	12	5.7	502.764	4	32.74	774000000	4	iTRAQ 8plex (K N-term)	E1:iTRAQ 8plex (K N-term):1000.00;K4:iTRAQ 8plex (K N-term):1000.00	PEAKS DB
9	PGSC0003DMP400022438	K.K(+304.20)(+304.20)AYPQAWIR.I	Y	69.68	1740.02	9	0	436.012	4	60.56	328000000	2	iTRAQ 8plex (K N-term)	K1:iTRAQ 8plex (K N-term):1000.00;K1:iTRAQ 8plex (K N-term):1000.00	PEAKS DB
9	PGSC0003DMP400022438	R.I(+304.20)IGFDNVR.Q	N	68.93	1236.71	8	-0.7	619.361	2	77.98	9650000000	2	iTRAQ 8plex (K N-term)	I1:iTRAQ 8plex (K N-term):1000.00	PEAKS DB
9	PGSC0003DMP400022438	K.S(+304.20)PGYYDGR.Y	N	66.16	1217.59	8	1	406.872	3	34.13	3200000000	4	iTRAQ 8plex (K N-term)	S1:iTRAQ 8plex (K N-term):1000.00	PEAKS DB
9	PGSC0003DMP400022438	K.A(+304.20)YPQAWIR.I	Y	65.09	1307.72	8	1.7	654.87	2	72.35	2360000000	4	iTRAQ 8plex (K N-term)	A1:iTRAQ 8plex (K N-term):1000.00	PEAKS DB
9	PGSC0003DMP400022438	R.K(+304.20)(+304.20)QNLDITSIASNGGR.V	N	53.25	2181.22	15	-2.3	728.08	3	62.04	246000	1	iTRAQ 8plex (K N-term)	K1:iTRAQ 8plex (K N-term):1000.00;K1:iTRAQ 8plex (K N-term):1000.00	PEAKS DB
9	PGSC0003DMP400022438	K.E(+304.20)VEYLLK(+304.20).N	N	50.79	1500.89	7	-3	501.303	3	78.56	4100000000	4	iTRAQ 8plex (K N-term)	E1:iTRAQ 8plex (K N-term):1000.00;K7:iTRAQ 8plex (K N-term):1000.00	PEAKS DB
9	PGSC0003DMP400022435	K.N(+304.20)GWVPC(+57.02)LEFETEHGFVYR.E	N	124.66	2543.22	18	1.5	848.747	3	105.47	169000000	3	iTRAQ 8plex (K N-term); Carbamidomethylation	N1:iTRAQ 8plex (K N-term):1000.00;C6:Carbamidomethylation:1000.00	PEAKS DB
9	PGSC0003DMP400022435	K.Y(+304.20)ETLSYLPDLSDEQLLK(+304.20)EVEYLLK(+304.20).N	N	123.66	3813.09	24	4.2	1272.04	3	122.85	408000	1	iTRAQ 8plex (K N-term)	Y1:iTRAQ 8plex (K N-term):1000.00;K17:iTRAQ 8plex (K N-term):1000.00;K24:iTRAQ 8plex (K N-term):1000.00	PEAKS DB
9	PGSC0003DMP400022435	K.Y(+304.20)ETLSYLPDLSDEQLLK(+304.20).E	N	116.63	2634.41	17	3.4	1318.22	2	113.21	115000000	3	iTRAQ 8plex (K N-term)	Y1:iTRAQ 8plex (K N-term):1000.00;K17:iTRAQ 8plex (K N-term):1000.00	PEAKS DB
9	PGSC0003DMP400022435	K.L(+304.20)PMFGC(+57.02)TDATQVLAEVEEAK(+304.20)K(+304.20).A	Y	110.92	3248.74	21	2.5	813.194	4	111.87	766000	1	iTRAQ 8plex (K N-term); Carbamidomethylation	L1:iTRAQ 8plex (K N-term):1000.00;C6:Carbamidomethylation:1000.00;K20:iTRAQ 8plex (K N-term):1000.00;K21:iTRAQ 8plex (K N-term):1000.00	PEAKS DB
9	PGSC0003DMP400022435	K.K(+304.20)(+304.20)YETLSYLPDLSDEQLLK(+304.20)EVEYLLK(+304.20).N	N	107.89	4245.39	25	3.8	1062.36	4	117.91	0	0	iTRAQ 8plex (K N-term)	K1:iTRAQ 8plex (K N-term):1000.00;K1:iTRAQ 8plex (K N-term):1000.00;K18:iTRAQ 8plex (K N-term):1000.00;K25:iTRAQ 8plex (K N-term):1000.00	PEAKS DB
9	PGSC0003DMP400022435	K.K(+304.20)(+304.20)YETLSYLPDLSDEQLLK(+304.20).E	N	107.38	3066.71	18	3.3	1023.25	3	106.87	15400000	1	iTRAQ 8plex (K N-term)	K1:iTRAQ 8plex (K N-term):1000.00;K1:iTRAQ 8plex (K N-term):1000.00;K18:iTRAQ 8plex (K N-term):1000.00	PEAKS DB
9	PGSC0003DMP400022435	K.L(+304.20)PMFGC(+57.02)TDATQVLAEVEEAK(+304.20).K	Y	103.46	2816.44	20	2.3	939.824	3	116.19	7880000	1	iTRAQ 8plex (K N-term); Carbamidomethylation	L1:iTRAQ 8plex (K N-term):1000.00;C6:Carbamidomethylation:1000.00;K20:iTRAQ 8plex (K N-term):1000.00	PEAKS DB
9	PGSC0003DMP400022435	K.N(+304.20)GWVPC(+57.02)LEFETEHGFVYRENNK(+304.20).S	N	96.79	3332.64	22	1.9	834.169	4	92.31	865000	1	iTRAQ 8plex (K N-term); Carbamidomethylation	N1:iTRAQ 8plex (K N-term):1000.00;C6:Carbamidomethylation:1000.00;K22:iTRAQ 8plex (K N-term):1000.00	PEAKS DB
9	PGSC0003DMP400022435	R.Q(+304.20)VQC(+57.02)ISFIAYK(+304.20)PEGY	N	95.92	2410.27	15	5.9	804.436	3	100.12	189000000	3	iTRAQ 8plex (K N-term); Carbamidomethylation	Q1:iTRAQ 8plex (K N-term):1000.00;C4:Carbamidomethylation:1000.00;K11:iTRAQ 8plex (K N-term):1000.00	PEAKS DB
9	PGSC0003DMP400022435	R.E(+304.20)NNK(+304.20)SPGYYDGR.Y	N	88.64	2007.02	12	5.7	502.764	4	32.74	774000000	4	iTRAQ 8plex (K N-term)	E1:iTRAQ 8plex (K N-term):1000.00;K4:iTRAQ 8plex (K N-term):1000.00	PEAKS DB
9	PGSC0003DMP400022435	K.K(+304.20)(+304.20)AYPQAWIR.I	Y	69.68	1740.02	9	0	436.012	4	60.56	328000000	2	iTRAQ 8plex (K N-term)	K1:iTRAQ 8plex (K N-term):1000.00;K1:iTRAQ 8plex (K N-term):1000.00	PEAKS DB
9	PGSC0003DMP400022435	R.I(+304.20)IGFDNVR.Q	N	68.93	1236.71	8	-0.7	619.361	2	77.98	9650000000	2	iTRAQ 8plex (K N-term)	I1:iTRAQ 8plex (K N-term):1000.00	PEAKS DB
9	PGSC0003DMP400022435	K.S(+304.20)PGYYDGR.Y	N	66.16	1217.59	8	1	406.872	3	34.13	3200000000	4	iTRAQ 8plex (K N-term)	S1:iTRAQ 8plex (K N-term):1000.00	PEAKS DB
9	PGSC0003DMP400022435	K.A(+304.20)YPQAWIR.I	Y	65.09	1307.72	8	1.7	654.87	2	72.35	2360000000	4	iTRAQ 8plex (K N-term)	A1:iTRAQ 8plex (K N-term):1000.00	PEAKS DB
9	PGSC0003DMP400022435	R.K(+304.20)(+304.20)QNLDITSIASNGGR.V	N	53.25	2181.22	15	-2.3	728.08	3	62.04	246000	1	iTRAQ 8plex (K N-term)	K1:iTRAQ 8plex (K N-term):1000.00;K1:iTRAQ 8plex (K N-term):1000.00	PEAKS DB
9	PGSC0003DMP400022435	K.E(+304.20)VEYLLK(+304.20).N	N	50.79	1500.89	7	-3	501.303	3	78.56	4100000000	4	iTRAQ 8plex (K N-term)	E1:iTRAQ 8plex (K N-term):1000.00;K7:iTRAQ 8plex (K N-term):1000.00	PEAKS DB
149	PGSC0003DMP400047193	K.I(+304.20)LGVHIMSSNAGELIHEAVLAMNYGASSEDIAR.T	Y	159.35	3771.92	33	0.9	943.987	4	117.81	856000	2	iTRAQ 8plex (K N-term)	I1:iTRAQ 8plex (K N-term):1000.00	PEAKS DB
149	PGSC0003DMP400047193	R.L(+304.20)GSEVTVVEFASDIVPTMDGEVR.K	N	118.99	2753.4	23	3.2	918.812	3	119.1	609000	1	iTRAQ 8plex (K N-term)	L1:iTRAQ 8plex (K N-term):1000.00	PEAKS DB
149	PGSC0003DMP400047193	K.F(+304.20)SSVEVDLPAMMAQK(+304.20).D	Y	104.51	2260.2	15	3.9	754.409	3	110.3	6990000	1	iTRAQ 8plex (K N-term)	F1:iTRAQ 8plex (K N-term):1000.00;K15:iTRAQ 8plex (K N-term):1000.00	PEAKS DB
149	PGSC0003DMP400047193	K.F(+304.20)LSPSEVSVDTVEGGNTIVK(+304.20).G	Y	94.1	2685.46	20	3.4	896.163	3	103.1	4930000	2	iTRAQ 8plex (K N-term)	F1:iTRAQ 8plex (K N-term):1000.00;K20:iTRAQ 8plex (K N-term):1000.00	PEAKS DB
149	PGSC0003DMP400047193	K.E(+304.20)AAMATYDK(+304.20)PIHM	N	83.39	2085.07	13	-0.9	696.031	3	70.89	7370000	1	iTRAQ 8plex (K N-term)	E1:iTRAQ 8plex (K N-term):1000.00;K9:iTRAQ 8plex (K N-term):1000.00	PEAKS DB
149	PGSC0003DMP400047193	K.V(+304.20)VSVDTVGDSVK(+304.20).L	Y	76.06	1812.03	12	0.2	605.019	3	70.31	11700000	1	iTRAQ 8plex (K N-term)	V1:iTRAQ 8plex (K N-term):1000.00;K12:iTRAQ 8plex (K N-term):1000.00	PEAKS DB
149	PGSC0003DMP400047193	K.T(+304.20)K(+304.20)VVSVDTVGDSVK(+304.20).L	Y	63.97	2345.38	14	2.1	587.353	4	61	687000	1	iTRAQ 8plex (K N-term)	T1:iTRAQ 8plex (K N-term):1000.00;K2:iTRAQ 8plex (K N-term):1000.00;K14:iTRAQ 8plex (K N-term):1000.00	PEAKS DB
149	PGSC0003DMP400047193	R.V(+304.20)PFTSGLGLDK(+304.20).I	Y	60.94	1741.01	11	0.4	871.514	2	92.35	1300000	1	iTRAQ 8plex (K N-term)	V1:iTRAQ 8plex (K N-term):1000.00;K11:iTRAQ 8plex (K N-term):1000.00	PEAKS DB
149	PGSC0003DMP400047193	K.A(+304.20)IDDAEGIVK(+304.20).V	N	59.01	1637.93	10	0.1	819.974	2	70.79	17500000	2	iTRAQ 8plex (K N-term)	A1:iTRAQ 8plex (K N-term):1000.00;K10:iTRAQ 8plex (K N-term):1000.00	PEAKS DB
149	PGSC0003DMP400047193	K.S(+304.20)LPGLTIDEK(+304.20)R.I	Y	58.76	1836.08	11	0.3	613.035	3	65.71	7870000	2	iTRAQ 8plex (K N-term)	S1:iTRAQ 8plex (K N-term):1000.00;K10:iTRAQ 8plex (K N-term):1000.00	PEAKS DB
149	PGSC0003DMP400047193	K.N(+304.20)IIIATGSDVK(+304.20).S	N	58.59	1738.03	11	-1.5	580.351	3	70.34	14400000	2	iTRAQ 8plex (K N-term)	N1:iTRAQ 8plex (K N-term):1000.00;K11:iTRAQ 8plex (K N-term):1000.00	PEAKS DB
149	PGSC0003DMP400047193	K.S(+304.20)LPGLTIDEK(+304.20).R	Y	57.08	1679.98	10	1.8	561.002	3	79.28	5460000	2	iTRAQ 8plex (K N-term)	S1:iTRAQ 8plex (K N-term):1000.00;K10:iTRAQ 8plex (K N-term):1000.00	PEAKS DB
149	PGSC0003DMP400047193	R.F(+304.20)ASNVPGVYAIGDVIPGPMLAHK(+304.20).A	Y	50.32	2960.63	23	3.4	741.167	4	111.47	2810000	1	iTRAQ 8plex (K N-term)	F1:iTRAQ 8plex (K N-term):1000.00;K23:iTRAQ 8plex (K N-term):1000.00	PEAKS DB
149	PGSC0003DMP400047193	R.I(+304.20)VSSTGALALTEIPK(+304.20).K	N	48.19	2107.26	15	2.4	703.429	3	104.53	2490000	1	iTRAQ 8plex (K N-term)	I1:iTRAQ 8plex (K N-term):1000.00;K15:iTRAQ 8plex (K N-term):1000.00	PEAKS DB
149	PGSC0003DMP400047193	K.A(+304.20)AQLGLK(+304.20).T	N	43.53	1307.83	7	-4.6	654.918	2	55.72	3610000	1	iTRAQ 8plex (K N-term)	A1:iTRAQ 8plex (K N-term):1000.00;K7:iTRAQ 8plex (K N-term):1000.00	PEAKS DB
149	PGSC0003DMP400047193	K.A(+304.20)LGVDYR.V	Y	41.3	1096.61	7	0.3	549.314	2	51.05	15700000	1	iTRAQ 8plex (K N-term)	A1:iTRAQ 8plex (K N-term):1000.00	PEAKS DB
149	PGSC0003DMP400047193	R.G(+304.20)IEGLFK(+304.20).K	N	38.93	1370.83	7	-1.9	457.949	3	82.68	2830000	1	iTRAQ 8plex (K N-term)	G1:iTRAQ 8plex (K N-term):1000.00;K7:iTRAQ 8plex (K N-term):1000.00	PEAKS DB
149	PGSC0003DMP400047193	K.I(+304.20)GVETDK(+304.20).A	Y	38.34	1368.8	7	2.9	685.408	2	47.53	1940000	1	iTRAQ 8plex (K N-term)	I1:iTRAQ 8plex (K N-term):1000.00;K7:iTRAQ 8plex (K N-term):1000.00	PEAKS DB
149	PGSC0003DMP400047193	K.A(+304.20)VAGLTR.G	Y	37.75	990.607	7	0.1	496.311	2	41.79	12000000	1	iTRAQ 8plex (K N-term)	A1:iTRAQ 8plex (K N-term):1000.00	PEAKS DB
62	PGSC0003DMP400022826	R.A(+304.20)ANEILGWSATTNLPEDLK(+304.20)ER.Y	Y	123.04	2935.58	21	3.6	734.904	4	104.5	4530000	3	iTRAQ 8plex (K N-term)	A1:iTRAQ 8plex (K N-term):1000.00;K19:iTRAQ 8plex (K N-term):1000.00	PEAKS DB
62	PGSC0003DMP400022826	K.I(+304.20)LEGEVFDAVLDNNGK(+304.20)DLDSVSPVADWAK(+304.20).S	Y	111.46	4028.14	29	2.7	1008.04	4	115.27	7580000	2	iTRAQ 8plex (K N-term)	I1:iTRAQ 8plex (K N-term):1000.00;K16:iTRAQ 8plex (K N-term):1000.00;K29:iTRAQ 8plex (K N-term):1000.00	PEAKS DB
62	PGSC0003DMP400022826	K.V(+304.20)LIVNTNSGGHAVIGFYFAK(+304.20).E	Y	106.27	2714.53	20	2.3	679.64	4	107.36	3790000	2	iTRAQ 8plex (K N-term)	V1:iTRAQ 8plex (K N-term):1000.00;K20:iTRAQ 8plex (K N-term):1000.00	PEAKS DB
62	PGSC0003DMP400022826	K.Q(+304.20)FLFISSAGIYK(+304.20)PTDEPPHVEGDAVK(+304.20).A	Y	99.19	3757.03	26	2.2	940.268	4	95.26	486000	1	iTRAQ 8plex (K N-term)	Q1:iTRAQ 8plex (K N-term):1000.00;K12:iTRAQ 8plex (K N-term):1000.00;K26:iTRAQ 8plex (K N-term):1000.00	PEAKS DB
62	PGSC0003DMP400022826	K.E(+304.20)LLGSGHDVTVLTVGEESSDK(+304.20)MK(+304.20).K	Y	98.46	3342.79	23	-1.6	669.565	5	80.87	5190000	2	iTRAQ 8plex (K N-term)	E1:iTRAQ 8plex (K N-term):1000.00;K21:iTRAQ 8plex (K N-term):1000.00;K23:iTRAQ 8plex (K N-term):1000.00	PEAKS DB
62	PGSC0003DMP400022826	K.E(+304.20)LLGSGHDVTVLTVGEESSDK(+304.20).M	Y	92.63	2779.46	21	-0.8	695.872	4	83.59	18900000	1	iTRAQ 8plex (K N-term)	E1:iTRAQ 8plex (K N-term):1000.00;K21:iTRAQ 8plex (K N-term):1000.00	PEAKS DB
62	PGSC0003DMP400022826	K.I(+304.20)LEGEVFDAVLDNNGK(+304.20).D	Y	91.28	2340.27	16	2.4	781.098	3	112.66	4150000	1	iTRAQ 8plex (K N-term)	I1:iTRAQ 8plex (K N-term):1000.00;K16:iTRAQ 8plex (K N-term):1000.00	PEAKS DB
62	PGSC0003DMP400022826	K.A(+304.20)DAGHVLVEK(+304.20).Y	Y	90.49	1645.95	10	1.6	412.496	4	47.13	112000000	2	iTRAQ 8plex (K N-term)	A1:iTRAQ 8plex (K N-term):1000.00;K10:iTRAQ 8plex (K N-term):1000.00	PEAKS DB
62	PGSC0003DMP400022826	K.D(+304.20)LDSVSPVADWAK(+304.20).S	Y	88.53	2010.08	13	1.7	671.034	3	91.58	6410000	1	iTRAQ 8plex (K N-term)	D1:iTRAQ 8plex (K N-term):1000.00;K13:iTRAQ 8plex (K N-term):1000.00	PEAKS DB
62	PGSC0003DMP400022826	K.A(+304.20)AGSSVEIVHYDPK(+304.20).A	Y	83.7	2080.13	14	-0.7	694.384	3	59.32	54800000	2	iTRAQ 8plex (K N-term)	A1:iTRAQ 8plex (K N-term):1000.00;K14:iTRAQ 8plex (K N-term):1000.00	PEAKS DB
62	PGSC0003DMP400022826	K.E(+304.20)MK(+304.20)FELDDK(+304.20)ILESLK(+304.20)VPVAA	Y	82.46	3491.02	20	4	873.765	4	109.65	1670000	2	iTRAQ 8plex (K N-term)	E1:iTRAQ 8plex (K N-term):1000.00;K3:iTRAQ 8plex (K N-term):1000.00;K9:iTRAQ 8plex (K N-term):1000.00;K15:iTRAQ 8plex (K N-term):1000.00	PEAKS DB
62	PGSC0003DMP400022826	K.F(+304.20)ELDDK(+304.20)ILESLK(+304.20).V	Y	81.47	2361.38	12	2.7	591.353	4	107.75	3310000	2	iTRAQ 8plex (K N-term)	F1:iTRAQ 8plex (K N-term):1000.00;K6:iTRAQ 8plex (K N-term):1000.00;K12:iTRAQ 8plex (K N-term):1000.00	PEAKS DB
62	PGSC0003DMP400022826	R.N(+304.20)MHFYAEPR.A	Y	79.94	1467.72	9	-0.3	734.866	2	45.87	133000000	2	iTRAQ 8plex (K N-term)	N1:iTRAQ 8plex (K N-term):1000.00	PEAKS DB
62	PGSC0003DMP400022826	K.F(+304.20)ELDDK(+304.20)ILESLK(+304.20)VPVAA	Y	79.45	2798.64	17	3.5	700.67	4	112.97	3330000	2	iTRAQ 8plex (K N-term)	F1:iTRAQ 8plex (K N-term):1000.00;K6:iTRAQ 8plex (K N-term):1000.00;K12:iTRAQ 8plex (K N-term):1000.00	PEAKS DB
62	PGSC0003DMP400022826	K.I(+304.20)LESLK(+304.20)VPVAA	Y	74.1	1747.1	11	3.8	874.559	2	107.99	4790000	2	iTRAQ 8plex (K N-term)	I1:iTRAQ 8plex (K N-term):1000.00;K6:iTRAQ 8plex (K N-term):1000.00	PEAKS DB
62	PGSC0003DMP400022826	R.F(+304.20)SEITGAGGR.T	Y	72.87	1297.69	10	-2.3	649.85	2	64.48	74100000	1	iTRAQ 8plex (K N-term)	F1:iTRAQ 8plex (K N-term):1000.00	PEAKS DB
62	PGSC0003DMP400022826	R.T(+304.20)VWGNPADVGK(+304.20).I	Y	69.82	1750.97	11	-0.9	438.75	4	69.2	65100000	3	iTRAQ 8plex (K N-term)	T1:iTRAQ 8plex (K N-term):1000.00;K11:iTRAQ 8plex (K N-term):1000.00	PEAKS DB
62	PGSC0003DMP400022826	R.A(+304.20)VTLDGMAR.L	Y	60.09	1236.67	9	-2.6	619.343	2	60.03	43900000	1	iTRAQ 8plex (K N-term)	A1:iTRAQ 8plex (K N-term):1000.00	PEAKS DB
62	PGSC0003DMP400022826	R.N(+304.20)M(+15.99)HFYAEPR.A	Y	50.72	1483.71	9	2.5	495.58	3	33.26	2450000	1	iTRAQ 8plex (K N-term); Oxidation (M)	N1:iTRAQ 8plex (K N-term):1000.00;M2:Oxidation (M):1000.00	PEAKS DB
62	PGSC0003DMP400022826	K.A(+304.20)VGVDAK(+304.20).K	Y	44.41	1266.77	7	0.2	634.39	2	38.09	72500000	2	iTRAQ 8plex (K N-term)	A1:iTRAQ 8plex (K N-term):1000.00;K7:iTRAQ 8plex (K N-term):1000.00	PEAKS DB
62	PGSC0003DMP400022826	K.E(+304.20)MK(+304.20)FELDDK(+304.20).I	Y	40.9	2066.13	9	-1.3	689.717	3	64.47	0	0	iTRAQ 8plex (K N-term)	E1:iTRAQ 8plex (K N-term):1000.00;K3:iTRAQ 8plex (K N-term):1000.00;K9:iTRAQ 8plex (K N-term):1000.00	PEAKS DB
62	PGSC0003DMP400022826	R.A(+304.20)VTLDGM(+15.99)AR.L	Y	33.63	1252.67	9	0.9	627.343	2	42.99	292000	1	iTRAQ 8plex (K N-term); Oxidation (M)	A1:iTRAQ 8plex (K N-term):1000.00;M7:Oxidation (M):1000.00	PEAKS DB
42	PGSC0003DMP400000783	K.E(+304.20)QVFSTYSDNQPGVLIQVYEGER.A	N	122.7	2961.46	23	2.7	988.164	3	110.03	1330000	2	iTRAQ 8plex (K N-term)	E1:iTRAQ 8plex (K N-term):1000.00	PEAKS DB
42	PGSC0003DMP400000783	R.I(+304.20)INEPTAAAIAYGLDK(+304.20).K	N	91.09	2267.29	16	2.8	756.772	3	106.44	3570000	1	iTRAQ 8plex (K N-term)	I1:iTRAQ 8plex (K N-term):1000.00;K16:iTRAQ 8plex (K N-term):1000.00	PEAKS DB
42	PGSC0003DMP400000783	R.I(+304.20)INEPTAAAIAYGLDK(+304.20)K(+304.20).A	N	90.08	2699.58	17	1.8	675.904	4	95.5	25800000	3	iTRAQ 8plex (K N-term)	I1:iTRAQ 8plex (K N-term):1000.00;K16:iTRAQ 8plex (K N-term):1000.00;K17:iTRAQ 8plex (K N-term):1000.00	PEAKS DB
42	PGSC0003DMP400000783	K.Q(+304.20)FSAEEISSMVLIK(+304.20).M	N	89.59	2189.21	14	2.6	730.746	3	109.82	3310000	1	iTRAQ 8plex (K N-term)	Q1:iTRAQ 8plex (K N-term):1000.00;K14:iTRAQ 8plex (K N-term):1000.00	PEAKS DB
42	PGSC0003DMP400000783	K.M(+304.20)K(+304.20)EIAEAFLGSTVK(+304.20).N	N	86.38	2435.41	14	0	609.859	4	111.43	3250000	1	iTRAQ 8plex (K N-term)	M1:iTRAQ 8plex (K N-term):1000.00;K2:iTRAQ 8plex (K N-term):1000.00;K14:iTRAQ 8plex (K N-term):1000.00	PEAKS DB
42	PGSC0003DMP400000783	R.M(+304.20)VNHFVQEFK(+304.20).R	N	86.14	1886.02	10	-1.7	629.68	3	84.52	6420000	1	iTRAQ 8plex (K N-term)	M1:iTRAQ 8plex (K N-term):1000.00;K10:iTRAQ 8plex (K N-term):1000.00	PEAKS DB
42	PGSC0003DMP400000783	K.A(+304.20)TAGDTHLGGEDFDNR.M	N	85.2	1978.92	16	0.8	660.649	3	46.83	31900000	2	iTRAQ 8plex (K N-term)	A1:iTRAQ 8plex (K N-term):1000.00	PEAKS DB
42	PGSC0003DMP400000783	K.S(+304.20)TIHDVVLVGGSTR.I	Y	85.13	1743.97	14	-0.4	582.332	3	58.91	16000000	1	iTRAQ 8plex (K N-term)	S1:iTRAQ 8plex (K N-term):1000.00	PEAKS DB
42	PGSC0003DMP400000783	K.V(+304.20)QQLLQDFFNGK(+304.20).E	N	83.23	2044.15	12	3.5	1023.08	2	120.03	6830000	2	iTRAQ 8plex (K N-term)	V1:iTRAQ 8plex (K N-term):1000.00;K12:iTRAQ 8plex (K N-term):1000.00	PEAKS DB
42	PGSC0003DMP400000783	K.E(+304.20)IAEAFLGSTVK(+304.20).N	N	82.91	1872.07	12	4	625.033	3	101.73	17300000	2	iTRAQ 8plex (K N-term)	E1:iTRAQ 8plex (K N-term):1000.00;K12:iTRAQ 8plex (K N-term):1000.00	PEAKS DB
42	PGSC0003DMP400000783	K.N(+304.20)QVAMNPINTVFDAK(+304.20).R	N	81.94	2269.22	15	4.5	757.419	3	96.83	7470000	1	iTRAQ 8plex (K N-term)	N1:iTRAQ 8plex (K N-term):1000.00;K15:iTRAQ 8plex (K N-term):1000.00	PEAKS DB
42	PGSC0003DMP400000783	R.A(+304.20)RFEELNMDLFR.K	N	76.95	1843.95	12	0.7	615.658	3	94.84	28100000	1	iTRAQ 8plex (K N-term)	A1:iTRAQ 8plex (K N-term):1000.00	PEAKS DB
42	PGSC0003DMP400000783	K.N(+304.20)QVAMNPINTVFDAK(+304.20)R.L	N	75.21	2425.33	16	-1	607.338	4	84.36	3930000	2	iTRAQ 8plex (K N-term)	N1:iTRAQ 8plex (K N-term):1000.00;K15:iTRAQ 8plex (K N-term):1000.00	PEAKS DB
42	PGSC0003DMP400000783	R.F(+304.20)EELNMDLFR.K	N	74.9	1616.81	10	1.2	809.414	2	113.14	4450000	1	iTRAQ 8plex (K N-term)	F1:iTRAQ 8plex (K N-term):1000.00	PEAKS DB
42	PGSC0003DMP400000783	K.V(+304.20)TPGPGDK(+304.20)PMIVVNYK(+304.20).G	Y	71.93	2626.51	16	-1.3	657.635	4	76.38	922000	1	iTRAQ 8plex (K N-term)	V1:iTRAQ 8plex (K N-term):1000.00;K8:iTRAQ 8plex (K N-term):1000.00;K16:iTRAQ 8plex (K N-term):1000.00	PEAKS DB
42	PGSC0003DMP400000783	R.T(+304.20)TPSYVGFTDSER.L	N	69.92	1762.86	13	-2.4	588.627	3	64.62	3280000	2	iTRAQ 8plex (K N-term)	T1:iTRAQ 8plex (K N-term):1000.00	PEAKS DB
42	PGSC0003DMP400000783	K.D(+304.20)AGVISGLNVMR.I	N	67.21	1534.84	12	-1.5	768.426	2	84.84	2510000	1	iTRAQ 8plex (K N-term)	D1:iTRAQ 8plex (K N-term):1000.00	PEAKS DB
42	PGSC0003DMP400000783	R.F(+304.20)SDASVQSDIK(+304.20).L	Y	64.92	1803.97	11	-0.1	602.331	3	66.66	6410000	1	iTRAQ 8plex (K N-term)	F1:iTRAQ 8plex (K N-term):1000.00;K11:iTRAQ 8plex (K N-term):1000.00	PEAKS DB
42	PGSC0003DMP400000783	R.V(+304.20)EIIANDQGNR.T	N	64.14	1531.82	11	-3	766.915	2	62.22	4080000	1	iTRAQ 8plex (K N-term)	V1:iTRAQ 8plex (K N-term):1000.00	PEAKS DB
42	PGSC0003DMP400000783	R.N(+304.20)TTIPTK(+304.20)K(+304.20).E	N	56.52	1814.12	8	-5.3	454.536	4	36.7	9810000	3	iTRAQ 8plex (K N-term)	N1:iTRAQ 8plex (K N-term):1000.00;K7:iTRAQ 8plex (K N-term):1000.00;K8:iTRAQ 8plex (K N-term):1000.00	PEAKS DB
42	PGSC0003DMP400000783	K.M(+304.20)VQEAER.Y	N	54.51	1165.6	7	1.1	583.809	2	35.43	7300000	1	iTRAQ 8plex (K N-term)	M1:iTRAQ 8plex (K N-term):1000.00	PEAKS DB
42	PGSC0003DMP400000783	K.N(+304.20)ALENYSYNMR.N	Y	51.73	1677.8	11	-3.2	839.906	2	66.03	1560000	1	iTRAQ 8plex (K N-term)	N1:iTRAQ 8plex (K N-term):1000.00	PEAKS DB
42	PGSC0003DMP400000783	R.A(+304.20)RFEELNMDLFRK(+304.20).C	N	49.23	2276.25	13	-2.1	570.067	4	83.82	6140000	2	iTRAQ 8plex (K N-term)	A1:iTRAQ 8plex (K N-term):1000.00;K13:iTRAQ 8plex (K N-term):1000.00	PEAKS DB
42	PGSC0003DMP400000783	K.D(+304.20)IIGNPR.A	Y	48.89	1087.62	7	2.2	544.82	2	43.09	8430000	1	iTRAQ 8plex (K N-term)	D1:iTRAQ 8plex (K N-term):1000.00	PEAKS DB
42	PGSC0003DMP400000783	K.A(+304.20)TSVGEK(+304.20).N	N	44.4	1298.75	7	4	650.387	2	31.33	4690000	2	iTRAQ 8plex (K N-term)	A1:iTRAQ 8plex (K N-term):1000.00;K7:iTRAQ 8plex (K N-term):1000.00	PEAKS DB
42	PGSC0003DMP400000783	R.T(+304.20)RDNNLLGK(+304.20).F	N	43.68	1637.96	9	-0.3	410.496	4	40.09	9880000	2	iTRAQ 8plex (K N-term)	T1:iTRAQ 8plex (K N-term):1000.00;K9:iTRAQ 8plex (K N-term):1000.00	PEAKS DB
42	PGSC0003DMP400000783	R.L(+304.20)IGDAAK(+304.20).N	N	41.69	1294.8	7	-1	432.606	3	54.48	36900000	2	iTRAQ 8plex (K N-term)	L1:iTRAQ 8plex (K N-term):1000.00;K7:iTRAQ 8plex (K N-term):1000.00	PEAKS DB
42	PGSC0003DMP400000783	R.M(+304.20)VNHFVQEFK(+304.20)R.K	N	41.15	2042.12	11	0.1	511.538	4	76.46	2700000	1	iTRAQ 8plex (K N-term)	M1:iTRAQ 8plex (K N-term):1000.00;K10:iTRAQ 8plex (K N-term):1000.00	PEAKS DB
42	PGSC0003DMP400000783	R.N(+304.20)TTIPTK(+304.20).K	N	40.75	1381.83	7	2.9	691.923	2	41.47	0	0	iTRAQ 8plex (K N-term)	N1:iTRAQ 8plex (K N-term):1000.00;K7:iTRAQ 8plex (K N-term):1000.00	PEAKS DB
42	PGSC0003DMP400000783	R.L(+304.20)SK(+304.20)DEIEK(+304.20).M	N	36.57	1873.11	8	2.5	625.38	3	50.85	1780000	1	iTRAQ 8plex (K N-term)	L1:iTRAQ 8plex (K N-term):1000.00;K3:iTRAQ 8plex (K N-term):1000.00;K8:iTRAQ 8plex (K N-term):1000.00	PEAKS DB
42	PGSC0003DMP400000783	K.I(+304.20)TITNDK(+304.20)GR.L	N	34.65	1624.96	9	0.3	542.661	3	41.29	16000000	1	iTRAQ 8plex (K N-term)	I1:iTRAQ 8plex (K N-term):1000.00;K7:iTRAQ 8plex (K N-term):1000.00	PEAKS DB
42	PGSC0003DMP400000783	R.N(+304.20)TIK(+304.20)DDK(+304.20).I	N	26.24	1745.03	7	0.2	582.684	3	31.95	660000	1	iTRAQ 8plex (K N-term)	N1:iTRAQ 8plex (K N-term):1000.00;K4:iTRAQ 8plex (K N-term):1000.00;K7:iTRAQ 8plex (K N-term):1000.00	PEAKS DB
21	PGSC0003DMP400000965	R.V(+304.20)C(+57.02)PSHVLNFQPGEAFMVR.N	Y	122.33	2391.21	18	2.7	798.079	3	97.51	23200000	1	iTRAQ 8plex (K N-term); Carbamidomethylation	V1:iTRAQ 8plex (K N-term):1000.00;C2:Carbamidomethylation:1000.00	PEAKS DB
21	PGSC0003DMP400000965	R.Y(+304.20)SGVGAAIEYAVLHLK(+304.20).V	Y	120.01	2298.31	16	2.2	1150.16	2	114.75	150000000	3	iTRAQ 8plex (K N-term)	Y1:iTRAQ 8plex (K N-term):1000.00;K16:iTRAQ 8plex (K N-term):1000.00	PEAKS DB
21	PGSC0003DMP400000965	K.E(+304.20)AVNVSLGNLLTYPFVR.E	N	118.7	2195.22	17	2	1098.62	2	116.67	61400000	2	iTRAQ 8plex (K N-term)	E1:iTRAQ 8plex (K N-term):1000.00	PEAKS DB
21	PGSC0003DMP400000965	K.G(+304.20)LMSLPEDGSESTAFIEDWVK(+304.20).I	Y	103.68	2918.47	21	3.4	973.835	3	115.62	78900000	2	iTRAQ 8plex (K N-term)	G1:iTRAQ 8plex (K N-term):1000.00;K21:iTRAQ 8plex (K N-term):1000.00	PEAKS DB
21	PGSC0003DMP400000965	K.T(+304.20)EK(+304.20)YDTNPALYGELAK(+304.20).G	Y	102.03	2724.49	16	-1.1	682.13	4	71.42	0	0	iTRAQ 8plex (K N-term)	T1:iTRAQ 8plex (K N-term):1000.00;K3:iTRAQ 8plex (K N-term):1000.00;K16:iTRAQ 8plex (K N-term):1000.00	PEAKS DB
21	PGSC0003DMP400000965	K.V(+304.20)ENIVVIGHSAC(+57.02)GGIK(+304.20).G	Y	97.34	2260.27	16	-1.5	754.43	3	77.69	50400000	2	iTRAQ 8plex (K N-term); Carbamidomethylation	V1:iTRAQ 8plex (K N-term):1000.00;C12:Carbamidomethylation:1000.00;K16:iTRAQ 8plex (K N-term):1000.00	PEAKS DB
21	PGSC0003DMP400000965	K.Y(+304.20)DTNPALYGELAK(+304.20).G	Y	94.95	2062.11	13	-1.7	688.376	3	81.26	124000000	2	iTRAQ 8plex (K N-term)	Y1:iTRAQ 8plex (K N-term):1000.00;K13:iTRAQ 8plex (K N-term):1000.00	PEAKS DB
21	PGSC0003DMP400000965	R.N(+304.20)IANMVPAYDK(+304.20)VR.Y	Y	86.23	2098.17	13	0.5	700.398	3	73.89	133000000	2	iTRAQ 8plex (K N-term)	N1:iTRAQ 8plex (K N-term):1000.00;K11:iTRAQ 8plex (K N-term):1000.00	PEAKS DB
21	PGSC0003DMP400000965	K.E(+304.20)SYDQAIAALEK(+304.20).L	Y	80.88	1945.05	12	4.1	487.272	4	86.02	99100000	3	iTRAQ 8plex (K N-term)	E1:iTRAQ 8plex (K N-term):1000.00;K12:iTRAQ 8plex (K N-term):1000.00	PEAKS DB
21	PGSC0003DMP400000965	K.F(+304.20)MVFAC(+57.02)SDSR.V	Y	78.99	1522.72	10	1.7	762.367	2	94.32	59000000	2	iTRAQ 8plex (K N-term); Carbamidomethylation	F1:iTRAQ 8plex (K N-term):1000.00;C6:Carbamidomethylation:1000.00	PEAKS DB
21	PGSC0003DMP400000965	R.N(+304.20)IANMVPAYDK(+304.20).V	Y	70.06	1843	11	-0.8	922.507	2	78.15	299000000	3	iTRAQ 8plex (K N-term)	N1:iTRAQ 8plex (K N-term):1000.00;K11:iTRAQ 8plex (K N-term):1000.00	PEAKS DB
21	PGSC0003DMP400000965	K.A(+304.20)FDPVEHMK(+304.20).A	Y	69.95	1680.9	9	-0.8	841.457	2	61.21	677000000	3	iTRAQ 8plex (K N-term)	A1:iTRAQ 8plex (K N-term):1000.00;K9:iTRAQ 8plex (K N-term):1000.00	PEAKS DB
21	PGSC0003DMP400000965	K.A(+304.20)ELGPVAAAR.V	Y	66.22	1257.73	10	-0.2	629.872	2	51.25	38700000	2	iTRAQ 8plex (K N-term)	A1:iTRAQ 8plex (K N-term):1000.00	PEAKS DB
21	PGSC0003DMP400000965	R.V(+304.20)DQITAELK(+304.20).S	Y	59.51	1623.95	9	0.5	812.985	2	82.83	164000000	2	iTRAQ 8plex (K N-term)	V1:iTRAQ 8plex (K N-term):1000.00;K9:iTRAQ 8plex (K N-term):1000.00	PEAKS DB
21	PGSC0003DMP400000965	K.G(+304.20)GYYDFVK(+304.20).G	Y	58.65	1555.84	8	2.6	519.622	3	71.06	410000000	2	iTRAQ 8plex (K N-term)	G1:iTRAQ 8plex (K N-term):1000.00;K8:iTRAQ 8plex (K N-term):1000.00	PEAKS DB
21	PGSC0003DMP400000965	K.A(+304.20)GFIHFK(+304.20).T	Y	51.54	1426.84	7	0	714.429	2	64.89	518000000	2	iTRAQ 8plex (K N-term)	A1:iTRAQ 8plex (K N-term):1000.00;K7:iTRAQ 8plex (K N-term):1000.00	PEAKS DB
21	PGSC0003DMP400000965	K.V(+304.20)LADHGDK(+304.20)EFGHQC(+57.02)TAC(+57.02)EK(+304.20).E	Y	43.91	3113.56	19	2.3	623.721	5	46.33	2080000	1	iTRAQ 8plex (K N-term); Carbamidomethylation	V1:iTRAQ 8plex (K N-term):1000.00;K8:iTRAQ 8plex (K N-term):1000.00;C14:Carbamidomethylation:1000.00;C17:Carbamidomethylation:1000.00;K19:iTRAQ 8plex (K N-term):1000.00	PEAKS DB
21	PGSC0003DMP400000965	K.A(+304.20)FDPVEHM(+15.99)K(+304.20).A	Y	41.75	1696.9	9	3.1	425.233	4	46.34	3740000	2	iTRAQ 8plex (K N-term); Oxidation (M)	A1:iTRAQ 8plex (K N-term):1000.00;M8:Oxidation (M):1000.00;K9:iTRAQ 8plex (K N-term):1000.00	PEAKS DB
21	PGSC0003DMP400000965	R.N(+304.20)IANM(+15.99)VPAYDK(+304.20)VR.Y	Y	41.14	2114.17	13	-0.9	705.729	3	59.49	938000	1	iTRAQ 8plex (K N-term); Oxidation (M)	N1:iTRAQ 8plex (K N-term):1000.00;M5:Oxidation (M):1000.00;K11:iTRAQ 8plex (K N-term):1000.00	PEAKS DB
21	PGSC0003DMP400000965	R.N(+304.20)EPVFAAPTPIINPIVREEMAK(+304.20).E	Y	31.17	3043.69	22	3.8	761.932	4	104.45	0	0	iTRAQ 8plex (K N-term)	N1:iTRAQ 8plex (K N-term):1000.00;K22:iTRAQ 8plex (K N-term):1000.00	PEAKS DB
91	PGSC0003DMP400008235	K.L(+304.20)GTYWPYTPSIQLLYGLR.A	Y	114.94	2444.34	18	1.3	1223.18	2	119.67	6870000	2	iTRAQ 8plex (K N-term)	L1:iTRAQ 8plex (K N-term):1000.00	PEAKS DB
91	PGSC0003DMP400008235	R.A(+304.20)ALDLLFEEGLDNVIAR.H	Y	114.01	2162.18	17	2.2	1082.1	2	120.73	4840000	2	iTRAQ 8plex (K N-term)	A1:iTRAQ 8plex (K N-term):1000.00	PEAKS DB
91	PGSC0003DMP400008235	R.N(+304.20)HLFVPGPVNIPEQVLR.A	Y	108.77	2232.26	17	4.5	745.098	3	98.79	38800000	2	iTRAQ 8plex (K N-term)	N1:iTRAQ 8plex (K N-term):1000.00	PEAKS DB
91	PGSC0003DMP400008235	R.L(+304.20)NFDVDVVESDWGQGANLEVLASK(+304.20).I	Y	103.73	3212.67	24	5.7	804.179	4	116.69	0	0	iTRAQ 8plex (K N-term)	L1:iTRAQ 8plex (K N-term):1000.00;K24:iTRAQ 8plex (K N-term):1000.00	PEAKS DB
91	PGSC0003DMP400008235	K.F(+304.20)GSGVAAASAFLQNSTPLIPSRI	Y	101.53	2607.43	23	2.2	870.152	3	117.67	3400000	1	iTRAQ 8plex (K N-term)	F1:iTRAQ 8plex (K N-term):1000.00	PEAKS DB
91	PGSC0003DMP400008235	K.F(+304.20)GSGVAAASAFLQNSTPLIPSR.I	Y	101.44	2494.34	22	3.9	832.458	3	115.27	1640000	1	iTRAQ 8plex (K N-term)	F1:iTRAQ 8plex (K N-term):1000.00	PEAKS DB
91	PGSC0003DMP400008235	K.A(+304.20)LSLPTGLGIVC(+57.02)ASPK(+304.20).A	Y	93.57	2191.28	16	3.7	731.435	3	106.15	1480000	1	iTRAQ 8plex (K N-term); Carbamidomethylation	A1:iTRAQ 8plex (K N-term):1000.00;C12:Carbamidomethylation:1000.00;K16:iTRAQ 8plex (K N-term):1000.00	PEAKS DB
91	PGSC0003DMP400008235	R.M(+304.20)DEWGVDVALTGSQK(+304.20).A	Y	91.63	2243.16	15	4.7	748.731	3	99.84	22300000	3	iTRAQ 8plex (K N-term)	M1:iTRAQ 8plex (K N-term):1000.00;K15:iTRAQ 8plex (K N-term):1000.00	PEAKS DB
91	PGSC0003DMP400008235	R.I(+304.20)GHLGSLNELQLLGC(+57.02)LAGVEMVLK(+304.20).D	Y	88.84	3171.79	24	1.2	793.955	4	118.77	1800000	1	iTRAQ 8plex (K N-term); Carbamidomethylation	I1:iTRAQ 8plex (K N-term):1000.00;C15:Carbamidomethylation:1000.00;K24:iTRAQ 8plex (K N-term):1000.00	PEAKS DB
91	PGSC0003DMP400008235	K.A(+304.20)VC(+57.02)IVHNETATGVTNNLATVR.K	Y	82.35	2543.34	21	-4	848.783	3	74.16	656000	1	iTRAQ 8plex (K N-term); Carbamidomethylation	A1:iTRAQ 8plex (K N-term):1000.00;C3:Carbamidomethylation:1000.00	PEAKS DB
91	PGSC0003DMP400008235	R.M(+304.20)(+15.99)DEWGVDVALTGSQK(+304.20).A	Y	78.27	2259.16	15	3.3	754.062	3	86.81	281000	1	iTRAQ 8plex (K N-term); Oxidation (M)	M1:iTRAQ 8plex (K N-term):1000.00;M1:Oxidation (M):1000.00;K15:iTRAQ 8plex (K N-term):1000.00	PEAKS DB
91	PGSC0003DMP400008235	R.Y(+304.20)NLSLGLGLNK(+304.20).V	Y	75.24	1799.07	11	4	900.544	2	94.32	34200000	2	iTRAQ 8plex (K N-term)	Y1:iTRAQ 8plex (K N-term):1000.00;K11:iTRAQ 8plex (K N-term):1000.00	PEAKS DB
91	PGSC0003DMP400008235	R.T(+304.20)VSFLIGQFSLLWIDQQK(+304.20).R	Y	74.27	2730.55	18	1.3	911.191	3	125.03	157000	1	iTRAQ 8plex (K N-term)	T1:iTRAQ 8plex (K N-term):1000.00;K18:iTRAQ 8plex (K N-term):1000.00	PEAKS DB
91	PGSC0003DMP400008235	R.S(+304.20)PAVPALTK(+304.20).T	Y	72.24	1490.92	9	-0.7	497.979	3	60.88	12200000	2	iTRAQ 8plex (K N-term)	S1:iTRAQ 8plex (K N-term):1000.00;K9:iTRAQ 8plex (K N-term):1000.00	PEAKS DB
91	PGSC0003DMP400008235	R.T(+304.20)VSFLIGQFSLLWIDQQK(+304.20)R.L	Y	66.83	2886.65	19	1.3	963.224	3	120.47	160000	1	iTRAQ 8plex (K N-term)	T1:iTRAQ 8plex (K N-term):1000.00;K18:iTRAQ 8plex (K N-term):1000.00	PEAKS DB
91	PGSC0003DMP400008235	R.L(+304.20)AVEAWGLK(+304.20).N	Y	61.26	1593.96	9	4.5	532.33	3	96.39	38500000	2	iTRAQ 8plex (K N-term)	L1:iTRAQ 8plex (K N-term):1000.00;K9:iTRAQ 8plex (K N-term):1000.00	PEAKS DB
91	PGSC0003DMP400008235	K.E(+304.20)EWFSDTVTAVVVPPHIESSEIVK(+304.20)R.A	Y	60.41	3461.85	25	2.8	866.473	4	108.48	361000	1	iTRAQ 8plex (K N-term)	E1:iTRAQ 8plex (K N-term):1000.00;K24:iTRAQ 8plex (K N-term):1000.00	PEAKS DB
91	PGSC0003DMP400008235	R.V(+304.20)FFDWSDYLK(+304.20).F	Y	59.84	1927.02	10	3	964.522	2	116.04	3530000	2	iTRAQ 8plex (K N-term)	V1:iTRAQ 8plex (K N-term):1000.00;K10:iTRAQ 8plex (K N-term):1000.00	PEAKS DB
91	PGSC0003DMP400008235	R.N(+304.20)NEDYRSPAVPALTK(+304.20).T	Y	55.29	2282.24	15	-2.2	761.751	3	59.93	0	0	iTRAQ 8plex (K N-term)	N1:iTRAQ 8plex (K N-term):1000.00;K15:iTRAQ 8plex (K N-term):1000.00	PEAKS DB
91	PGSC0003DMP400008235	K.T(+304.20)LLEDVK(+304.20)K(+304.20).I	Y	51.67	1857.15	8	2.6	465.297	4	61.9	26900000	2	iTRAQ 8plex (K N-term)	T1:iTRAQ 8plex (K N-term):1000.00;K7:iTRAQ 8plex (K N-term):1000.00;K8:iTRAQ 8plex (K N-term):1000.00	PEAKS DB
91	PGSC0003DMP400008235	K.D(+304.20)IGYPVK(+304.20).F	Y	46.04	1398.82	7	0.8	700.419	2	58.94	26400000	2	iTRAQ 8plex (K N-term)	D1:iTRAQ 8plex (K N-term):1000.00;K7:iTRAQ 8plex (K N-term):1000.00	PEAKS DB
91	PGSC0003DMP400008235	K.E(+304.20)EWFSDTVTAVVVPPHIESSEIVK(+304.20).R	Y	30.72	3305.75	24	7.1	827.452	4	112.12	390000	1	iTRAQ 8plex (K N-term)	E1:iTRAQ 8plex (K N-term):1000.00;K24:iTRAQ 8plex (K N-term):1000.00	PEAKS DB
28	PGSC0003DMP400020414	K.Y(+304.20)DSTLGIFDADVK(+304.20)PVGTDGISVDGK(+304.20).I	Y	113.43	3480.86	25	1.8	697.18	5	105.88	450000	1	iTRAQ 8plex (K N-term)	Y1:iTRAQ 8plex (K N-term):1000.00;K13:iTRAQ 8plex (K N-term):1000.00;K25:iTRAQ 8plex (K N-term):1000.00	PEAKS DB
28	PGSC0003DMP400020414	K.D(+304.20)SPLDVIAINDTGGVK(+304.20).Q	Y	106.55	2221.23	16	4.9	556.318	4	98.65	42300000	2	iTRAQ 8plex (K N-term)	D1:iTRAQ 8plex (K N-term):1000.00;K16:iTRAQ 8plex (K N-term):1000.00	PEAKS DB
28	PGSC0003DMP400020414	R.V(+304.20)VDLADIVANQWK(+304.20)	Y	105.76	2078.19	13	3.2	1040.1	2	115.86	139000000	3	iTRAQ 8plex (K N-term)	V1:iTRAQ 8plex (K N-term):1000.00;K13:iTRAQ 8plex (K N-term):1000.00	PEAKS DB
28	PGSC0003DMP400020414	K.T(+304.20)FAEEVNAAFR.E	Y	104.49	1557.8	11	2.6	779.911	2	92.06	125000000	2	iTRAQ 8plex (K N-term)	T1:iTRAQ 8plex (K N-term):1000.00	PEAKS DB
28	PGSC0003DMP400020414	K.I(+304.20)IQVVSNRDPVNLPWGELGIDLVIEGTGVFVDR.E	Y	98.91	3923.14	33	1.7	981.794	4	125.68	937000	1	iTRAQ 8plex (K N-term)	I1:iTRAQ 8plex (K N-term):1000.00	PEAKS DB
28	PGSC0003DMP400020414	R.V(+304.20)PTPNVSVVDLVVQVTK(+304.20)K(+304.20).T	Y	97.16	2833.72	18	2.1	709.44	4	110.06	2520000	1	iTRAQ 8plex (K N-term)	V1:iTRAQ 8plex (K N-term):1000.00;K17:iTRAQ 8plex (K N-term):1000.00;K18:iTRAQ 8plex (K N-term):1000.00	PEAKS DB
28	PGSC0003DMP400020414	K.G(+304.20)TMTTTHSYTGDQR.L	N	96.48	1858.87	14	3.2	620.634	3	29.89	170000000	2	iTRAQ 8plex (K N-term)	G1:iTRAQ 8plex (K N-term):1000.00	PEAKS DB
28	PGSC0003DMP400020414	R.V(+304.20)PTPNVSVVDLVVQVTK(+304.20).K	Y	95.99	2401.43	17	3.2	801.486	3	114.34	27100000	3	iTRAQ 8plex (K N-term)	V1:iTRAQ 8plex (K N-term):1000.00;K17:iTRAQ 8plex (K N-term):1000.00	PEAKS DB
28	PGSC0003DMP400020414	R.K(+304.20)(+304.20)DSPLDVIAINDTGGVK(+304.20).Q	Y	94.75	2653.53	17	-1.1	885.515	3	83.98	2610000	1	iTRAQ 8plex (K N-term)	K1:iTRAQ 8plex (K N-term):1000.00;K1:iTRAQ 8plex (K N-term):1000.00;K17:iTRAQ 8plex (K N-term):1000.00	PEAKS DB
28	PGSC0003DMP400020414	K.V(+304.20)IAWYDNEWGYSQR.V	N	91.53	2090.01	14	2.5	697.679	3	110.67	66000000	2	iTRAQ 8plex (K N-term)	V1:iTRAQ 8plex (K N-term):1000.00	PEAKS DB
28	PGSC0003DMP400020414	K.K(+304.20)(+304.20)TFAEEVNAAFR.E	Y	84.38	1990.1	12	0.4	664.374	3	82.81	77800000	2	iTRAQ 8plex (K N-term)	K1:iTRAQ 8plex (K N-term):1000.00;K1:iTRAQ 8plex (K N-term):1000.00	PEAKS DB
28	PGSC0003DMP400020414	R.A(+304.20)AALNIVPTSTGAAK(+304.20).A	N	80.31	1992.17	15	0.8	499.051	4	77.59	215000000	3	iTRAQ 8plex (K N-term)	A1:iTRAQ 8plex (K N-term):1000.00;K15:iTRAQ 8plex (K N-term):1000.00	PEAKS DB
28	PGSC0003DMP400020414	K.G(+304.20)TM(+15.99)TTTHSYTGDQR.L	N	72.77	1874.87	14	1.4	625.964	3	23.67	4200000	2	iTRAQ 8plex (K N-term); Oxidation (M)	G1:iTRAQ 8plex (K N-term):1000.00;M3:Oxidation (M):1000.00	PEAKS DB
28	PGSC0003DMP400020414	K.Q(+304.20)ASHLLK(+304.20).Y	Y	64.46	1403.86	7	-0.1	468.961	3	36.76	224000000	2	iTRAQ 8plex (K N-term)	Q1:iTRAQ 8plex (K N-term):1000.00;K7:iTRAQ 8plex (K N-term):1000.00	PEAKS DB
28	PGSC0003DMP400020414	K.H(+304.20)IQAGAK(+304.20).K	N	63.19	1331.8	7	3.8	444.943	3	26.1	325000000	2	iTRAQ 8plex (K N-term)	H1:iTRAQ 8plex (K N-term):1000.00;K7:iTRAQ 8plex (K N-term):1000.00	PEAKS DB
28	PGSC0003DMP400020414	K.A(+304.20)VALVLPSLK(+304.20).G	Y	62.16	1618.05	10	2.2	810.036	2	105.27	176000000	2	iTRAQ 8plex (K N-term)	A1:iTRAQ 8plex (K N-term):1000.00;K10:iTRAQ 8plex (K N-term):1000.00	PEAKS DB
28	PGSC0003DMP400020414	R.L(+304.20)LDASHR.D	N	57.61	1114.63	7	-0.8	558.324	2	37.12	128000000	1	iTRAQ 8plex (K N-term)	L1:iTRAQ 8plex (K N-term):1000.00	PEAKS DB
28	PGSC0003DMP400020414	K.K(+304.20)(+304.20)VLITAPGK(+304.20).G	N	56.63	1838.2	9	0.5	613.74	3	55.7	13100000	1	iTRAQ 8plex (K N-term)	K1:iTRAQ 8plex (K N-term):1000.00;K1:iTRAQ 8plex (K N-term):1000.00;K9:iTRAQ 8plex (K N-term):1000.00	PEAKS DB
28	PGSC0003DMP400020414	K.V(+304.20)AINGFGR.I	N	53.55	1136.66	8	-2.1	569.334	2	61.37	119000000	2	iTRAQ 8plex (K N-term)	V1:iTRAQ 8plex (K N-term):1000.00	PEAKS DB
28	PGSC0003DMP400020414	K.V(+304.20)LITAPGK(+304.20).G	N	52.3	1405.9	8	0.7	703.958	2	65.65	80000000	2	iTRAQ 8plex (K N-term)	V1:iTRAQ 8plex (K N-term):1000.00;K8:iTRAQ 8plex (K N-term):1000.00	PEAKS DB
28	PGSC0003DMP400020414	K.G(+304.20)K(+304.20)LNGIALR.V	N	51.11	1548.98	9	-4.3	775.495	2	52.8	23000000	1	iTRAQ 8plex (K N-term)	G1:iTRAQ 8plex (K N-term):1000.00;K2:iTRAQ 8plex (K N-term):1000.00	PEAKS DB
28	PGSC0003DMP400020414	K.I(+304.20)IQVVSNR.D	Y	45.22	1231.75	8	-0.5	616.882	2	72.17	7820000	1	iTRAQ 8plex (K N-term)	I1:iTRAQ 8plex (K N-term):1000.00	PEAKS DB
28	PGSC0003DMP400020414	K.H(+304.20)IQAGAK(+304.20)K(+304.20).V	N	41	1764.1	8	3.3	883.059	2	26.38	15700000	3	iTRAQ 8plex (K N-term)	H1:iTRAQ 8plex (K N-term):1000.00;K7:iTRAQ 8plex (K N-term):1000.00;K8:iTRAQ 8plex (K N-term):1000.00	PEAKS DB
28	PGSC0003DMP400020414	K.L(+304.20)NGIALR.V	N	36.38	1059.67	7	-0.3	530.84	2	67.11	113000000	1	iTRAQ 8plex (K N-term)	L1:iTRAQ 8plex (K N-term):1000.00	PEAKS DB
85	PGSC0003DMP400051216	R.N(+304.20)IDNFFAENEQLAFNPGHIVPGIYYSEDK(+304.20).L	Y	120.6	3948.97	29	0	988.249	4	113.58	1880000	2	iTRAQ 8plex (K N-term)	N1:iTRAQ 8plex (K N-term):1000.00;K29:iTRAQ 8plex (K N-term):1000.00	PEAKS DB
85	PGSC0003DMP400051216	R.D(+304.20)GAMNMTHRDEEVDYLPSR.F	Y	112.96	2539.17	19	-2.2	635.798	4	59.53	19100000	1	iTRAQ 8plex (K N-term)	D1:iTRAQ 8plex (K N-term):1000.00	PEAKS DB
85	PGSC0003DMP400051216	K.L(+304.20)FIQTMDPEDVDK(+304.20)FDFDPLDVTK(+304.20).T	Y	111.5	3639.9	23	3.9	910.986	4	115.58	1580000	1	iTRAQ 8plex (K N-term)	L1:iTRAQ 8plex (K N-term):1000.00;K13:iTRAQ 8plex (K N-term):1000.00;K23:iTRAQ 8plex (K N-term):1000.00	PEAKS DB
85	PGSC0003DMP400051216	R.E(+304.20)GNFDLVGNNVPVFFNR.D	Y	109.1	2241.14	17	0.4	748.055	3	110.96	4830000	2	iTRAQ 8plex (K N-term)	E1:iTRAQ 8plex (K N-term):1000.00	PEAKS DB
85	PGSC0003DMP400051216	R.H(+304.20)MEGFGVHAYQLINK(+304.20).E	Y	100.21	2351.26	15	-1.5	588.821	4	72.62	27700000	3	iTRAQ 8plex (K N-term)	H1:iTRAQ 8plex (K N-term):1000.00;K15:iTRAQ 8plex (K N-term):1000.00	PEAKS DB
85	PGSC0003DMP400051216	K.D(+304.20)LYDSIAAGNYPEWK(+304.20).L	Y	92.32	2349.2	15	3.7	784.077	3	103.51	9700000	2	iTRAQ 8plex (K N-term)	D1:iTRAQ 8plex (K N-term):1000.00;K15:iTRAQ 8plex (K N-term):1000.00	PEAKS DB
85	PGSC0003DMP400051216	R.G(+304.20)PVLLEDYYLIEK(+304.20).L	Y	90.38	2159.22	13	3.4	1080.62	2	110.96	8900000	2	iTRAQ 8plex (K N-term)	G1:iTRAQ 8plex (K N-term):1000.00;K13:iTRAQ 8plex (K N-term):1000.00	PEAKS DB
85	PGSC0003DMP400051216	R.S(+304.20)IWISYLSQADK(+304.20).S	Y	90.24	2018.12	12	3.9	1010.07	2	108.17	9490000	2	iTRAQ 8plex (K N-term)	S1:iTRAQ 8plex (K N-term):1000.00;K12:iTRAQ 8plex (K N-term):1000.00	PEAKS DB
85	PGSC0003DMP400051216	K.T(+304.20)WPEDLLPLIPVGR.L	Y	87.91	1909.09	14	1.3	955.555	2	118.45	3010000	2	iTRAQ 8plex (K N-term)	T1:iTRAQ 8plex (K N-term):1000.00	PEAKS DB
85	PGSC0003DMP400051216	K.Y(+304.20)RPSSAYDTPFLTTNAGGPVYNNVSSLTVGPR.G	Y	87.46	3704.87	32	2.4	927.227	4	102.61	696000	1	iTRAQ 8plex (K N-term)	Y1:iTRAQ 8plex (K N-term):1000.00	PEAKS DB
85	PGSC0003DMP400051216	R.V(+304.20)GGTNHSHATK(+304.20).D	Y	72.92	1715.94	11	3.1	572.99	3	21.02	13800000	3	iTRAQ 8plex (K N-term)	V1:iTRAQ 8plex (K N-term):1000.00;K11:iTRAQ 8plex (K N-term):1000.00	PEAKS DB
85	PGSC0003DMP400051216	K.W(+304.20)VESLSDPR.V	Y	66.17	1391.73	9	-2.5	696.87	2	81.09	20700000	2	iTRAQ 8plex (K N-term)	W1:iTRAQ 8plex (K N-term):1000.00	PEAKS DB
85	PGSC0003DMP400051216	R.I(+304.20)GPNYMQLPVNAPK(+304.20).C	Y	63.45	2149.21	14	4.7	717.413	3	90.9	7450000	2	iTRAQ 8plex (K N-term)	I1:iTRAQ 8plex (K N-term):1000.00;K14:iTRAQ 8plex (K N-term):1000.00	PEAKS DB
85	PGSC0003DMP400051216	R.F(+304.20)STVVHER.G	Y	62.96	1277.7	8	0.1	426.907	3	43.41	45200000	2	iTRAQ 8plex (K N-term)	F1:iTRAQ 8plex (K N-term):1000.00	PEAKS DB
85	PGSC0003DMP400051216	K.S(+304.20)HIQENWR.I	N	58.63	1372.71	8	0.2	687.362	2	33.96	75900000	2	iTRAQ 8plex (K N-term)	S1:iTRAQ 8plex (K N-term):1000.00	PEAKS DB
85	PGSC0003DMP400051216	K.S(+304.20)FPDTIR.A	Y	57.81	1138.62	7	-3.4	380.547	3	55.9	1120000	1	iTRAQ 8plex (K N-term)	S1:iTRAQ 8plex (K N-term):1000.00	PEAKS DB
85	PGSC0003DMP400051216	R.L(+304.20)TVK(+304.20)PTM	Y	45.23	1396.85	7	0.3	466.623	3	65.26	23900000	2	iTRAQ 8plex (K N-term)	L1:iTRAQ 8plex (K N-term):1000.00;K4:iTRAQ 8plex (K N-term):1000.00	PEAKS DB
85	PGSC0003DMP400051216	R.A(+304.20)LK(+304.20)PNPK(+304.20).S	Y	43.38	1679.07	7	-2.6	420.774	4	34.96	3570000	2	iTRAQ 8plex (K N-term)	A1:iTRAQ 8plex (K N-term):1000.00;K3:iTRAQ 8plex (K N-term):1000.00;K7:iTRAQ 8plex (K N-term):1000.00	PEAKS DB
85	PGSC0003DMP400051216	R.S(+304.20)WESDRQDR.Y	Y	39.34	1481.71	9	2.3	494.912	3	27.8	8950000	1	iTRAQ 8plex (K N-term)	S1:iTRAQ 8plex (K N-term):1000.00	PEAKS DB
85	PGSC0003DMP400051216	K.L(+304.20)ATFDREK(+304.20).I	Y	33.66	1586.91	8	0.2	529.979	3	53.98	9810000	1	iTRAQ 8plex (K N-term)	L1:iTRAQ 8plex (K N-term):1000.00;K8:iTRAQ 8plex (K N-term):1000.00	PEAKS DB
47	PGSC0003DMP400033372	K.E(+304.20)QVFSTYSDNQPGVLIQVYEGER.T	N	122.7	2961.46	23	2.7	988.164	3	110.03	1330000	2	iTRAQ 8plex (K N-term)	E1:iTRAQ 8plex (K N-term):1000.00	PEAKS DB
47	PGSC0003DMP400033372	R.I(+304.20)INEPTAAAIAYGLDK(+304.20).K	N	91.09	2267.29	16	2.8	756.772	3	106.44	3570000	1	iTRAQ 8plex (K N-term)	I1:iTRAQ 8plex (K N-term):1000.00;K16:iTRAQ 8plex (K N-term):1000.00	PEAKS DB
47	PGSC0003DMP400033372	R.I(+304.20)INEPTAAAIAYGLDK(+304.20)K(+304.20).A	N	90.08	2699.58	17	1.8	675.904	4	95.5	25800000	3	iTRAQ 8plex (K N-term)	I1:iTRAQ 8plex (K N-term):1000.00;K16:iTRAQ 8plex (K N-term):1000.00;K17:iTRAQ 8plex (K N-term):1000.00	PEAKS DB
47	PGSC0003DMP400033372	K.Q(+304.20)FSAEEISSMVLIK(+304.20).M	N	89.59	2189.21	14	2.6	730.746	3	109.82	3310000	1	iTRAQ 8plex (K N-term)	Q1:iTRAQ 8plex (K N-term):1000.00;K14:iTRAQ 8plex (K N-term):1000.00	PEAKS DB
47	PGSC0003DMP400033372	K.M(+304.20)K(+304.20)EIAEAFLGSTVK(+304.20).N	N	86.38	2435.41	14	0	609.859	4	111.43	3250000	1	iTRAQ 8plex (K N-term)	M1:iTRAQ 8plex (K N-term):1000.00;K2:iTRAQ 8plex (K N-term):1000.00;K14:iTRAQ 8plex (K N-term):1000.00	PEAKS DB
47	PGSC0003DMP400033372	R.M(+304.20)VNHFVQEFK(+304.20).R	N	86.14	1886.02	10	-1.7	629.68	3	84.52	6420000	1	iTRAQ 8plex (K N-term)	M1:iTRAQ 8plex (K N-term):1000.00;K10:iTRAQ 8plex (K N-term):1000.00	PEAKS DB
47	PGSC0003DMP400033372	K.A(+304.20)TAGDTHLGGEDFDNR.M	N	85.2	1978.92	16	0.8	660.649	3	46.83	31900000	2	iTRAQ 8plex (K N-term)	A1:iTRAQ 8plex (K N-term):1000.00	PEAKS DB
47	PGSC0003DMP400033372	K.V(+304.20)QQLLQDFFNGK(+304.20).E	N	83.23	2044.15	12	3.5	1023.08	2	120.03	6830000	2	iTRAQ 8plex (K N-term)	V1:iTRAQ 8plex (K N-term):1000.00;K12:iTRAQ 8plex (K N-term):1000.00	PEAKS DB
47	PGSC0003DMP400033372	K.E(+304.20)IAEAFLGSTVK(+304.20).N	N	82.91	1872.07	12	4	625.033	3	101.73	17300000	2	iTRAQ 8plex (K N-term)	E1:iTRAQ 8plex (K N-term):1000.00;K12:iTRAQ 8plex (K N-term):1000.00	PEAKS DB
47	PGSC0003DMP400033372	K.N(+304.20)QVAMNPINTVFDAK(+304.20).R	N	81.94	2269.22	15	4.5	757.419	3	96.83	7470000	1	iTRAQ 8plex (K N-term)	N1:iTRAQ 8plex (K N-term):1000.00;K15:iTRAQ 8plex (K N-term):1000.00	PEAKS DB
47	PGSC0003DMP400033372	R.A(+304.20)RFEELNMDLFR.K	N	76.95	1843.95	12	0.7	615.658	3	94.84	28100000	1	iTRAQ 8plex (K N-term)	A1:iTRAQ 8plex (K N-term):1000.00	PEAKS DB
47	PGSC0003DMP400033372	K.N(+304.20)QVAMNPINTVFDAK(+304.20)R.L	N	75.21	2425.33	16	-1	607.338	4	84.36	3930000	2	iTRAQ 8plex (K N-term)	N1:iTRAQ 8plex (K N-term):1000.00;K15:iTRAQ 8plex (K N-term):1000.00	PEAKS DB
47	PGSC0003DMP400033372	R.F(+304.20)EELNMDLFR.K	N	74.9	1616.81	10	1.2	809.414	2	113.14	4450000	1	iTRAQ 8plex (K N-term)	F1:iTRAQ 8plex (K N-term):1000.00	PEAKS DB
47	PGSC0003DMP400033372	K.V(+304.20)IPGPGDK(+304.20)PMIVVNYK(+304.20).G	N	70.76	2638.55	16	4.8	660.648	4	87.18	1340000	1	iTRAQ 8plex (K N-term)	V1:iTRAQ 8plex (K N-term):1000.00;K8:iTRAQ 8plex (K N-term):1000.00;K16:iTRAQ 8plex (K N-term):1000.00	PEAKS DB
47	PGSC0003DMP400033372	R.T(+304.20)TPSYVGFTDSER.L	N	69.92	1762.86	13	-2.4	588.627	3	64.62	3280000	2	iTRAQ 8plex (K N-term)	T1:iTRAQ 8plex (K N-term):1000.00	PEAKS DB
47	PGSC0003DMP400033372	K.N(+304.20)ALENYAYNMR.N	N	69.91	1661.81	11	-1.5	554.943	3	74.66	6800000	1	iTRAQ 8plex (K N-term)	N1:iTRAQ 8plex (K N-term):1000.00	PEAKS DB
47	PGSC0003DMP400033372	K.S(+304.20)TVHDVVLVGGSTR.I	Y	69.54	1729.96	14	-1	577.659	3	51.74	1510000	1	iTRAQ 8plex (K N-term)	S1:iTRAQ 8plex (K N-term):1000.00	PEAKS DB
47	PGSC0003DMP400033372	K.D(+304.20)AGVISGLNVMR.I	N	67.21	1534.84	12	-1.5	768.426	2	84.84	2510000	1	iTRAQ 8plex (K N-term)	D1:iTRAQ 8plex (K N-term):1000.00	PEAKS DB
47	PGSC0003DMP400033372	R.V(+304.20)EIIANDQGNR.T	N	64.14	1531.82	11	-3	766.915	2	62.22	4080000	1	iTRAQ 8plex (K N-term)	V1:iTRAQ 8plex (K N-term):1000.00	PEAKS DB
47	PGSC0003DMP400033372	R.N(+304.20)TTIPTK(+304.20)K(+304.20).E	N	56.52	1814.12	8	-5.3	454.536	4	36.7	9810000	3	iTRAQ 8plex (K N-term)	N1:iTRAQ 8plex (K N-term):1000.00;K7:iTRAQ 8plex (K N-term):1000.00;K8:iTRAQ 8plex (K N-term):1000.00	PEAKS DB
47	PGSC0003DMP400033372	K.M(+304.20)VQEAEK(+304.20).Y	N	50.81	1441.8	7	1.5	721.906	2	43.22	2550000	1	iTRAQ 8plex (K N-term)	M1:iTRAQ 8plex (K N-term):1000.00;K7:iTRAQ 8plex (K N-term):1000.00	PEAKS DB
47	PGSC0003DMP400033372	R.A(+304.20)RFEELNMDLFRK(+304.20).C	N	49.23	2276.25	13	-2.1	570.067	4	83.82	6140000	2	iTRAQ 8plex (K N-term)	A1:iTRAQ 8plex (K N-term):1000.00;K13:iTRAQ 8plex (K N-term):1000.00	PEAKS DB
47	PGSC0003DMP400033372	K.D(+304.20)ISGNPR.A	N	48.78	1061.57	7	1.8	531.794	2	26.7	9490000	1	iTRAQ 8plex (K N-term)	D1:iTRAQ 8plex (K N-term):1000.00	PEAKS DB
47	PGSC0003DMP400033372	K.A(+304.20)TSVGEK(+304.20).N	N	44.4	1298.75	7	4	650.387	2	31.33	4690000	2	iTRAQ 8plex (K N-term)	A1:iTRAQ 8plex (K N-term):1000.00;K7:iTRAQ 8plex (K N-term):1000.00	PEAKS DB
47	PGSC0003DMP400033372	R.T(+304.20)RDNNLLGK(+304.20).F	N	43.68	1637.96	9	-0.3	410.496	4	40.09	9880000	2	iTRAQ 8plex (K N-term)	T1:iTRAQ 8plex (K N-term):1000.00;K9:iTRAQ 8plex (K N-term):1000.00	PEAKS DB
47	PGSC0003DMP400033372	R.L(+304.20)SK(+304.20)EEIEK(+304.20).M	N	42.84	1887.13	8	4.7	630.053	3	50.78	3870000	1	iTRAQ 8plex (K N-term)	L1:iTRAQ 8plex (K N-term):1000.00;K3:iTRAQ 8plex (K N-term):1000.00;K8:iTRAQ 8plex (K N-term):1000.00	PEAKS DB
47	PGSC0003DMP400033372	R.L(+304.20)IGDAAK(+304.20).N	N	41.69	1294.8	7	-1	432.606	3	54.48	36900000	2	iTRAQ 8plex (K N-term)	L1:iTRAQ 8plex (K N-term):1000.00;K7:iTRAQ 8plex (K N-term):1000.00	PEAKS DB
47	PGSC0003DMP400033372	R.M(+304.20)VNHFVQEFK(+304.20)R.K	N	41.15	2042.12	11	0.1	511.538	4	76.46	2700000	1	iTRAQ 8plex (K N-term)	M1:iTRAQ 8plex (K N-term):1000.00;K10:iTRAQ 8plex (K N-term):1000.00	PEAKS DB
47	PGSC0003DMP400033372	R.N(+304.20)TTIPTK(+304.20).K	N	40.75	1381.83	7	2.9	691.923	2	41.47	0	0	iTRAQ 8plex (K N-term)	N1:iTRAQ 8plex (K N-term):1000.00;K7:iTRAQ 8plex (K N-term):1000.00	PEAKS DB
47	PGSC0003DMP400033372	K.I(+304.20)TITNDK(+304.20)GR.L	N	34.65	1624.96	9	0.3	542.661	3	41.29	16000000	1	iTRAQ 8plex (K N-term)	I1:iTRAQ 8plex (K N-term):1000.00;K7:iTRAQ 8plex (K N-term):1000.00	PEAKS DB
183	PGSC0003DMP400021915	K.L(+304.20)NPLVSSLSLYDIAGTPGVAADVSHINTR.S	Y	141.58	3283.77	29	2.4	1095.6	3	114.37	4580000	2	iTRAQ 8plex (K N-term)	L1:iTRAQ 8plex (K N-term):1000.00	PEAKS DB
183	PGSC0003DMP400021915	K.V(+304.20)NVAEVNLPVVGGHAGITILPLFSQATPK(+304.20).A	Y	125.54	3549.04	29	4	888.272	4	114.62	3410000	1	iTRAQ 8plex (K N-term)	V1:iTRAQ 8plex (K N-term):1000.00;K29:iTRAQ 8plex (K N-term):1000.00	PEAKS DB
183	PGSC0003DMP400021915	K.A(+304.20)LEGADIVIIPAGVPR.K	Y	99.82	1894.11	16	1.1	948.065	2	108.61	2260000	2	iTRAQ 8plex (K N-term)	A1:iTRAQ 8plex (K N-term):1000.00	PEAKS DB
183	PGSC0003DMP400021915	K.N(+304.20)GVEEVLGLGPLNDYEK(+304.20).Q	Y	97.17	2453.32	17	1.8	818.781	3	107.79	1860000	1	iTRAQ 8plex (K N-term)	N1:iTRAQ 8plex (K N-term):1000.00;K17:iTRAQ 8plex (K N-term):1000.00	PEAKS DB
183	PGSC0003DMP400021915	K.V(+304.20)AVLGAAGGIGQPLSLLMK(+304.20).L	Y	88.8	2402.44	19	3.2	801.824	3	116.43	11200000	2	iTRAQ 8plex (K N-term)	V1:iTRAQ 8plex (K N-term):1000.00;K19:iTRAQ 8plex (K N-term):1000.00	PEAKS DB
183	PGSC0003DMP400021915	R.D(+304.20)DLFNINAGIVK(+304.20).S	N	86.19	1926.09	12	6.2	643.042	3	100.5	22200000	2	iTRAQ 8plex (K N-term)	D1:iTRAQ 8plex (K N-term):1000.00;K12:iTRAQ 8plex (K N-term):1000.00	PEAKS DB
183	PGSC0003DMP400021915	K.Q(+304.20)GLEALK(+304.20)PELLSSIEK(+304.20).G	Y	81.81	2666.58	16	3.8	889.871	3	104.1	12100000	2	iTRAQ 8plex (K N-term)	Q1:iTRAQ 8plex (K N-term):1000.00;K7:iTRAQ 8plex (K N-term):1000.00;K16:iTRAQ 8plex (K N-term):1000.00	PEAKS DB
183	PGSC0003DMP400021915	K.A(+304.20)NLSNEEIVALTK(+304.20).R	Y	78.79	2009.15	13	-2.5	670.723	3	84.43	11100000	1	iTRAQ 8plex (K N-term)	A1:iTRAQ 8plex (K N-term):1000.00;K13:iTRAQ 8plex (K N-term):1000.00	PEAKS DB
183	PGSC0003DMP400021915	K.A(+304.20)NLSNEEIVALTK(+304.20)R.T	Y	77.74	2165.25	14	-0.6	722.758	3	73.76	3350000	1	iTRAQ 8plex (K N-term)	A1:iTRAQ 8plex (K N-term):1000.00;K13:iTRAQ 8plex (K N-term):1000.00	PEAKS DB
183	PGSC0003DMP400021915	K.L(+304.20)FGVTMLDVVR.A	Y	76.25	1552.89	11	3.6	777.455	2	114.58	3620000	1	iTRAQ 8plex (K N-term)	L1:iTRAQ 8plex (K N-term):1000.00	PEAKS DB
183	PGSC0003DMP400021915	R.S(+304.20)EVVGFAGEEQLGK(+304.20).A	Y	75.55	2057.11	14	-0.8	686.712	3	78.9	23100000	1	iTRAQ 8plex (K N-term)	S1:iTRAQ 8plex (K N-term):1000.00;K14:iTRAQ 8plex (K N-term):1000.00	PEAKS DB
183	PGSC0003DMP400021915	K.K(+304.20)(+304.20)LFGVTMLDVVR.A	Y	73.22	1985.18	12	4.2	662.738	3	101.48	23000000	1	iTRAQ 8plex (K N-term)	K1:iTRAQ 8plex (K N-term):1000.00;K1:iTRAQ 8plex (K N-term):1000.00	PEAKS DB
183	PGSC0003DMP400021915	R.T(+304.20)QDGGTEVVEAK(+304.20).A	N	67.28	1840.99	12	1.3	614.671	3	43.77	6090000	1	iTRAQ 8plex (K N-term)	T1:iTRAQ 8plex (K N-term):1000.00;K12:iTRAQ 8plex (K N-term):1000.00	PEAKS DB
183	PGSC0003DMP400021915	K.S(+304.20)LC(+57.02)TAIAK(+304.20).Y	N	46.74	1470.86	8	1.7	491.294	3	57.01	4050000	2	iTRAQ 8plex (K N-term); Carbamidomethylation	S1:iTRAQ 8plex (K N-term):1000.00;C3:Carbamidomethylation:1000.00;K8:iTRAQ 8plex (K N-term):1000.00	PEAKS DB
183	PGSC0003DMP400021915	K.A(+304.20)GTYDEK(+304.20).K	N	46.44	1390.74	7	0.1	696.38	2	33.34	5830000	2	iTRAQ 8plex (K N-term)	A1:iTRAQ 8plex (K N-term):1000.00;K7:iTRAQ 8plex (K N-term):1000.00	PEAKS DB
75	PGSC0003DMP400006333	R.Y(+304.20)AAISQDNGLVPIVEPEILLDGEHNIDR.T	N	141.28	3393.77	28	1.2	1132.26	3	114.03	3420000	2	iTRAQ 8plex (K N-term)	Y1:iTRAQ 8plex (K N-term):1000.00	PEAKS DB
75	PGSC0003DMP400006333	R.G(+304.20)ILAMDESNATC(+57.02)GK(+304.20).R	N	107.44	2074.05	14	-2.2	692.357	3	70.41	14400000	2	iTRAQ 8plex (K N-term); Carbamidomethylation	G1:iTRAQ 8plex (K N-term):1000.00;C12:Carbamidomethylation:1000.00;K14:iTRAQ 8plex (K N-term):1000.00	PEAKS DB
75	PGSC0003DMP400006333	K.K(+304.20)(+304.20)MVDVLVEQNIVPGIK(+304.20).V	Y	97.97	2693.61	16	4.9	674.414	4	102.21	1410000	1	iTRAQ 8plex (K N-term)	K1:iTRAQ 8plex (K N-term):1000.00;K1:iTRAQ 8plex (K N-term):1000.00;K16:iTRAQ 8plex (K N-term):1000.00	PEAKS DB
75	PGSC0003DMP400006333	R.L(+304.20)ASIGMENTEANR.Q	Y	91.45	1708.87	13	-2.8	855.438	2	71.59	29400000	2	iTRAQ 8plex (K N-term)	L1:iTRAQ 8plex (K N-term):1000.00	PEAKS DB
75	PGSC0003DMP400006333	K.Y(+304.20)TGEGESDEAK(+304.20).K	N	90.39	1792.88	11	2.4	598.636	3	36.23	32100000	2	iTRAQ 8plex (K N-term)	Y1:iTRAQ 8plex (K N-term):1000.00;K11:iTRAQ 8plex (K N-term):1000.00	PEAKS DB
75	PGSC0003DMP400006333	K.M(+304.20)VDVLVEQNIVPGIK(+304.20).V	Y	88.82	2261.32	15	2.8	754.782	3	112.63	24200000	2	iTRAQ 8plex (K N-term)	M1:iTRAQ 8plex (K N-term):1000.00;K15:iTRAQ 8plex (K N-term):1000.00	PEAKS DB
75	PGSC0003DMP400006333	K.Y(+304.20)TGEGESDEAK(+304.20)K(+304.20).G	Y	87.41	2225.18	12	3.3	557.304	4	34.91	17200000	2	iTRAQ 8plex (K N-term)	Y1:iTRAQ 8plex (K N-term):1000.00;K11:iTRAQ 8plex (K N-term):1000.00;K12:iTRAQ 8plex (K N-term):1000.00	PEAKS DB
75	PGSC0003DMP400006333	K.A(+304.20)AQDTLLVR.A	N	82.1	1289.76	9	-1.4	645.884	2	56.97	53300000	1	iTRAQ 8plex (K N-term)	A1:iTRAQ 8plex (K N-term):1000.00	PEAKS DB
75	PGSC0003DMP400006333	K.R(+304.20)LASIGMENTEANR.Q	Y	81.5	1864.97	14	-1.2	622.663	3	49.49	335000	1	iTRAQ 8plex (K N-term)	R1:iTRAQ 8plex (K N-term):1000.00	PEAKS DB
75	PGSC0003DMP400006333	R.G(+304.20)ILAMDESNATC(+57.02)GK(+304.20)R.L	N	74.59	2230.16	15	-1.8	558.545	4	58.27	5670000	2	iTRAQ 8plex (K N-term); Carbamidomethylation	G1:iTRAQ 8plex (K N-term):1000.00;C12:Carbamidomethylation:1000.00;K14:iTRAQ 8plex (K N-term):1000.00	PEAKS DB
75	PGSC0003DMP400006333	R.T(+304.20)VVSIPNGPSALAVK(+304.20).E	N	71.03	2060.23	15	3.2	687.755	3	87.55	46000000	3	iTRAQ 8plex (K N-term)	T1:iTRAQ 8plex (K N-term):1000.00;K15:iTRAQ 8plex (K N-term):1000.00	PEAKS DB
75	PGSC0003DMP400006333	R.S(+304.20)AAYYQQGAR.F	N	66.24	1417.72	10	0.7	709.868	2	33.99	54500000	1	iTRAQ 8plex (K N-term)	S1:iTRAQ 8plex (K N-term):1000.00	PEAKS DB
75	PGSC0003DMP400006333	K.A(+304.20)NSLAQLGK(+304.20).Y	N	65.73	1508.9	9	-1.2	755.458	2	60.85	204000000	2	iTRAQ 8plex (K N-term)	A1:iTRAQ 8plex (K N-term):1000.00;K9:iTRAQ 8plex (K N-term):1000.00	PEAKS DB
75	PGSC0003DMP400006333	K.E(+304.20)AAWGLAR.Y	N	59.16	1176.65	8	0.3	589.333	2	62.38	475000000	2	iTRAQ 8plex (K N-term)	E1:iTRAQ 8plex (K N-term):1000.00	PEAKS DB
75	PGSC0003DMP400006333	K.T(+304.20)IASPGR.G	N	54.98	1004.59	7	1.8	503.302	2	29.66	38200000	1	iTRAQ 8plex (K N-term)	T1:iTRAQ 8plex (K N-term):1000.00	PEAKS DB
75	PGSC0003DMP400006333	K.T(+304.20)WSGRPENVK(+304.20).A	Y	51.91	1780.99	10	2.4	594.673	3	41.15	53900000	1	iTRAQ 8plex (K N-term)	T1:iTRAQ 8plex (K N-term):1000.00;K10:iTRAQ 8plex (K N-term):1000.00	PEAKS DB
75	PGSC0003DMP400006333	R.A(+304.20)K(+304.20)ANSLAQLGK(+304.20).Y	N	50.2	2012.23	11	0.7	504.066	4	52.99	5460000	1	iTRAQ 8plex (K N-term)	A1:iTRAQ 8plex (K N-term):1000.00;K2:iTRAQ 8plex (K N-term):1000.00;K11:iTRAQ 8plex (K N-term):1000.00	PEAKS DB
75	PGSC0003DMP400006333	R.A(+304.20)LQNTC(+57.02)LK(+304.20).T	N	35.63	1554.89	8	-3	519.303	3	52.22	32100000	2	iTRAQ 8plex (K N-term); Carbamidomethylation	A1:iTRAQ 8plex (K N-term):1000.00;C6:Carbamidomethylation:1000.00;K8:iTRAQ 8plex (K N-term):1000.00	PEAKS DB
75	PGSC0003DMP400006334	R.Y(+304.20)AAISQDNGLVPIVEPEILLDGEHNIDR.T	N	141.28	3393.77	28	1.2	1132.26	3	114.03	3420000	2	iTRAQ 8plex (K N-term)	Y1:iTRAQ 8plex (K N-term):1000.00	PEAKS DB
75	PGSC0003DMP400006334	R.G(+304.20)ILAMDESNATC(+57.02)GK(+304.20).R	N	107.44	2074.05	14	-2.2	692.357	3	70.41	14400000	2	iTRAQ 8plex (K N-term); Carbamidomethylation	G1:iTRAQ 8plex (K N-term):1000.00;C12:Carbamidomethylation:1000.00;K14:iTRAQ 8plex (K N-term):1000.00	PEAKS DB
75	PGSC0003DMP400006334	K.K(+304.20)(+304.20)MVDVLVEQNIVPGIK(+304.20).V	Y	97.97	2693.61	16	4.9	674.414	4	102.21	1410000	1	iTRAQ 8plex (K N-term)	K1:iTRAQ 8plex (K N-term):1000.00;K1:iTRAQ 8plex (K N-term):1000.00;K16:iTRAQ 8plex (K N-term):1000.00	PEAKS DB
75	PGSC0003DMP400006334	R.L(+304.20)ASIGMENTEANR.Q	Y	91.45	1708.87	13	-2.8	855.438	2	71.59	29400000	2	iTRAQ 8plex (K N-term)	L1:iTRAQ 8plex (K N-term):1000.00	PEAKS DB
75	PGSC0003DMP400006334	K.Y(+304.20)TGEGESDEAK(+304.20).K	N	90.39	1792.88	11	2.4	598.636	3	36.23	32100000	2	iTRAQ 8plex (K N-term)	Y1:iTRAQ 8plex (K N-term):1000.00;K11:iTRAQ 8plex (K N-term):1000.00	PEAKS DB
75	PGSC0003DMP400006334	K.M(+304.20)VDVLVEQNIVPGIK(+304.20).V	Y	88.82	2261.32	15	2.8	754.782	3	112.63	24200000	2	iTRAQ 8plex (K N-term)	M1:iTRAQ 8plex (K N-term):1000.00;K15:iTRAQ 8plex (K N-term):1000.00	PEAKS DB
75	PGSC0003DMP400006334	K.Y(+304.20)TGEGESDEAK(+304.20)K(+304.20).G	Y	87.41	2225.18	12	3.3	557.304	4	34.91	17200000	2	iTRAQ 8plex (K N-term)	Y1:iTRAQ 8plex (K N-term):1000.00;K11:iTRAQ 8plex (K N-term):1000.00;K12:iTRAQ 8plex (K N-term):1000.00	PEAKS DB
75	PGSC0003DMP400006334	K.A(+304.20)AQDTLLVR.A	N	82.1	1289.76	9	-1.4	645.884	2	56.97	53300000	1	iTRAQ 8plex (K N-term)	A1:iTRAQ 8plex (K N-term):1000.00	PEAKS DB
75	PGSC0003DMP400006334	K.R(+304.20)LASIGMENTEANR.Q	Y	81.5	1864.97	14	-1.2	622.663	3	49.49	335000	1	iTRAQ 8plex (K N-term)	R1:iTRAQ 8plex (K N-term):1000.00	PEAKS DB
75	PGSC0003DMP400006334	R.G(+304.20)ILAMDESNATC(+57.02)GK(+304.20)R.L	N	74.59	2230.16	15	-1.8	558.545	4	58.27	5670000	2	iTRAQ 8plex (K N-term); Carbamidomethylation	G1:iTRAQ 8plex (K N-term):1000.00;C12:Carbamidomethylation:1000.00;K14:iTRAQ 8plex (K N-term):1000.00	PEAKS DB
75	PGSC0003DMP400006334	R.T(+304.20)VVSIPNGPSALAVK(+304.20).E	N	71.03	2060.23	15	3.2	687.755	3	87.55	46000000	3	iTRAQ 8plex (K N-term)	T1:iTRAQ 8plex (K N-term):1000.00;K15:iTRAQ 8plex (K N-term):1000.00	PEAKS DB
75	PGSC0003DMP400006334	R.S(+304.20)AAYYQQGAR.F	N	66.24	1417.72	10	0.7	709.868	2	33.99	54500000	1	iTRAQ 8plex (K N-term)	S1:iTRAQ 8plex (K N-term):1000.00	PEAKS DB
75	PGSC0003DMP400006334	K.A(+304.20)NSLAQLGK(+304.20).Y	N	65.73	1508.9	9	-1.2	755.458	2	60.85	204000000	2	iTRAQ 8plex (K N-term)	A1:iTRAQ 8plex (K N-term):1000.00;K9:iTRAQ 8plex (K N-term):1000.00	PEAKS DB
75	PGSC0003DMP400006334	K.E(+304.20)AAWGLAR.Y	N	59.16	1176.65	8	0.3	589.333	2	62.38	475000000	2	iTRAQ 8plex (K N-term)	E1:iTRAQ 8plex (K N-term):1000.00	PEAKS DB
75	PGSC0003DMP400006334	K.T(+304.20)IASPGR.G	N	54.98	1004.59	7	1.8	503.302	2	29.66	38200000	1	iTRAQ 8plex (K N-term)	T1:iTRAQ 8plex (K N-term):1000.00	PEAKS DB
75	PGSC0003DMP400006334	K.T(+304.20)WSGRPENVK(+304.20).A	Y	51.91	1780.99	10	2.4	594.673	3	41.15	53900000	1	iTRAQ 8plex (K N-term)	T1:iTRAQ 8plex (K N-term):1000.00;K10:iTRAQ 8plex (K N-term):1000.00	PEAKS DB
75	PGSC0003DMP400006334	R.A(+304.20)K(+304.20)ANSLAQLGK(+304.20).Y	N	50.2	2012.23	11	0.7	504.066	4	52.99	5460000	1	iTRAQ 8plex (K N-term)	A1:iTRAQ 8plex (K N-term):1000.00;K2:iTRAQ 8plex (K N-term):1000.00;K11:iTRAQ 8plex (K N-term):1000.00	PEAKS DB
75	PGSC0003DMP400006334	R.A(+304.20)LQNTC(+57.02)LK(+304.20).T	N	35.63	1554.89	8	-3	519.303	3	52.22	32100000	2	iTRAQ 8plex (K N-term); Carbamidomethylation	A1:iTRAQ 8plex (K N-term):1000.00;C6:Carbamidomethylation:1000.00;K8:iTRAQ 8plex (K N-term):1000.00	PEAKS DB
53	PGSC0003DMP400052154	K.V(+304.20)VMASDLLALTMLK(+304.20)PPGELGADIVVGSAQR.F	Y	128.81	3659.05	30	1.7	915.771	4	121.57	396000	1	iTRAQ 8plex (K N-term)	V1:iTRAQ 8plex (K N-term):1000.00;K14:iTRAQ 8plex (K N-term):1000.00	PEAKS DB
53	PGSC0003DMP400052154	K.G(+304.20)APHPPSMLMADAWTK(+304.20)PYSR.E	Y	97.65	2820.46	20	-1.7	706.12	4	79.91	1550000	1	iTRAQ 8plex (K N-term)	G1:iTRAQ 8plex (K N-term):1000.00;K16:iTRAQ 8plex (K N-term):1000.00	PEAKS DB
53	PGSC0003DMP400052154	K.S(+304.20)YIGMGYYNTYVPPVILR.N	Y	96.97	2409.27	18	1.2	804.097	3	112.19	0	0	iTRAQ 8plex (K N-term)	S1:iTRAQ 8plex (K N-term):1000.00	PEAKS DB
53	PGSC0003DMP400052154	R.E(+304.20)TPFLTHQIFNSYHTEHELLR.Y	Y	90.67	2915.48	21	-2.2	729.876	4	83.62	16700000	2	iTRAQ 8plex (K N-term)	E1:iTRAQ 8plex (K N-term):1000.00	PEAKS DB
53	PGSC0003DMP400052154	R.F(+304.20)GVPMGYGGPHAAFLATSQEYK(+304.20)R.M	Y	88.66	3091.61	23	4.5	773.912	4	85.96	2760000	1	iTRAQ 8plex (K N-term)	F1:iTRAQ 8plex (K N-term):1000.00;K22:iTRAQ 8plex (K N-term):1000.00	PEAKS DB
53	PGSC0003DMP400052154	R.R(+304.20)HNSATPEEQTK(+304.20).M	Y	84.1	2005.07	12	3.7	669.366	3	20.95	1670000	2	iTRAQ 8plex (K N-term)	R1:iTRAQ 8plex (K N-term):1000.00;K12:iTRAQ 8plex (K N-term):1000.00	PEAKS DB
[truncated: 14,044 more rows]

## Sheet: 8dpi_28C
Protein Group	Protein Accession	Peptide	Unique	-10lgP	Mass	Length	ppm	m/z	z	RT	Area Chicago_PVY28	#Feature	PTM	AScore	Found By
[truncated: 18,437 more rows]

## Sheet: 14dpi_22C
Protein Group	Protein Accession	Peptide	Unique	-10lgP	Mass	Length	ppm	m/z	z	RT	Area Chicago_PVY22	#Feature	PTM	AScore	Found By
[truncated: 17,771 more rows]

[truncated: 1 more sheets: 14dpi_28C]
