# Supplementary material for: Role of the methionine cycle in the temperature‐sensitive responses of potato plants to potato virus Y
Source: Mol Plant Pathol. 2020 Nov 4;22(1):77–91. doi: 10.1111/mpp.13009 (PMC7749756; doi:10.1111/mpp.13009)
Supplement: Supplementary file 3 — TABLE S3 The list of differentially regulated proteins [file MPP-22-77-s003.xlsx]

## Sheet: decription
Table S3. The list of differentially regulated proteins
The columns in the tables are:
• Significance: The significance score is calculated as the -10log10 of the significance testing p-value.
• Phytozome_protein_ID: The accession number of the protein as seen in the FASTA database.
• -10lgP: The protein confidence score.
• Coverage: The percentage of the protein sequence that is covered by supporting peptides.
• #Peptides: The number of high-confidence supporting peptides.
• #Unique: The number of high-confidence supporting peptides that are mapped to only one protein group.
Unique peptides with same sequence but different modifications are only counted once in this number.
• PTM: The identified modifications displayed with color-coded icons.
• Avg. Mass: The protein mass calculated using the average mass.
• Description: The protein's header information as seen in the FASTA database.

## Sheet: PVY22_8dpi
Protein Group	Phytozome_protein_ID	Phytozome_Gene_ID	Description	Significance	-10lgP	FC PVY22/mock	Coverage (%)	#Peptides	#Unique	PTM	Avg. Mass	Intensity iTRAQ8-113	Intensity iTRAQ8-114	Intensity iTRAQ8-117	Intensity iTRAQ8-118	Intensity iTRAQ8-119	Intensity iTRAQ8-121	Intensity PVY(iTRAQ8-113; iTRAQ8-114; iTRAQ8-117)	Intensity control(iTRAQ8-118; iTRAQ8-119; iTRAQ8-121)
70	PGSC0003DMP400051014	PGSC0003DMG401029299	Eukaryotic initiation factor 4A-2	15.93	407.3	0.606511	4	25	1	iTRAQ 8plex (K N-term)	46590	80150	85730	60480	117300	148300	107600	75450	124400
530	PGSC0003DMP400037778	PGSC0003DMG400021806	Histone H2A	21.47	207.97	1.78348	8	6	1	iTRAQ 8plex (K N-term)	13890	8186	6716	8673	4069	4644	4505	7858	4406
504	PGSC0003DMP400047966	PGSC0003DMG400027577	Superoxide dismutase	15.43	188.64	1.28073	13	8	2	iTRAQ 8plex (K N-term)	23808	411300	356900	354100	276200	325100	275100	374100	292100
778	PGSC0003DMP400028845	PGSC0003DMG401016495	Stem 28 kDa glycoprotein	18.43	177.5	1.42412	5	4	1	iTRAQ 8plex (K N-term)	29506	695600	590300	566600	477100	431900	391800	617500	433600
1453	PGSC0003DMP400010795	PGSC0003DMG400006084	Conserved gene of unknown function	21.68	141.5	0.808051	16	3	3	iTRAQ 8plex (K N-term)	28683	403700	390200	374400	511700	471800	462400	389400	481900
1453	PGSC0003DMP400010794	PGSC0003DMG400006084	Conserved gene of unknown function	21.68	141.5	0.808051	16	3	3	iTRAQ 8plex (K N-term)	29115	403700	390200	374400	511700	471800	462400	389400	481900
1124	PGSC0003DMP400048035	PGSC0003DMG400027630	Heme-binding protein	17.3	112.8	1.21449	5	2	1	iTRAQ 8plex (K N-term)	13980	1044000	1155000	1019000	846000	867000	937500	1073000	883500
1997	PGSC0003DMP400008492	PGSC0003DMG400004789	Multicopper oxidase	24.43	111.95	0.825746	3	1	1	iTRAQ 8plex (K N-term)	67064	108500	103200	103900	121600	129600	130900	105200	127400
1183	PGSC0003DMP400031528	PGSC0003DMG400018094	Ribosomal protein L41	15.45	98.66	0.739012	16	2	2	iTRAQ 8plex (K N-term)	12001	610300	622500	633400	833200	926500	765800	622100	841800
1183	PGSC0003DMP400047050	PGSC0003DMG400027086	Ribosomal protein L41	15.45	98.66	0.739012	16	2	2	iTRAQ 8plex (K N-term)	12001	610300	622500	633400	833200	926500	765800	622100	841800
1183	PGSC0003DMP400034344	PGSC0003DMG400019764	Ribosomal protein L41	15.45	98.66	0.739012	11	2	2	iTRAQ 8plex (K N-term)	17357	610300	622500	633400	833200	926500	765800	622100	841800
1096	PGSC0003DMP400055850	PGSC0003DMG400033080	60S ribosomal protein L34	18.83	96.51	0.823755	11	3	1	iTRAQ 8plex (K N-term)	12277	133800	120200	133000	163800	151000	155000	129000	156600
1708	PGSC0003DMP400050609	PGSC0003DMG400029047	Fibrillin 8	19.01	96.29	1.27022	9	2	2	iTRAQ 8plex (K N-term)	30353	119800	103700	113500	86610	84480	94130	112300	88410
1708	PGSC0003DMP400050608	PGSC0003DMG400029047	Fibrillin 8	19.01	96.29	1.27022	9	2	2	iTRAQ 8plex (K N-term)	30424	119800	103700	113500	86610	84480	94130	112300	88410
1708	PGSC0003DMP400050607	PGSC0003DMG400029047	Fibrillin 8	19.01	96.29	1.27022	8	2	2	iTRAQ 8plex (K N-term)	35252	119800	103700	113500	86610	84480	94130	112300	88410
2053	PGSC0003DMP400034062	PGSC0003DMG400019606	Nucleic acid binding protein	17.24	82.37	0.777474	8	1	1	iTRAQ 8plex (K N-term)	19742	102600	98490	88830	123600	127800	121600	96640	124300
1530	PGSC0003DMP400016806	PGSC0003DMG400009500	Glutamine cyclotransferase	15.3	75.23	0.782777	8	2	2	iTRAQ 8plex (K N-term)	34055	212000	197800	195600	276200	265700	231400	201800	257800
1530	PGSC0003DMP400016805	PGSC0003DMG400009500	Glutamine cyclotransferase	15.3	75.23	0.782777	11	2	2	iTRAQ 8plex (K N-term)	23627	212000	197800	195600	276200	265700	231400	201800	257800
1860	PGSC0003DMP400028983	PGSC0003DMG400016576	ATGCN5	16.6	53.61	0.826298	1	1	1	iTRAQ 8plex (K N-term)	78813	183800	162100	165000	207600	217400	193400	170300	206100
1853	PGSC0003DMP400055051	PGSC0003DMG400031808	ATP binding protein	24.66	47.02	0.637929	1	1	1	iTRAQ 8plex (K N-term)	181054	98970	85570	83390	141700	130400	147900	89310	140000
1853	PGSC0003DMP400055052	PGSC0003DMG400031808	ATP binding protein	24.66	47.02	0.637929	1	1	1	iTRAQ 8plex (K N-term)	182604	98970	85570	83390	141700	130400	147900	89310	140000
1853	PGSC0003DMP400055053	PGSC0003DMG400031808	ATP binding protein	24.66	47.02	0.637929	1	1	1	iTRAQ 8plex (K N-term)	106977	98970	85570	83390	141700	130400	147900	89310	140000
2002	PGSC0003DMP400028022	PGSC0003DMG400016015	Conserved gene of unknown function	15.4	27.44	0.376354	1	1	1	iTRAQ 8plex (K N-term)	125874	76830	41610	35800	129300	174600	105900	51410	136600
2104	PGSC0003DMP400000949	PGSC0003DMG400000486	Monodehydroascorbate reductase	18.22	26.83	0.728597	3	1	1	iTRAQ 8plex (K N-term)	26451	495600	527100	432500	723900	662700	610700	485100	665800
2104	PGSC0003DMP400000948	PGSC0003DMG400000486	Monodehydroascorbate reductase	18.22	26.83	0.728597	1	1	1	iTRAQ 8plex (K N-term)	52248	495600	527100	432500	723900	662700	610700	485100	665800

## Sheet: PVY28_8dpi
Protein Group	Phytozome_protein_ID	Phytozome_Gene_ID	Description	Significance	-10lgP	FC PVY28/mock	Coverage (%)	#Peptides	#Unique	PTM	Avg. Mass	Intensity iTRAQ8-118	Intensity iTRAQ8-119	Intensity iTRAQ8-121	Intensity iTRAQ8-115	Intensity iTRAQ8-116	Intensity iTRAQ8-117	Intensity PVY28(iTRAQ8-118; iTRAQ8-119; iTRAQ8-121)	Intensity mock22(iTRAQ8-115; iTRAQ8-116; iTRAQ8-117)
77	PGSC0003DMP400048869	PGSC0003DMG400028127	Methionine synthase	15.05	433.64	0.625718	38	35	26	iTRAQ 8plex (K N-term)	84598	473800	363700	502600	578200	817900	745700	446700	713900
262	PGSC0003DMP400027707	PGSC0003DMG401015792	Short-chain dehydrogenase	25.13	388.43	1.23788	53	15	12	iTRAQ 8plex (K N-term)	34176	388200	358100	379500	312600	299600	297100	375200	303100
270	PGSC0003DMP400027608	PGSC0003DMG400015745	Serine hydroxymethyltransferase	15.02	383.65	0.774489	28	20	11	iTRAQ 8plex (K N-term)	52044	117800	97680	114400	127400	148800	149400	109900	141900
255	PGSC0003DMP400008076	PGSC0003DMG400004572	Adenosylhomocysteinase	18.82	361.91	0.754551	42	17	17	Carbamidomethylation; iTRAQ 8plex (K N-term)	53245	278800	238900	253200	309000	361300	351400	257000	340600
94	PGSC0003DMP400023744	PGSC0003DMG400013416	Chlorophyll a-b binding protein 3C, chloroplastic	16.35	353.09	0.673733	11	10	1	iTRAQ 8plex (K N-term)	27835	12340	11830	14910	16360	20200	21460	13030	19340
101	PGSC0003DMP400007654	PGSC0003DMG400004301	Chlorophyll a,b binding protein type I	24.25	351.34	0.823824	32	12	3	iTRAQ 8plex (K N-term)	28662	38990	38030	41000	45880	47930	49750	39420	47850
78	PGSC0003DMP400046827	PGSC0003DMG400026978	NAD-dependent glyceraldehyde 3-P dehydrogenase	21.37	346.02	1.28719	27	21	6	iTRAQ 8plex (K N-term)	36643	169800	152800	163000	116700	132500	127900	161800	125700
176	PGSC0003DMP400048518	PGSC0003DMG400027903	60S ribosomal protein L1	18.99	323.01	0.795991	16	18	5	iTRAQ 8plex (K N-term)	44897	105200	108700	119800	140500	133900	144700	111200	139700
419	PGSC0003DMP400031888	PGSC0003DMG400018292	S-adenosylmethionine synthase 1	21.96	317.75	0.64101	2	13	1	iTRAQ 8plex (K N-term)	43216	8613	9236	10710	13430	15970	15160	9519	14850
419	PGSC0003DMP400031887	PGSC0003DMG400018292	S-adenosylmethionine synthase 1	21.96	317.75	0.64101	2	13	1	iTRAQ 8plex (K N-term)	43216	8613	9236	10710	13430	15970	15160	9519	14850
181	PGSC0003DMP400026922	PGSC0003DMG400015356	NADPH:protochlorophyllide oxidoreductase	19.34	311.15	0.802299	7	15	2	iTRAQ 8plex (K N-term)	42867	14940	13580	13360	16330	17380	18490	13960	17400
213	PGSC0003DMP400046713	PGSC0003DMG400026910	60S ribosomal protein L9	16.24	310.52	0.789233	27	11	4	iTRAQ 8plex (K N-term)	20938	61350	63200	72030	86820	82460	79810	65530	83030
191	PGSC0003DMP400002952	PGSC0003DMG400001630	Peptidyl-prolyl cis-trans isomerase	36.06	282.17	0.776437	44	11	10	iTRAQ 8plex (K N-term); Oxidation (M)	17926	538700	539800	562600	715200	707100	691300	547000	704500
525	PGSC0003DMP400015547	PGSC0003DMG400008855	Transcription factor BTF3	16.56	273.33	0.809786	18	9	2	iTRAQ 8plex (K N-term)	16436	29090	27820	27010	33080	37530	33020	27970	34540
708	PGSC0003DMP400012540	PGSC0003DMG400007073	Epidermis-specific secreted glycoprotein EP1	15.57	267.65	1.23376	33	8	8	iTRAQ 8plex (K N-term)	33815	190100	161200	172900	142200	132900	149700	174700	141600
851	PGSC0003DMP400001168	PGSC0003DMG400000579	Nascent polypeptide associated complex alpha subunit	19.86	240.86	0.793762	52	6	6	iTRAQ 8plex (K N-term)	22316	79090	83950	77450	100600	101100	101300	80170	101000
492	PGSC0003DMP400012993	PGSC0003DMG400007336	40S ribosomal protein S15	17.63	240.71	0.763789	26	6	2	iTRAQ 8plex (K N-term)	17270	54770	57690	65350	76340	82600	73850	59270	77600
405	PGSC0003DMP400040450	PGSC0003DMG400023394	40S ribosomal protein S17	16.92	240.13	0.618047	19	8	1	iTRAQ 8plex (K N-term)	16250	5438	6114	6715	8767	11840	8946	6089	9852
405	PGSC0003DMP400040451	PGSC0003DMG400023394	40S ribosomal protein S17	16.92	240.13	0.618047	19	8	1	iTRAQ 8plex (K N-term)	16250	5438	6114	6715	8767	11840	8946	6089	9852
405	PGSC0003DMP400040452	PGSC0003DMG400023394	40S ribosomal protein S17	16.92	240.13	0.618047	19	8	1	iTRAQ 8plex (K N-term)	16250	5438	6114	6715	8767	11840	8946	6089	9852
637	PGSC0003DMP400010417	PGSC0003DMG401005881	Ribosomal protein L10a	15.62	237.52	0.740619	3	9	1	iTRAQ 8plex (K N-term)	24578	15100	14810	17460	21200	21530	21240	15790	21320
637	PGSC0003DMP400010418	PGSC0003DMG401005881	Ribosomal protein L10a	15.62	237.52	0.740619	3	9	1	iTRAQ 8plex (K N-term)	24578	15100	14810	17460	21200	21530	21240	15790	21320
517	PGSC0003DMP400006029	PGSC0003DMG400003368	60S ribosomal protein L12	23.33	236.11	0.733278	41	7	6	iTRAQ 8plex (K N-term)	17799	169400	169500	190400	252200	236200	233700	176500	240700
517	PGSC0003DMP400014216	PGSC0003DMG400008079	60S ribosomal protein L12	23.33	236.11	0.733278	41	7	6	iTRAQ 8plex (K N-term)	17785	169400	169500	190400	252200	236200	233700	176500	240700
517	PGSC0003DMP400055987	PGSC0003DMG400033341	60S ribosomal protein L12	23.33	236.11	0.733278	41	7	6	iTRAQ 8plex (K N-term)	17785	169400	169500	190400	252200	236200	233700	176500	240700
630	PGSC0003DMP400046843	PGSC0003DMG400026983	Ribosomal protein	15.89	226.56	0.784167	27	8	5	iTRAQ 8plex (K N-term)	20001	66400	56780	65830	79830	83690	77490	63000	80340
630	PGSC0003DMP400046842	PGSC0003DMG400026983	Ribosomal protein	15.89	226.56	0.784167	27	8	5	iTRAQ 8plex (K N-term)	20001	66400	56780	65830	79830	83690	77490	63000	80340
630	PGSC0003DMP400046844	PGSC0003DMG400026983	Ribosomal protein	15.89	226.56	0.784167	27	8	5	iTRAQ 8plex (K N-term)	19973	66400	56780	65830	79830	83690	77490	63000	80340
775	PGSC0003DMP400026740	PGSC0003DMG400015245	Ribosomal protein PETRP	33.19	226.51	0.773471	26	7	4	iTRAQ 8plex (K N-term)	19813	80800	81680	84160	105300	109800	103700	82220	106300
720	PGSC0003DMP400056300	PGSC0003DMG400033903	SGRP-1 protein	19.08	222.67	0.583605	32	6	4	iTRAQ 8plex (K N-term)	15560	77050	59250	67680	110900	119000	119800	67990	116500
536	PGSC0003DMP400046584	PGSC0003DMG400026829	Eukaryotic translation initiation factor 5A-4	24.06	218.34	0.556143	10	8	1	iTRAQ 8plex (K N-term)	17318	9980	8155	10240	15610	19280	16140	9460	17010
1002	PGSC0003DMP400028247	PGSC0003DMG400016168	Methylenetetrahydrofolate reductase	18.73	217.12	0.7533	17	7	7	iTRAQ 8plex (K N-term)	67183	40370	35170	39150	46230	55010	51010	38230	50750
723	PGSC0003DMP400028517	PGSC0003DMG400016318	40S ribosomal protein S15	29.97	209.67	0.795648	8	5	1	iTRAQ 8plex (K N-term)	17244	6132	5841	6237	7805	7385	7698	6070	7629
723	PGSC0003DMP400002095	PGSC0003DMG400001128	40S ribosomal protein S15	29.97	209.67	0.795648	8	5	1	iTRAQ 8plex (K N-term)	17274	6132	5841	6237	7805	7385	7698	6070	7629
1117	PGSC0003DMP400039420	PGSC0003DMG402022737	UDP-L-rhamnose synthase	23.74	205.55	0.681963	14	5	3	iTRAQ 8plex (K N-term)	33799	10960	9887	11240	15320	16210	15550	10700	15690
1068	PGSC0003DMP400037633	PGSC0003DMG400021708	DAG protein, chloroplastic	15.27	200.68	0.770917	22	3	3	iTRAQ 8plex (K N-term)	25395	31880	30670	35590	37710	46250	43340	32710	42430
1139	PGSC0003DMP400045324	PGSC0003DMG400026119	Salt tolerance protein 4	18.23	200.14	1.43525	15	4	3	iTRAQ 8plex (K N-term)	21924	152000	161200	128900	102800	94390	110900	147400	102700
1631	PGSC0003DMP400041097	PGSC0003DMG400023751	Basic blue copper protein	21	196.02	0.689394	46	3	3	Carbamidomethylation; iTRAQ 8plex (K N-term)	13267	12800	10810	11880	19130	16060	16280	11830	17160
1189	PGSC0003DMP400043246	PGSC0003DMG400024929	40S ribosomal protein S12	24.79	190.51	0.719063	29	4	3	Carbamidomethylation; iTRAQ 8plex (K N-term)	15128	58780	51830	55160	75260	72710	82580	55260	76850
1206	PGSC0003DMP400008519	PGSC0003DMG400004808	Mitochondrial small heat shock protein	18.41	190	1.65618	26	4	4	iTRAQ 8plex (K N-term)	23912	55350	65450	48130	36690	30860	34440	56310	34000
431	PGSC0003DMP400036738	PGSC0003DMG400021189	40S ribosomal protein S25-1	17.09	186.1	0.734912	29	7	3	iTRAQ 8plex (K N-term)	11968	80450	70440	86580	114600	104000	104500	79150	107700
1257	PGSC0003DMP400000854	PGSC0003DMG400000431	Glucosyltransferase	18.99	185.01	0.70568	2	4	1	iTRAQ 8plex (K N-term)	52074	7767	6788	8183	11820	10760	9650	7579	10740
1090	PGSC0003DMP400041974	PGSC0003DMG400024264	Ribosomal protein l7ae	17.3	183.63	0.807869	54	3	3	iTRAQ 8plex (K N-term)	13910	43330	41610	46870	53950	58560	50670	43940	54390
1090	PGSC0003DMP400045860	PGSC0003DMG400026414	Ribosomal protein l7ae	17.3	183.63	0.807869	54	3	3	iTRAQ 8plex (K N-term)	13924	43330	41610	46870	53950	58560	50670	43940	54390
539	PGSC0003DMP400009493	PGSC0003DMG400005361	Calreticulin	16.89	182.71	1.82543	4	9	2	iTRAQ 8plex (K N-term)	48253	27170	35470	23940	17540	14340	15540	28860	15810
539	PGSC0003DMP400009494	PGSC0003DMG400005361	Calreticulin	16.89	182.71	1.82543	4	9	2	iTRAQ 8plex (K N-term)	50215	27170	35470	23940	17540	14340	15540	28860	15810
1025	PGSC0003DMP400007104	PGSC0003DMG400003986	Structural molecule	15.15	180.4	1.27386	32	6	6	iTRAQ 8plex (K N-term)	29192	86270	79680	71150	58350	62820	64940	79030	62040
1326	PGSC0003DMP400003634	PGSC0003DMG400002027	Cytoplasmic small heat shock protein class I	19.16	179.67	2.06523	26	3	3	Carbamidomethylation; iTRAQ 8plex (K N-term)	17337	202000	165900	243800	123300	91320	81540	203900	98730
1326	PGSC0003DMP400003635	PGSC0003DMG400002028	Cytoplasmic small heat shock protein class I	19.16	179.67	2.06523	26	3	3	Carbamidomethylation; iTRAQ 8plex (K N-term)	17337	202000	165900	243800	123300	91320	81540	203900	98730
1326	PGSC0003DMP400003636	PGSC0003DMG400002029	Cytoplasmic small heat shock protein class I	19.16	179.67	2.06523	26	3	3	Carbamidomethylation; iTRAQ 8plex (K N-term)	17337	202000	165900	243800	123300	91320	81540	203900	98730
1295	PGSC0003DMP400006171	PGSC0003DMG400003468	Actin depolymerizing factor 3	16.94	171.16	0.75158	25	3	2	iTRAQ 8plex (K N-term)	15847	45740	46680	53880	62550	66740	65390	48770	64890
1182	PGSC0003DMP400056271	PGSC0003DMG400033882	Acidic endochitinase	18.73	165.23	1.46023	17	5	5	iTRAQ 8plex (K N-term)	30945	94520	77010	77390	61210	57050	52190	82970	56820
1586	PGSC0003DMP400033157	PGSC0003DMG400019077	Primary amine oxidase	21.91	154.16	0.833109	5	3	3	iTRAQ 8plex (K N-term)	81574	30250	29960	32490	36030	38850	36390	30900	37090
1216	PGSC0003DMP400003565	PGSC0003DMG400001985	DnaJ	17.17	150.1	0.810924	8	3	3	iTRAQ 8plex (K N-term)	46620	31260	32460	34700	40610	40600	40170	32810	40460
1216	PGSC0003DMP400003564	PGSC0003DMG400001985	DnaJ	17.17	150.1	0.810924	8	3	3	iTRAQ 8plex (K N-term)	46620	31260	32460	34700	40610	40600	40170	32810	40460
1216	PGSC0003DMP400040462	PGSC0003DMG400023400	DnaJ	17.17	150.1	0.810924	8	3	3	iTRAQ 8plex (K N-term)	46694	31260	32460	34700	40610	40600	40170	32810	40460
1461	PGSC0003DMP400005193	PGSC0003DMG400002880	Proline-rich protein	15.94	144.25	0.741911	10	2	2	Carbamidomethylation; iTRAQ 8plex (K N-term)	24922	26450	32620	27600	43400	37350	36070	28890	38940
1461	PGSC0003DMP400005194	PGSC0003DMG400002880	Proline-rich protein	15.94	144.25	0.741911	10	2	2	Carbamidomethylation; iTRAQ 8plex (K N-term)	24922	26450	32620	27600	43400	37350	36070	28890	38940
1512	PGSC0003DMP400020747	PGSC0003DMG400011702	60S acidic ribosomal protein	18.19	143.55	0.75829	17	2	1	iTRAQ 8plex (K N-term)	11286	7005	8228	7337	9335	10890	9539	7523	9921
1512	PGSC0003DMP400020746	PGSC0003DMG400011702	60S acidic ribosomal protein	18.19	143.55	0.75829	17	2	1	iTRAQ 8plex (K N-term)	11286	7005	8228	7337	9335	10890	9539	7523	9921
1512	PGSC0003DMP400020748	PGSC0003DMG400011702	60S acidic ribosomal protein	18.19	143.55	0.75829	17	2	1	iTRAQ 8plex (K N-term)	11286	7005	8228	7337	9335	10890	9539	7523	9921
1224	PGSC0003DMP400003872	PGSC0003DMG400002167	Glutathion S-transferase	19.34	141.93	1.50389	15	4	3	iTRAQ 8plex (K N-term)	25001	30580	30920	31350	22100	20850	18800	30950	20580
1669	PGSC0003DMP400017273	PGSC0003DMG400009782	Brg-1 associated factor	15.76	133.84	0.801465	5	2	1	iTRAQ 8plex (K N-term)	14980	23880	20310	21450	27640	26120	28150	21880	27300
1669	PGSC0003DMP400040147	PGSC0003DMG400023191	Brg-1 associated factor	15.76	133.84	0.801465	5	2	1	iTRAQ 8plex (K N-term)	15015	23880	20310	21450	27640	26120	28150	21880	27300
1779	PGSC0003DMP400022504	PGSC0003DMG401012699	S-formylglutathione hydrolase	15.92	125.39	0.80216	13	2	2	iTRAQ 8plex (K N-term)	32051	16940	19430	19330	25070	22920	21470	18570	23150
1531	PGSC0003DMP400042657	PGSC0003DMG400024644	101 kDa heat shock protein	18.12	125.11	0.61897	2	3	1	iTRAQ 8plex (K N-term)	101194	2817	3279	2988	4158	4958	5562	3028	4892
1617	PGSC0003DMP400029941	PGSC0003DMG400017144	Succinic semialdehyde dehydrogenase	17.65	117.41	0.79908	9	3	3	iTRAQ 8plex (K N-term)	52383	15750	14420	16710	19450	20860	18360	15630	19560
1617	PGSC0003DMP400029942	PGSC0003DMG400017144	Succinic semialdehyde dehydrogenase	17.65	117.41	0.79908	9	3	3	iTRAQ 8plex (K N-term)	54466	15750	14420	16710	19450	20860	18360	15630	19560
1617	PGSC0003DMP400029943	PGSC0003DMG400017144	Succinic semialdehyde dehydrogenase	17.65	117.41	0.79908	9	3	3	iTRAQ 8plex (K N-term)	54466	15750	14420	16710	19450	20860	18360	15630	19560
1760	PGSC0003DMP400012953	PGSC0003DMG400007315	H/ACA ribonucleoprotein complex subunit 4	19.75	116.21	0.800971	7	2	2	iTRAQ 8plex (K N-term)	64360	8499	7739	8512	9609	10890	10400	8250	10300
1574	PGSC0003DMP400022975	PGSC0003DMG400012971	Protein phosphatase 2A	23.87	115.5	0.821214	8	3	3	iTRAQ 8plex (K N-term)	65461	11740	12630	12550	15390	14870	14720	12310	14990
1022	PGSC0003DMP400018071	PGSC0003DMG400010221	Phospholipase A1	21.29	113.24	0.704047	4	2	1	iTRAQ 8plex (K N-term)	45168	4739	4182	4077	6798	5781	5879	4332	6153
2196	PGSC0003DMP400013023	PGSC0003DMG400007354	Heterogeneous nuclear ribonucleoprotein	15.74	107.24	0.805395	5	1	1	iTRAQ 8plex (K N-term)	40882	6446	5506	6053	7713	7190	7450	6001	7451
2196	PGSC0003DMP400013022	PGSC0003DMG400007354	Heterogeneous nuclear ribonucleoprotein	15.74	107.24	0.805395	13	1	1	iTRAQ 8plex (K N-term)	15041	6446	5506	6053	7713	7190	7450	6001	7451
1055	PGSC0003DMP400018424	PGSC0003DMG400010424	Rubisco subunit binding-protein alpha subunit, ruba	17.73	101.48	0.825277	3	3	1	iTRAQ 8plex (K N-term)	36615	30620	33110	34600	37420	39850	41890	32780	39720
1055	PGSC0003DMP400018425	PGSC0003DMG400010424	Rubisco subunit binding-protein alpha subunit, ruba	17.73	101.48	0.825277	2	3	1	iTRAQ 8plex (K N-term)	54074	30620	33110	34600	37420	39850	41890	32780	39720
1055	PGSC0003DMP400018426	PGSC0003DMG400010424	Rubisco subunit binding-protein alpha subunit, ruba	17.73	101.48	0.825277	2	3	1	iTRAQ 8plex (K N-term)	57087	30620	33110	34600	37420	39850	41890	32780	39720
1615	PGSC0003DMP400017707	PGSC0003DMG400010022	Patatin 3	23.03	100.35	1.29698	8	3	3	iTRAQ 8plex (K N-term)	45007	30430	27920	28000	23770	21380	21430	28780	22190
2406	PGSC0003DMP400015437	PGSC0003DMG400008785	Short chain alcohol dehydrogenase	16.29	83.84	1.20442	8	1	1	iTRAQ 8plex (K N-term)	18498	7696	7729	7643	6707	6049	6395	7689	6384
2406	PGSC0003DMP400015434	PGSC0003DMG400008785	Short chain alcohol dehydrogenase	16.29	83.84	1.20442	5	1	1	iTRAQ 8plex (K N-term)	28019	7696	7729	7643	6707	6049	6395	7689	6384
2406	PGSC0003DMP400048694	PGSC0003DMG400028020	Short chain alcohol dehydrogenase	16.29	83.84	1.20442	8	1	1	iTRAQ 8plex (K N-term)	18524	7696	7729	7643	6707	6049	6395	7689	6384
2406	PGSC0003DMP400048693	PGSC0003DMG400028020	Short chain alcohol dehydrogenase	16.29	83.84	1.20442	5	1	1	iTRAQ 8plex (K N-term)	28045	7696	7729	7643	6707	6049	6395	7689	6384
2406	PGSC0003DMP400048692	PGSC0003DMG400028020	Short chain alcohol dehydrogenase	16.29	83.84	1.20442	5	1	1	iTRAQ 8plex (K N-term)	28675	7696	7729	7643	6707	6049	6395	7689	6384
1859	PGSC0003DMP400008192	PGSC0003DMG400004630	Glyoxysomal fatty acid beta-oxidation multifunctional protein	18.37	71.38	1.30084	3	2	2	iTRAQ 8plex (K N-term)	79328	9549	10820	9223	7838	7869	7039	9863	7582
2440	PGSC0003DMP400036694	PGSC0003DMG400021164	Conserved gene of unknown function	16.46	70.05	0.773015	7	1	1	iTRAQ 8plex (K N-term)	16743	7276	7071	6536	9984	8390	8641	6961	9005
2156	PGSC0003DMP400055355	PGSC0003DMG400032166	Lysyl-tRNA synthetase	29.96	59.84	0.831199	2	1	1	iTRAQ 8plex (K N-term)	66232	7340	7365	7691	9051	9089	8804	7465	8981
2189	PGSC0003DMP400008364	PGSC0003DMG401004716	Parvulin-type peptidyl prolyl cis/trans isomerase	17.92	58.7	0.809938	5	1	1	iTRAQ 8plex (K N-term)	26339	3783	3799	4155	4890	4831	4769	3912	4830
2475	PGSC0003DMP400020519	PGSC0003DMG400011558	Transcription factor LIM	15.14	56.68	0.816017	9	1	1	iTRAQ 8plex (K N-term)	9971	3696	3135	3349	3940	4310	4223	3393	4158
2475	PGSC0003DMP400020520	PGSC0003DMG400011558	Transcription factor LIM	15.14	56.68	0.816017	4	1	1	iTRAQ 8plex (K N-term)	21087	3696	3135	3349	3940	4310	4223	3393	4158
2475	PGSC0003DMP400018749	PGSC0003DMG400010609	Transcription factor LIM	15.14	56.68	0.816017	4	1	1	iTRAQ 8plex (K N-term)	21600	3696	3135	3349	3940	4310	4223	3393	4158
1829	PGSC0003DMP400003027	PGSC0003DMG401001686	PDE320	20.43	53.86	1.56336	2	1	1	iTRAQ 8plex (K N-term)	51166	15720	13410	13470	8128	10360	8762	14200	9083
1829	PGSC0003DMP400003026	PGSC0003DMG402001686	Conserved gene of unknown function	20.43	53.86	1.56336	4	1	1	iTRAQ 8plex (K N-term)	32986	15720	13410	13470	8128	10360	8762	14200	9083
2504	PGSC0003DMP400044199	PGSC0003DMG400025492	Peroxidase	16.29	53.46	1.39858	2	1	1	iTRAQ 8plex (K N-term)	36021	4569	3983	3838	2921	2969	2968	4130	2953
2244	PGSC0003DMP400004865	PGSC0003DMG400002711	Conserved gene of unknown function	16.8	45.9	0.760471	4	1	1	iTRAQ 8plex (K N-term)	19293	9367	7950	7848	11990	10480	10610	8388	11030
2244	PGSC0003DMP400048952	PGSC0003DMG400028170	Conserved gene of unknown function	16.8	45.9	0.760471	4	1	1	iTRAQ 8plex (K N-term)	19759	9367	7950	7848	11990	10480	10610	8388	11030
2299	PGSC0003DMP400046711	PGSC0003DMG400026909	Lysyl-tRNA synthetase	18.73	37.53	0.715917	2	1	1	iTRAQ 8plex (K N-term)	63952	9698	9327	11050	12850	15640	13530	10030	14010
2299	PGSC0003DMP400046710	PGSC0003DMG400026909	Lysyl-tRNA synthetase	18.73	37.53	0.715917	2	1	1	iTRAQ 8plex (K N-term)	68049	9698	9327	11050	12850	15640	13530	10030	14010

## Sheet: PVY22_14dpi
Protein Group	Phytozome_protein_ID	Phytozome_Gene_ID	Description	Significance	-10lgP	FC PVY22/mock22	Coverage (%)	#Peptides	#Unique	PTM	Avg. Mass	Intensity iTRAQ8-116	Intensity iTRAQ8-117	Intensity iTRAQ8-121	Intensity iTRAQ8-113	Intensity iTRAQ8-114	Intensity iTRAQ8-115	Intensity PVY22(iTRAQ8-116; iTRAQ8-117; iTRAQ8-121)	Intensity mock22(iTRAQ8-113; iTRAQ8-114; iTRAQ8-115)
3	ABB90049.1		ribulose-1 5-bisphosphate carboxylase/oxygenase large subunit ABB90049.1	20.19	503.63	1.52	83	37	37	Carbamidomethylation; iTRAQ 8plex (K N-term); Oxidation (M)	52944	1229000000	1539000000	1310000000	874300000	992200000	822500000	1360000000	896400000
1093	ABB90069.1		cytochrome b6 ABB90069.1	16.95	191.47	1.24	20	4	4	iTRAQ 8plex (K N-term)	24151	13430000	13430000	14240000	10440000	11970000	10770000	13700000	11060000
29	PGSC0003DMP400038185	PGSC0003DMG400022088	Transketolase, chloroplastic	16.51	427.52	1.25	42	26	19	iTRAQ 8plex (K N-term)	79978	92720000	105600000	97790000	79290000	80160000	77550000	98710000	79000000
8	PGSC0003DMP400017746	PGSC0003DMG400010035	Oxygen-evolving enhancer protein 1, chloroplastic	16.47	424.31	0.83	22	25	6	iTRAQ 8plex (K N-term)	35337	270400000	268900000	286300000	332900000	350000000	307800000	275200000	330200000
221	PGSC0003DMP400008235	PGSC0003DMG400004652	Serine-pyruvate aminotransferase	23.59	350.35	1.2	59	17	17	Carbamidomethylation; iTRAQ 8plex (K N-term)	43977	54080000	57270000	54790000	46130000	46640000	45620000	55380000	46130000
270	PGSC0003DMP400000819	PGSC0003DMG400000417	Superoxide dismutase [Cu-Zn]	16.44	327.49	0.5	11	8	1	iTRAQ 8plex (K N-term)	22119	219800	203800	195400	358800	520400	366500	206300	415200
273	PGSC0003DMP400002369	PGSC0003DMG400001320	Alpha-tubulin	28.9	310.79	1.21	5	15	1	iTRAQ 8plex (K N-term)	49663	915600	933300	887100	750900	763000	742400	912000	752100
502	PGSC0003DMP400008076	PGSC0003DMG400004572	Adenosylhomocysteinase	15.71	261.13	1.21	25	11	11	iTRAQ 8plex (K N-term)	53245	23070000	25680000	22270000	19640000	18410000	20590000	23670000	19550000
812	PGSC0003DMP400037351	PGSC0003DMG400021550	Adenosine kinase isoform 1T	16.06	231.29	1.22	7	6	2	iTRAQ 8plex (K N-term)	37555	3876000	4057000	3496000	3288000	2988000	3062000	3810000	3113000
808	PGSC0003DMP400029881	PGSC0003DMG400017096	Ripening regulated protein	19.09	212.82	0.78	8	7	2	iTRAQ 8plex (K N-term)	34618	1523000	1411000	1546000	1789000	2081000	1907000	1493000	1926000
842	PGSC0003DMP400042007	PGSC0003DMG400024281	Gamma aminobutyrate transaminase isoform2	21.73	208.97	1.21	18	7	4	iTRAQ 8plex (K N-term)	33521	4577000	4808000	4492000	3795000	3676000	4036000	4626000	3836000
674	PGSC0003DMP400044958	PGSC0003DMG401025908	Methylketone synthase Ib	18.8	198.49	1.22	29	6	4	iTRAQ 8plex (K N-term)	31981	10210000	10470000	9626000	8199000	8276000	8325000	10100000	8267000
230	PGSC0003DMP400038514	PGSC0003DMG400022241	Photosystem II 10 kDa polypeptide, chloroplastic	19.6	193.63	0.82	25	5	5	iTRAQ 8plex (K N-term); Oxidation (M)	14399	98330000	90260000	100800000	114300000	122800000	115800000	96450000	117600000
1142	PGSC0003DMP400018202	PGSC0003DMG400010304	Sulfite reductase	23.18	170.55	1.25	8	5	5	iTRAQ 8plex (K N-term)	77982	5823000	6345000	6087000	4719000	4703000	5151000	6085000	4858000
858	PGSC0003DMP400008292	PGSC0003DMG400004682	50S ribosomal protein L18, chloroplast	26.42	149.68	1.42	22	5	5	iTRAQ 8plex (K N-term)	18196	20600000	19770000	18930000	14420000	14400000	12920000	19770000	13910000
1433	PGSC0003DMP400034108	PGSC0003DMG400019631	50S ribosomal protein L27, chloroplastic	26.53	131.57	1.27	15	2	2	iTRAQ 8plex (K N-term)	20156	2685000	2917000	2863000	2204000	2162000	2301000	2821000	2223000
1433	PGSC0003DMP400034107	PGSC0003DMG400019631	50S ribosomal protein L27, chloroplastic	26.53	131.57	1.27	15	2	2	iTRAQ 8plex (K N-term)	20156	2685000	2917000	2863000	2204000	2162000	2301000	2821000	2223000
1332	PGSC0003DMP400047198	PGSC0003DMG400027161	60S ribosomal protein L29	25.75	103.82	1.26	35	3	3	iTRAQ 8plex (K N-term)	7026	409000	399700	429500	345200	320100	319000	412700	328100
2231	PGSC0003DMP400027577	PGSC0003DMG400015726	Glutathione s-transferase	22.48	83.58	1.23	6	1	1	iTRAQ 8plex (K N-term)	26032	1218000	1329000	1323000	1055000	1009000	1090000	1290000	1051000
2095	PGSC0003DMP400003323	PGSC0003DMG400001856	Placental protein 11	16.31	73.89	1.22	4	2	2	iTRAQ 8plex (K N-term)	49241	1446000	1610000	1645000	1314000	1291000	1239000	1567000	1281000
1912	PGSC0003DMP400016338	PGSC0003DMG400009264	40S ribosomal protein S29	23.53	70.66	1.21	20	1	1	iTRAQ 8plex (K N-term)	6443	981600	1039000	958300	845900	829300	784700	993100	820000
1912	PGSC0003DMP400046892	PGSC0003DMG401027007	40S ribosomal protein S29	23.53	70.66	1.21	20	1	1	iTRAQ 8plex (K N-term)	6443	981600	1039000	958300	845900	829300	784700	993100	820000
2444	PGSC0003DMP400010396	PGSC0003DMG400005865	Conserved gene of unknown function	15.4	54.36	1.2	6	1	1	iTRAQ 8plex (K N-term)	17672	617900	618200	622500	527300	482400	535500	619500	515100
2148	PGSC0003DMP400055487	PGSC0003DMG400032277	Protein translocase	16.08	50.51	0.71	5	1	1	iTRAQ 8plex (K N-term)	19232	1119000	1036000	974000	1320000	1402000	1680000	1043000	1467000
2304	PGSC0003DMP400051621	PGSC0003DMG400029633	26S proteasome subunit RPN2a	20.7	37.1	1.34	1	1	1	iTRAQ 8plex (K N-term)	109091	1661000	1874000	1801000	1336000	1211000	1421000	1778000	1323000
2304	PGSC0003DMP400027644	PGSC0003DMG400015761	26S proteasome subunit RPN2a	20.7	37.1	1.34	2	1	1	iTRAQ 8plex (K N-term)	92721	1661000	1874000	1801000	1336000	1211000	1421000	1778000	1323000
2304	PGSC0003DMP400027643	PGSC0003DMG400015761	26S proteasome subunit RPN2a	20.7	37.1	1.34	2	1	1	iTRAQ 8plex (K N-term)	107871	1661000	1874000	1801000	1336000	1211000	1421000	1778000	1323000

## Sheet: PVY28_14dpi
Protein Group	Phytozome_protein_ID	Phytozome_Gene_ID	Description	Significance	-10lgP	FC PVY28/mock22	Coverage (%)	#Peptides	#Unique	PTM	Avg. Mass	Intensity iTRAQ8-116	Intensity iTRAQ8-117	Intensity iTRAQ8-121	Intensity iTRAQ8-113	Intensity iTRAQ8-114	Intensity iTRAQ8-115	Intensity Chicago_PVY28(iTRAQ8-116; iTRAQ8-117; iTRAQ8-121)	Intensity mock22(iTRAQ8-113; iTRAQ8-114; iTRAQ8-115)
17	PGSC0003DMP400017553	PGSC0003DMG400009940	Endoplasmin homolog	22.56	503.64	1.48	53	44	42	Carbamidomethylation; iTRAQ 8plex (K N-term); Oxidation (M)	92734	170800000	180200000	154900000	113000000	111200000	118600000	168700000	114200000
6	PGSC0003DMP400017746	PGSC0003DMG400010035	Oxygen-evolving enhancer protein 1, chloroplastic	20.05	467.3	0.79	22	28	6	iTRAQ 8plex (K N-term)	35337	270700000	269100000	300800000	356500000	372800000	330800000	280200000	353400000
100	PGSC0003DMP400051216	PGSC0003DMG400029408	Catalase	25.32	422.83	1.26	55	22	20	iTRAQ 8plex (K N-term); Oxidation (M)	56453	150100000	152000000	144500000	113800000	116700000	123800000	148900000	118100000
141	PGSC0003DMP400025769	PGSC0003DMG400014627	Glutathione S-transferase	18.19	413.01	1.24	70	15	15	iTRAQ 8plex (K N-term); Oxidation (M)	23833	69440000	78740000	74600000	57530000	58140000	64610000	74260000	60090000
116	PGSC0003DMP400023006	PGSC0003DMG400012987	Threonine dehydratase biosynthetic, chloroplastic	19	410.44	1.43	53	23	23	iTRAQ 8plex (K N-term); Oxidation (M)	64764	104900000	93500000	86160000	62900000	61830000	74580000	94840000	66440000
36	PGSC0003DMP400051894	PGSC0003DMG400029787	Molecular chaperone Hsp90-1	20.77	404.63	1.21	7	37	5	iTRAQ 8plex (K N-term)	80194	7205000	7826000	7295000	6440000	5845000	6230000	7442000	6171000
43	PGSC0003DMP400014555	PGSC0003DMG400008298	Chlorophyll a/b binding protein	18.78	399.95	0.66	5	11	1	iTRAQ 8plex (K N-term)	28058	7864000	8123000	7485000	11750000	13120000	10580000	7824000	11820000
43	PGSC0003DMP400015466	PGSC0003DMG400008804	Chlorophyll a/b binding protein	18.78	399.95	0.66	4	11	1	iTRAQ 8plex (K N-term)	32406	7864000	8123000	7485000	11750000	13120000	10580000	7824000	11820000
43	PGSC0003DMP400014556	PGSC0003DMG400008299	Chlorophyll a/b binding protein	18.78	399.95	0.66	5	11	1	iTRAQ 8plex (K N-term)	27626	7864000	8123000	7485000	11750000	13120000	10580000	7824000	11820000
43	PGSC0003DMP400064602	PGSC0003DMG400042498	Chlorophyll a/b binding protein	18.78	399.95	0.66	5	11	1	iTRAQ 8plex (K N-term)	28072	7864000	8123000	7485000	11750000	13120000	10580000	7824000	11820000
64	PGSC0003DMP400029202	PGSC0003DMG400016695	Chlorophyll a-b binding protein 50, chloroplastic	25.87	395.01	0.72	6	11	1	iTRAQ 8plex (K N-term)	28395	10700000	11530000	10190000	15150000	15820000	14120000	10810000	15030000
23	PGSC0003DMP400040504	PGSC0003DMG400023416	Dehydroascorbate reductase	16.8	394.15	1.24	87	24	23	Carbamidomethylation; iTRAQ 8plex (K N-term)	23440	190600000	208600000	205800000	158800000	151700000	176600000	201700000	162400000
101	PGSC0003DMP400024245	PGSC0003DMG400013715	Chilling-responsive protein	19.72	387.9	1.27	54	19	14	iTRAQ 8plex (K N-term)	35610	78120000	80940000	75110000	61220000	57590000	65750000	78060000	61520000
14	PGSC0003DMP400045850	PGSC0003DMG400026409	Ribulose bisphosphate carboxylase small chain 2B, chloroplastic	15.46	387.72	0.81	25	16	4	Carbamidomethylation; iTRAQ 8plex (K N-term); Oxidation (M)	13625	248000000	269700000	240000000	311000000	339900000	287000000	252600000	312700000
14	PGSC0003DMP400045851	PGSC0003DMG400026409	Ribulose bisphosphate carboxylase small chain 2B, chloroplastic	15.46	387.72	0.81	18	16	4	Carbamidomethylation; iTRAQ 8plex (K N-term); Oxidation (M)	18369	248000000	269700000	240000000	311000000	339900000	287000000	252600000	312700000
14	PGSC0003DMP400045852	PGSC0003DMG400026409	Ribulose bisphosphate carboxylase small chain 2B, chloroplastic	15.46	387.72	0.81	18	16	4	Carbamidomethylation; iTRAQ 8plex (K N-term); Oxidation (M)	18369	248000000	269700000	240000000	311000000	339900000	287000000	252600000	312700000
14	PGSC0003DMP400045853	PGSC0003DMG400026409	Ribulose bisphosphate carboxylase small chain 2B, chloroplastic	15.46	387.72	0.81	18	16	4	Carbamidomethylation; iTRAQ 8plex (K N-term); Oxidation (M)	18369	248000000	269700000	240000000	311000000	339900000	287000000	252600000	312700000
14	PGSC0003DMP400022437	PGSC0003DMG400012666	Ribulose bisphosphate carboxylase small chain 2C, chloroplastic	15.46	387.72	0.81	18	16	4	Carbamidomethylation; iTRAQ 8plex (K N-term); Oxidation (M)	18383	248000000	269700000	240000000	311000000	339900000	287000000	252600000	312700000
14	PGSC0003DMP400022436	PGSC0003DMG400012666	Ribulose bisphosphate carboxylase small chain 2C, chloroplastic	15.46	387.72	0.81	16	16	4	Carbamidomethylation; iTRAQ 8plex (K N-term); Oxidation (M)	20319	248000000	269700000	240000000	311000000	339900000	287000000	252600000	312700000
14	PGSC0003DMP400022438	PGSC0003DMG400012666	Ribulose bisphosphate carboxylase small chain 2C, chloroplastic	15.46	387.72	0.81	16	16	4	Carbamidomethylation; iTRAQ 8plex (K N-term); Oxidation (M)	20319	248000000	269700000	240000000	311000000	339900000	287000000	252600000	312700000
14	PGSC0003DMP400022435	PGSC0003DMG400012666	Ribulose bisphosphate carboxylase small chain 2C, chloroplastic	15.46	387.72	0.81	16	16	4	Carbamidomethylation; iTRAQ 8plex (K N-term); Oxidation (M)	20319	248000000	269700000	240000000	311000000	339900000	287000000	252600000	312700000
227	PGSC0003DMP400048001	PGSC0003DMG400027602	Uroporphyrinogen decarboxylase, chloroplastic	17.74	384.29	0.81	68	16	16	iTRAQ 8plex (K N-term)	43147	34430000	31530000	30030000	42030000	39150000	37330000	32000000	39500000
227	PGSC0003DMP400048000	PGSC0003DMG400027602	Uroporphyrinogen decarboxylase, chloroplastic	17.74	384.29	0.81	63	16	16	iTRAQ 8plex (K N-term)	46810	34430000	31530000	30030000	42030000	39150000	37330000	32000000	39500000
167	PGSC0003DMP400014557	PGSC0003DMG400008300	Chlorophyll a/b binding protein	26.98	377.88	0.65	16	10	2	iTRAQ 8plex (K N-term)	27646	1353000	1328000	1235000	2156000	1975000	1865000	1305000	1999000
266	PGSC0003DMP400043521	PGSC0003DMG402025083	Peroxidase	15.58	377.8	1.25	33	14	10	Carbamidomethylation; iTRAQ 8plex (K N-term); Oxidation (M)	39718	43490000	47010000	44250000	33400000	34770000	39360000	44920000	35840000
196	PGSC0003DMP400029248	PGSC0003DMG400016727	Light-induced protein, chloroplastic	18.13	373.85	1.46	63	15	15	iTRAQ 8plex (K N-term)	35650	50570000	60970000	59010000	37550000	38980000	40050000	56850000	38860000
188	PGSC0003DMP400037385	PGSC0003DMG400021562	Single-stranded DNA binding protein	18.56	368.18	0.67	38	14	11	iTRAQ 8plex (K N-term); Oxidation (M)	31324	33080000	31000000	29180000	50120000	48150000	40210000	31090000	46160000
112	PGSC0003DMP400007654	PGSC0003DMG400004301	Chlorophyll a,b binding protein type I	24.76	361.3	0.78	15	11	2	iTRAQ 8plex (K N-term)	28662	5908000	5966000	5892000	7384000	7805000	7478000	5922000	7556000
428	PGSC0003DMP400052341	PGSC0003DMG400030056	Cytosolic ascorbate peroxidase 1	16.58	358.76	1.27	11	10	2	iTRAQ 8plex (K N-term)	27417	11440000	11430000	13080000	9423000	9144000	9708000	11980000	9425000
74	PGSC0003DMP400023744	PGSC0003DMG400013416	Chlorophyll a-b binding protein 3C, chloroplastic	32.65	349.41	0.74	11	10	1	iTRAQ 8plex (K N-term)	27835	1080000	1095000	1031000	1411000	1513000	1422000	1069000	1448000
265	PGSC0003DMP400018566	PGSC0003DMG401010492	Acidic class II 1,3-beta-glucanase	19.32	347.69	3.2	37	14	8	iTRAQ 8plex (K N-term)	37375	32610000	45490000	30050000	11300000	11070000	11420000	36050000	11260000
653	PGSC0003DMP400018564	PGSC0003DMG401010492	Acidic class II 1,3-beta-glucanase	20.63	250.04	1.93	3	7	1	iTRAQ 8plex (K N-term)	31741	7923000	9076000	6931000	4213000	4235000	3920000	7977000	4123000
653	PGSC0003DMP400018567	PGSC0003DMG401010492	Acidic class II 1,3-beta-glucanase	20.63	250.04	1.93	3	7	1	iTRAQ 8plex (K N-term)	31741	7923000	9076000	6931000	4213000	4235000	3920000	7977000	4123000
265	PGSC0003DMP400018565	PGSC0003DMG402010492	Acidic class II 1,3-beta-glucanase	19.32	347.69	3.2	37	14	8	iTRAQ 8plex (K N-term)	37389	32610000	45490000	30050000	11300000	11070000	11420000	36050000	11260000
225	PGSC0003DMP400008394	PGSC0003DMG400004734	Conserved gene of unknown function	15.92	341.99	0.7	63	13	13	iTRAQ 8plex (K N-term)	28217	36980000	34310000	32680000	55580000	50470000	42970000	34660000	49680000
195	PGSC0003DMP400014152	PGSC0003DMG400008034	Protein Z	26.82	337.27	1.25	53	17	17	iTRAQ 8plex (K N-term)	42726	41820000	45080000	42210000	34370000	33230000	35450000	43040000	34350000
670	PGSC0003DMP400001891	PGSC0003DMG400000997	Zinc finger protein	20.78	334.98	0.73	40	8	8	iTRAQ 8plex (K N-term); Oxidation (M)	39869	20560000	20310000	20350000	29070000	28630000	26350000	20410000	28020000
729	PGSC0003DMP400033771	PGSC0003DMG400019437	Pathogen-and wound-inducible antifungal protein CBP20	17.96	329.24	2.44	72	6	6	Carbamidomethylation; iTRAQ 8plex (K N-term)	13700	48560000	68850000	47610000	22480000	21810000	23430000	55010000	22580000
123	PGSC0003DMP400013707	PGSC0003DMG400007787	Chlorophyll a-b binding protein 8, chloroplastic	28.34	318.99	0.67	43	9	5	iTRAQ 8plex (K N-term); Oxidation (M)	29229	14770000	13180000	14830000	20050000	21730000	22350000	14260000	21380000
314	PGSC0003DMP400052954	PGSC0003DMG400030431	Beta-tubulin 2	31.14	316.14	0.77	2	13	1	iTRAQ 8plex (K N-term)	50278	468100	442200	438800	599700	562000	585600	449700	582400
334	PGSC0003DMP400025062	PGSC0003DMG400014232	Calnexin	28.31	315.55	1.31	28	14	14	Carbamidomethylation; iTRAQ 8plex (K N-term)	61315	29410000	28390000	27070000	21880000	20570000	22360000	28290000	21600000
551	PGSC0003DMP400023807	PGSC0003DMG400013456	Heterogeneous nuclear ribonucleoprotein 27C	29.22	313	1.25	24	10	8	iTRAQ 8plex (K N-term)	45088	22990000	23070000	24350000	18670000	18190000	19460000	23470000	18770000
519	PGSC0003DMP400056271	PGSC0003DMG400033882	Acidic endochitinase	17.16	311.93	2.33	48	8	8	iTRAQ 8plex (K N-term)	30945	34880000	45330000	29240000	15200000	15300000	16520000	36480000	15670000
243	PGSC0003DMP400031983	PGSC0003DMG400018351	NADPH:protochlorophyllide oxidoreductase	15.69	309.23	0.73	35	16	12	Carbamidomethylation; iTRAQ 8plex (K N-term)	43082	17130000	16870000	16720000	20790000	24920000	23500000	16910000	23070000
295	PGSC0003DMP400048494	PGSC0003DMG400027888	Cysteine proteinase 3	20.83	300.6	1.64	23	10	8	iTRAQ 8plex (K N-term)	39229	109600000	88670000	91990000	59420000	51290000	66620000	96760000	59110000
263	PGSC0003DMP400045978	PGSC0003DMG400026473	Cystatin	22.24	299	1.24	64	10	9	iTRAQ 8plex (K N-term)	22588	35950000	39560000	36770000	29570000	29670000	31170000	37420000	30140000
568	PGSC0003DMP400018842	PGSC0003DMG400010660	Superoxide dismutase [Cu-Zn] 2	18.86	296.8	1.22	50	6	5	Carbamidomethylation; iTRAQ 8plex (K N-term)	15275	21690000	24150000	22350000	18380000	18240000	19090000	22730000	18570000
525	PGSC0003DMP400038248	PGSC0003DMG400022126	Porphobilinogen deaminase	19.19	292.4	0.79	34	10	10	iTRAQ 8plex (K N-term)	39177	16880000	16760000	14960000	21660000	20760000	19080000	16200000	20500000
349	ABB90041.1		photosystem I P700 apoprotein A1 ABB90041.1	27.58	289.01	1.27	20	12	12	iTRAQ 8plex (K N-term)	83041	64370000	60430000	60220000	47650000	48400000	49840000	61670000	48630000
851	ABB90078.1		ribosomal protein S19 ABB90078.1	35.92	143.39	0.79	24	4	4	iTRAQ 8plex (K N-term)	10474	13880000	14220000	13540000	17480000	18030000	17300000	13880000	17610000
466	PGSC0003DMP400033908	PGSC0003DMG400019510	Geranylgeranyl diphosphate reductase, chloroplastic	16.94	286.6	0.81	33	12	12	iTRAQ 8plex (K N-term)	51233	17550000	16600000	16310000	21630000	21570000	19080000	16820000	20760000
688	PGSC0003DMP400046267	PGSC0003DMG400026627	Sulfur	21.04	282.06	0.8	31	9	9	iTRAQ 8plex (K N-term)	46402	13640000	12820000	12320000	15800000	15900000	16540000	12930000	16080000
477	PGSC0003DMP400030587	PGSC0003DMG400017513	Acetylornithine deacetylase	16.34	275.37	1.2	19	10	10	iTRAQ 8plex (K N-term)	47437	25930000	23400000	22800000	19940000	18910000	21090000	24040000	19980000
484	PGSC0003DMP400025336	PGSC0003DMG400014388	Constitutive plastid-lipid associated protein	19.65	274.57	1.24	51	10	10	iTRAQ 8plex (K N-term)	19715	32120000	34750000	36250000	26760000	27430000	28750000	34370000	27640000
325	PGSC0003DMP400026922	PGSC0003DMG400015356	NADPH:protochlorophyllide oxidoreductase	25.07	270.12	0.82	5	10	1	iTRAQ 8plex (K N-term)	42867	568600	559600	574900	701700	710300	669200	567700	693700
854	PGSC0003DMP400026990	PGSC0003DMG400015392	50S ribosomal protein L13, chloroplastic	20.48	269.84	0.82	38	7	6	iTRAQ 8plex (K N-term)	26093	11200000	11850000	10800000	12920000	14280000	13940000	11280000	13710000
1145	PGSC0003DMP400002757	PGSC0003DMG400001528	Class II chitinase	28.96	265.82	2.37	31	4	4	iTRAQ 8plex (K N-term)	27536	12100000	13330000	10270000	4789000	4710000	5571000	11900000	5023000
740	PGSC0003DMP400040869	PGSC0003DMG400023622	Peroxisomal small heat shock protein	28.32	263.64	1.88	61	8	8	iTRAQ 8plex (K N-term)	16055	19950000	23470000	23840000	11320000	11630000	12820000	22420000	11920000
426	PGSC0003DMP400020007	PGSC0003DMG400011293	Plasma membrane polypeptide	22.79	263.09	0.78	55	10	10	iTRAQ 8plex (K N-term)	21904	20420000	21900000	21920000	28780000	27800000	25710000	21420000	27430000
426	PGSC0003DMP400020006	PGSC0003DMG400011293	Plasma membrane polypeptide	22.79	263.09	0.78	55	10	10	iTRAQ 8plex (K N-term)	21904	20420000	21900000	21920000	28780000	27800000	25710000	21420000	27430000
770	PGSC0003DMP400008519	PGSC0003DMG400004808	Mitochondrial small heat shock protein	26.89	260.31	1.75	48	8	8	iTRAQ 8plex (K N-term)	23912	16490000	16510000	16320000	9515000	8938000	9809000	16440000	9421000
591	PGSC0003DMP400025082	PGSC0003DMG400014243	S-adenosyl-L-methionine Mg-protoporphyrin IX methyltranserase	25.09	257.42	0.75	36	11	11	iTRAQ 8plex (K N-term)	35487	11840000	11340000	10760000	15760000	15460000	14120000	11310000	15110000
739	PGSC0003DMP400017597	PGSC0003DMG400009968	25 kDa protein dehydrin	15.84	257.05	1.25	30	9	9	iTRAQ 8plex (K N-term)	23673	8499000	9982000	9020000	6943000	7032000	7992000	9167000	7322000
1049	PGSC0003DMP400018562	PGSC0003DMG400010490	Acidic class II 1,3-beta-glucanase	16.76	255.02	1.78	40	5	2	iTRAQ 8plex (K N-term)	10714	3059000	3675000	2843000	1567000	1562000	2251000	3193000	1794000
445	PGSC0003DMP400046584	PGSC0003DMG400026829	Eukaryotic translation initiation factor 5A-4	15.79	253.95	0.78	10	9	1	iTRAQ 8plex (K N-term)	17318	1309000	1255000	1268000	1778000	1512000	1643000	1277000	1645000
620	PGSC0003DMP400042888	PGSC0003DMG400024755	Xyloglucan endotransglucosylase/hydrolase 1	20.45	252.3	0.72	22	9	6	iTRAQ 8plex (K N-term)	33927	11560000	10900000	9967000	16170000	15300000	13560000	10810000	15010000
495	PGSC0003DMP400050372	PGSC0003DMG401028907	Heat shock protein 83	25.98	251.72	1.35	3	9	1	iTRAQ 8plex (K N-term)	34908	753500	819400	750900	589900	559500	576800	774600	575400
829	PGSC0003DMP400037085	PGSC0003DMG400021398	Xyloglucan endotransglucosylase-hydrolase XTH7	31.89	251.66	0.69	22	5	5	Carbamidomethylation; iTRAQ 8plex (K N-term)	33524	17620000	16540000	16050000	25350000	23590000	23370000	16740000	24100000
604	PGSC0003DMP400033461	PGSC0003DMG400019257	Chloroplast thiazole biosynthetic protein	23.78	244.65	0.83	25	6	6	iTRAQ 8plex (K N-term)	37800	11620000	12470000	11670000	15020000	13950000	14190000	11920000	14380000
328	PGSC0003DMP400009493	PGSC0003DMG400005361	Calreticulin	26.58	242.24	1.31	11	13	3	iTRAQ 8plex (K N-term)	48253	8649000	8746000	9473000	6578000	6810000	7121000	8956000	6836000
328	PGSC0003DMP400009494	PGSC0003DMG400005361	Calreticulin	26.58	242.24	1.31	11	13	3	iTRAQ 8plex (K N-term)	50215	8649000	8746000	9473000	6578000	6810000	7121000	8956000	6836000
871	PGSC0003DMP400003634	PGSC0003DMG400002027	Cytoplasmic small heat shock protein class I	18.59	242.14	1.45	53	5	5	Carbamidomethylation; iTRAQ 8plex (K N-term); Oxidation (M)	17337	19870000	20020000	16410000	12420000	12490000	14010000	18760000	12970000
871	PGSC0003DMP400003635	PGSC0003DMG400002028	Cytoplasmic small heat shock protein class I	18.59	242.14	1.45	53	5	5	Carbamidomethylation; iTRAQ 8plex (K N-term); Oxidation (M)	17337	19870000	20020000	16410000	12420000	12490000	14010000	18760000	12970000
871	PGSC0003DMP400003636	PGSC0003DMG400002029	Cytoplasmic small heat shock protein class I	18.59	242.14	1.45	53	5	5	Carbamidomethylation; iTRAQ 8plex (K N-term); Oxidation (M)	17337	19870000	20020000	16410000	12420000	12490000	14010000	18760000	12970000
811	PGSC0003DMP400018890	PGSC0003DMG400010682	Thylakoid lumenal 21.5 kDa protein, chloroplast	26.49	238.16	0.81	21	6	6	iTRAQ 8plex (K N-term); Oxidation (M)	32346	9129000	9507000	8793000	11440000	11670000	10880000	9143000	11330000
811	PGSC0003DMP400018889	PGSC0003DMG400010682	Thylakoid lumenal 21.5 kDa protein, chloroplast	26.49	238.16	0.81	27	6	6	iTRAQ 8plex (K N-term); Oxidation (M)	26033	9129000	9507000	8793000	11440000	11670000	10880000	9143000	11330000
811	PGSC0003DMP400018888	PGSC0003DMG400010682	Thylakoid lumenal 21.5 kDa protein, chloroplast	26.49	238.16	0.81	30	6	6	iTRAQ 8plex (K N-term); Oxidation (M)	23519	9129000	9507000	8793000	11440000	11670000	10880000	9143000	11330000
811	PGSC0003DMP400018887	PGSC0003DMG400010682	Thylakoid lumenal 21.5 kDa protein, chloroplast	26.49	238.16	0.81	30	6	6	iTRAQ 8plex (K N-term); Oxidation (M)	23519	9129000	9507000	8793000	11440000	11670000	10880000	9143000	11330000
627	PGSC0003DMP400025699	PGSC0003DMG400014590	High mobility group protein	23.79	237.38	0.83	56	7	7	iTRAQ 8plex (K N-term)	17086	11010000	11690000	10830000	13090000	13500000	13840000	11180000	13480000
627	PGSC0003DMP400025698	PGSC0003DMG400014590	High mobility group protein	23.79	237.38	0.83	51	7	7	iTRAQ 8plex (K N-term)	18715	11010000	11690000	10830000	13090000	13500000	13840000	11180000	13480000
254	PGSC0003DMP400038468	PGSC0003DMG400022217	Inducible plastid-lipid associated protein	16.74	235.06	1.65	55	7	7	iTRAQ 8plex (K N-term); Oxidation (M)	17918	139800000	132000000	135600000	74030000	76560000	95960000	135800000	82180000
733	PGSC0003DMP400056300	PGSC0003DMG400033903	SGRP-1 protein	23.54	234.93	0.69	32	6	4	iTRAQ 8plex (K N-term)	15560	6184000	6577000	6727000	9408000	9342000	9384000	6496000	9378000
822	PGSC0003DMP400053725	PGSC0003DMG400030840	Ribonucleoprotein, chloroplast	19.49	231.96	0.8	20	4	4	iTRAQ 8plex (K N-term)	31747	18160000	16310000	16830000	22790000	20750000	20230000	17100000	21260000
1016	PGSC0003DMP400023864	PGSC0003DMG400013494	Conserved gene of unknown function	19.68	229.07	1.43	36	4	4	Carbamidomethylation; iTRAQ 8plex (K N-term)	18149	12270000	11150000	11380000	7663000	7652000	9059000	11600000	8125000
1016	PGSC0003DMP400023863	PGSC0003DMG400013494	Conserved gene of unknown function	19.68	229.07	1.43	36	4	4	Carbamidomethylation; iTRAQ 8plex (K N-term)	18149	12270000	11150000	11380000	7663000	7652000	9059000	11600000	8125000
1021	PGSC0003DMP400046904	PGSC0003DMG400027013	Tetrapyrrole-binding protein, chloroplast	26.26	227.64	0.74	31	7	7	iTRAQ 8plex (K N-term)	30154	8715000	8380000	8114000	11880000	11610000	10710000	8403000	11400000
455	PGSC0003DMP400005277	PGSC0003DMG400002929	Chaperonin 21	16.73	225.76	0.75	5	10	1	iTRAQ 8plex (K N-term)	26719	1153000	1004000	1004000	1384000	1401000	1428000	1054000	1404000
960	PGSC0003DMP400017481	PGSC0003DMG400009906	Catalase isozyme 3	19.03	223.92	1.39	4	7	1	Carbamidomethylation; iTRAQ 8plex (K N-term)	56813	585300	655300	692900	419100	511500	455500	644500	462100
618	PGSC0003DMP400034881	PGSC0003DMG400020107	Peptidylprolyl isomerase	23.03	223.19	1.22	24	11	11	iTRAQ 8plex (K N-term)	63496	14240000	15250000	14550000	12010000	11500000	12610000	14680000	12040000
1182	PGSC0003DMP400038003	PGSC0003DMG400021945	Disease resistance response protein	15.4	220.86	1.62	38	5	5	iTRAQ 8plex (K N-term)	20913	9893000	12660000	9415000	6471000	6363000	6881000	10660000	6572000
690	PGSC0003DMP400049183	PGSC0003DMG400028287	S-adenosylmethionine synthase	21.04	220.86	0.77	9	8	1	iTRAQ 8plex (K N-term)	42623	335200	333800	296300	444000	396000	417900	321700	419300
697	PGSC0003DMP400059354	PGSC0003DMG400037250	S-adenosylmethionine synthase 2	21.75	220.65	0.78	6	8	2	iTRAQ 8plex (K N-term)	42722	1829000	1743000	1794000	2441000	2238000	2214000	1789000	2298000
1010	PGSC0003DMP400024227	PGSC0003DMG400013701	Kunitz trypsin inhibitor	30.11	212.55	1.56	20	4	4	iTRAQ 8plex (K N-term)	25366	15420000	13990000	14210000	9592000	9118000	9206000	14540000	9305000
918	PGSC0003DMP400030598	PGSC0003DMG400017519	Ribonucleoprotein, chloroplast	15.71	211.25	0.77	23	5	5	iTRAQ 8plex (K N-term)	31430	9533000	9865000	9742000	13100000	13360000	11490000	9713000	12650000
1395	PGSC0003DMP400001009	PGSC0003DMG400000508	Metal ion binding protein	20.72	204.27	0.83	28	3	3	iTRAQ 8plex (K N-term)	19510	12670000	12390000	11810000	15610000	14310000	14350000	12290000	14760000
725	PGSC0003DMP400003396	PGSC0003DMG400001904	Non-specific lipid-transfer protein 1	17.22	200.85	0.82	32	5	3	Carbamidomethylation; iTRAQ 8plex (K N-term)	11106	9844000	10500000	10410000	12100000	11840000	13370000	10250000	12440000
617	PGSC0003DMP400016823	PGSC0003DMG400009512	Kunitz-type proteinase inhibitor	18.26	197.43	1.56	9	3	1	iTRAQ 8plex (K N-term)	20076	2717000	2209000	2726000	1524000	1476000	1912000	2551000	1638000
617	PGSC0003DMP400017933	PGSC0003DMG400010128	Serine protease inhibitor 7	18.26	197.43	1.56	8	3	1	iTRAQ 8plex (K N-term)	24028	2717000	2209000	2726000	1524000	1476000	1912000	2551000	1638000
1014	PGSC0003DMP400051976	PGSC0003DMG400029830	Glucan endo-1,3-beta-D-glucosidase	16.24	195.44	2.51	16	4	4	iTRAQ 8plex (K N-term)	37550	12380000	19160000	11680000	5318000	5929000	6001000	14410000	5749000
809	PGSC0003DMP400026402	PGSC0003DMG400015011	Immunophilin	17.19	195.05	1.2	20	4	4	iTRAQ 8plex (K N-term); Oxidation (M)	25513	24520000	25900000	24590000	20870000	19530000	22060000	25000000	20820000
1149	PGSC0003DMP400052949	PGSC0003DMG400030426	17.6 kD class I small heat shock protein	17.12	194.42	1.62	20	4	2	iTRAQ 8plex (K N-term)	17635	1493000	1682000	1900000	1053000	1028000	1055000	1692000	1045000
970	PGSC0003DMP400037236	PGSC0003DMG400021476	1-aminocyclopropane-1-carboxylate oxidase	18.97	194.16	0.79	3	5	1	iTRAQ 8plex (K N-term)	36387	3284000	3478000	3425000	4149000	4598000	4092000	3396000	4279000
1078	PGSC0003DMP400048544	PGSC0003DMG400027916	Inositol-3-phosphate synthase	20.36	191.42	0.67	16	6	6	iTRAQ 8plex (K N-term)	56339	5721000	5519000	5315000	8963000	8407000	7467000	5518000	8279000
1105	PGSC0003DMP400028336	PGSC0003DMG400016223	Peroxidase 17	16.08	190.63	1.21	21	6	6	iTRAQ 8plex (K N-term)	37722	7603000	7644000	8042000	6109000	6195000	6922000	7763000	6409000
910	PGSC0003DMP400053939	PGSC0003DMG400030971	Conserved gene of unknown function	20.35	186.53	0.79	18	7	7	iTRAQ 8plex (K N-term)	37809	7984000	7718000	7667000	10240000	10020000	9247000	7790000	9836000
910	PGSC0003DMP400053938	PGSC0003DMG400030971	Conserved gene of unknown function	20.35	186.53	0.79	18	7	7	iTRAQ 8plex (K N-term)	39113	7984000	7718000	7667000	10240000	10020000	9247000	7790000	9836000
845	PGSC0003DMP400051667	PGSC0003DMG400029659	60S ribosomal protein L13a	35.24	185.22	1.25	8	6	2	iTRAQ 8plex (K N-term)	23531	2334000	2440000	2389000	1881000	1931000	1932000	2388000	1914000
1129	PGSC0003DMP400025319	PGSC0003DMG400014378	30S ribosomal protein S10, chloroplastic	15.07	183.95	0.79	25	4	4	iTRAQ 8plex (K N-term)	20585	12760000	12230000	10970000	16550000	15560000	13680000	11990000	15260000
1272	PGSC0003DMP400028660	PGSC0003DMG400016403	Transferase, transferring glycosyl groups	32.61	179.42	1.26	18	3	3	Carbamidomethylation; iTRAQ 8plex (K N-term)	24996	7495000	7923000	7820000	6048000	6081000	6304000	7746000	6144000
1034	PGSC0003DMP400014394	PGSC0003DMG400008187	Class II small heat shock protein Le-HSP17.6	15.08	178.27	1.27	21	4	4	iTRAQ 8plex (K N-term)	17601	7364000	8705000	8706000	5930000	6657000	6893000	8258000	6493000
1153	PGSC0003DMP400043115	PGSC0003DMG400024876	Cytochrome c	20.21	177.78	1.25	30	3	3	iTRAQ 8plex (K N-term)	12098	14980000	16830000	15520000	12830000	12130000	12930000	15780000	12630000
1531	PGSC0003DMP400000488	PGSC0003DMG400000231	Aspartic proteinase nepenthesin-1	21.75	176.91	0.83	8	3	3	iTRAQ 8plex (K N-term)	51506	1975000	1812000	1826000	2327000	2281000	2175000	1871000	2261000
1550	PGSC0003DMP400056295	PGSC0003DMG400033902	RNA-binding gricine-rich protein-1c	18.51	172.86	0.8	16	4	2	iTRAQ 8plex (K N-term)	16756	1928000	1721000	1792000	2222000	2444000	2134000	1814000	2267000
1550	PGSC0003DMP400056292	PGSC0003DMG400033902	RNA-binding gricine-rich protein-1c	18.51	172.86	0.8	16	4	2	iTRAQ 8plex (K N-term)	16756	1928000	1721000	1792000	2222000	2444000	2134000	1814000	2267000
1550	PGSC0003DMP400056298	PGSC0003DMG400033902	RNA-binding gricine-rich protein-1c	18.51	172.86	0.8	16	4	2	iTRAQ 8plex (K N-term)	16756	1928000	1721000	1792000	2222000	2444000	2134000	1814000	2267000
1550	PGSC0003DMP400056318	PGSC0003DMG400033915	RNA-binding gricine-rich protein-1c	18.51	172.86	0.8	16	4	2	iTRAQ 8plex (K N-term)	16756	1928000	1721000	1792000	2222000	2444000	2134000	1814000	2267000
1550	PGSC0003DMP400055751	PGSC0003DMG400033020	RNA-binding gricine-rich protein-1c	18.51	172.86	0.8	16	4	2	iTRAQ 8plex (K N-term)	16756	1928000	1721000	1792000	2222000	2444000	2134000	1814000	2267000
1235	PGSC0003DMP400052288	PGSC0003DMG400030009	Leucine-rich repeat protein	15.15	170.51	1.68	24	4	4	iTRAQ 8plex (K N-term)	21248	5888000	8031000	6426000	4078000	3977000	4046000	6782000	4033000
1320	PGSC0003DMP400005015	PGSC0003DMG400002790	Conserved gene of unknown function	27.72	170.29	0.76	22	3	3	iTRAQ 8plex (K N-term)	19711	6171000	5945000	5995000	8248000	7638000	7923000	6037000	7936000
1602	PGSC0003DMP400021455	PGSC0003DMG400012136	Structural constituent of ribosome	20.41	169.16	0.77	14	2	2	iTRAQ 8plex (K N-term)	21598	14050000	13420000	12590000	17200000	18690000	16180000	13350000	17360000
997	PGSC0003DMP400041545	PGSC0003DMG400024029	Histone H2A	20.58	167.69	0.65	8	4	1	iTRAQ 8plex (K N-term)	15184	209900	217200	196400	282500	346600	323100	207800	317400
1132	PGSC0003DMP400001286	PGSC0003DMG400000650	Conserved gene of unknown function	20.28	160.53	1.25	15	4	4	iTRAQ 8plex (K N-term)	30366	13150000	13250000	13830000	10330000	10360000	11410000	13410000	10700000
1132	PGSC0003DMP400038210	PGSC0003DMG400022109	Conserved gene of unknown function	20.28	160.53	1.25	13	4	4	iTRAQ 8plex (K N-term)	34071	13150000	13250000	13830000	10330000	10360000	11410000	13410000	10700000
1323	PGSC0003DMP400033459	PGSC0003DMG402019255	Pectinesterase	25.34	159.95	0.83	8	5	3	iTRAQ 8plex (K N-term)	49450	3907000	4117000	4061000	5058000	4859000	4693000	4028000	4870000
1325	PGSC0003DMP400021199	PGSC0003DMG400011977	Small heat shock protein	25.31	159.31	1.48	29	5	5	iTRAQ 8plex (K N-term)	26190	4593000	5122000	5045000	3408000	3282000	3256000	4920000	3315000
1029	PGSC0003DMP400008460	PGSC0003DMG400004766	GEM 5	16.83	157.26	1.23	26	5	5	iTRAQ 8plex (K N-term)	22846	6083000	6554000	5821000	4998000	4917000	5083000	6153000	4999000
1029	PGSC0003DMP400008459	PGSC0003DMG400004766	GEM 5	16.83	157.26	1.23	19	5	5	iTRAQ 8plex (K N-term)	31205	6083000	6554000	5821000	4998000	4917000	5083000	6153000	4999000
1234	PGSC0003DMP400003227	PGSC0003DMG400001804	Glutathione s-transferase	19.29	156.98	1.56	17	4	4	iTRAQ 8plex (K N-term)	25904	8609000	10190000	8940000	5844000	5947000	5994000	9247000	5928000
1234	PGSC0003DMP400003228	PGSC0003DMG400001804	Glutathione s-transferase	19.29	156.98	1.56	17	4	4	iTRAQ 8plex (K N-term)	25904	8609000	10190000	8940000	5844000	5947000	5994000	9247000	5928000
1814	PGSC0003DMP400040600	PGSC0003DMG400023464	V-type proton ATPase subunit G 2	17.77	156.69	0.79	8	3	1	iTRAQ 8plex (K N-term)	12485	801800	775200	813500	1024000	1074000	939600	796800	1013000
1814	PGSC0003DMP400040601	PGSC0003DMG400023464	V-type proton ATPase subunit G 2	17.77	156.69	0.79	8	3	1	iTRAQ 8plex (K N-term)	12485	801800	775200	813500	1024000	1074000	939600	796800	1013000
1357	PGSC0003DMP400040462	PGSC0003DMG400023400	DnaJ	16.57	154.93	1.45	6	4	1	iTRAQ 8plex (K N-term)	46694	788100	949100	811300	587300	576500	590900	849500	584900
1680	PGSC0003DMP400013392	PGSC0003DMG400007572	Hydroxyphenylpyruvate reductase	21.5	154.88	1.23	10	2	2	iTRAQ 8plex (K N-term)	34423	1551000	1724000	1631000	1385000	1293000	1308000	1636000	1328000
1565	PGSC0003DMP400042816	PGSC0003DMG400024725	Deoxyuridine 5'-triphosphate nucleotidohydrolase	27.52	153.05	0.82	19	3	3	iTRAQ 8plex (K N-term)	18286	3218000	3317000	3198000	3978000	3949000	3934000	3244000	3954000
1644	PGSC0003DMP400023756	PGSC0003DMG401013422	GDSL-lipase protein	15.48	152.75	0.74	11	3	3	iTRAQ 8plex (K N-term)	38970	2096000	1911000	1923000	2951000	2721000	2361000	1977000	2677000
2080	PGSC0003DMP400046973	PGSC0003DMG400027047	UPF0497 membrane protein	17.82	151.54	0.7	16	2	2	iTRAQ 8plex (K N-term)	19143	942400	836600	864700	1305000	1365000	1102000	881200	1257000
1279	PGSC0003DMP400012649	PGSC0003DMG402007138	Conserved gene of unknown function	24.79	145.23	0.76	11	3	2	iTRAQ 8plex (K N-term)	23602	2824000	2835000	2733000	3883000	3644000	3556000	2797000	3694000
1279	PGSC0003DMP400012650	PGSC0003DMG402007138	Conserved gene of unknown function	24.79	145.23	0.76	11	3	2	iTRAQ 8plex (K N-term)	23602	2824000	2835000	2733000	3883000	3644000	3556000	2797000	3694000
1279	PGSC0003DMP400012647	PGSC0003DMG402007138	Conserved gene of unknown function	24.79	145.23	0.76	11	3	2	iTRAQ 8plex (K N-term)	23602	2824000	2835000	2733000	3883000	3644000	3556000	2797000	3694000
1279	PGSC0003DMP400012648	PGSC0003DMG402007138	Conserved gene of unknown function	24.79	145.23	0.76	11	3	2	iTRAQ 8plex (K N-term)	23602	2824000	2835000	2733000	3883000	3644000	3556000	2797000	3694000
1279	PGSC0003DMP400012651	PGSC0003DMG402007138	Conserved gene of unknown function	24.79	145.23	0.76	11	3	2	iTRAQ 8plex (K N-term)	23602	2824000	2835000	2733000	3883000	3644000	3556000	2797000	3694000
1753	PGSC0003DMP400050507	PGSC0003DMG400028985	Calcium ion binding protein	29.03	144.32	0.82	19	2	2	iTRAQ 8plex (K N-term)	15257	1937000	1919000	2000000	2295000	2435000	2376000	1952000	2369000
1228	PGSC0003DMP400025570	PGSC0003DMG400014509	BURP domain-containing protein	17.6	143.74	0.83	19	5	5	iTRAQ 8plex (K N-term)	39443	6191000	6532000	6054000	7808000	7854000	7023000	6259000	7562000
1310	PGSC0003DMP400041438	PGSC0003DMG401023974	Amino acid binding protein	23.32	141.33	1.29	13	4	4	iTRAQ 8plex (K N-term)	31999	3863000	4275000	4116000	3068000	3071000	3384000	4085000	3175000
1251	PGSC0003DMP400035872	PGSC0003DMG400020645	Conserved gene of unknown function	23.18	138.78	0.74	21	2	1	iTRAQ 8plex (K N-term); Oxidation (M)	7753	4110000	3999000	4189000	5676000	5709000	5178000	4099000	5521000
952	PGSC0003DMP400048035	PGSC0003DMG400027630	Heme-binding protein	25.35	133.35	1.57	5	2	1	iTRAQ 8plex (K N-term)	13980	17190000	17890000	20400000	12620000	11060000	11600000	18490000	11760000
1389	PGSC0003DMP400011021	PGSC0003DMG400006214	Caffeoyl-CoA O-methyltransferase 5	17.65	133.03	0.83	18	4	4	iTRAQ 8plex (K N-term)	27847	4014000	3836000	4012000	5057000	4754000	4507000	3954000	4773000
1683	PGSC0003DMP400052950	PGSC0003DMG400030427	Hsp20.1 protein	17.56	130.55	2.02	11	2	1	iTRAQ 8plex (K N-term)	17689	544500	668600	756600	328600	329600	318100	656600	325400
1994	PGSC0003DMP400005467	PGSC0003DMG400003044	Osmotin	16.09	126.77	1.47	4	2	1	Carbamidomethylation; iTRAQ 8plex (K N-term)	26670	403500	517800	412800	305300	323900	281100	444700	303400
1742	PGSC0003DMP400051974	PGSC0003DMG400029828	EF hand family protein	18.24	123.44	1.26	6	2	1	iTRAQ 8plex (K N-term)	36522	834700	963500	891000	691500	696800	744000	896400	710800
1978	PGSC0003DMP400003869	PGSC0003DMG400002165	Glutathione S-transferase	23.02	121.78	1.4	6	2	1	iTRAQ 8plex (K N-term)	24166	1561000	1715000	1497000	1089000	1170000	1149000	1591000	1136000
1406	PGSC0003DMP400007778	PGSC0003DMG400004379	Esterase	21.37	119.43	0.79	7	3	3	iTRAQ 8plex (K N-term)	40743	4525000	4251000	4094000	5317000	5387000	5546000	4290000	5416000
1657	PGSC0003DMP400025102	PGSC0003DMG400014250	Serine carboxypeptidase	24.05	118.78	0.73	7	3	3	iTRAQ 8plex (K N-term)	51286	2202000	1986000	2038000	2864000	3018000	2638000	2075000	2840000
1408	PGSC0003DMP400015906	PGSC0003DMG400009042	CP12	18.01	116.85	0.62	17	2	2	Carbamidomethylation; iTRAQ 8plex (K N-term)	13333	14060000	11160000	12620000	24310000	19170000	18010000	12610000	20500000
1965	PGSC0003DMP400011943	PGSC0003DMG400006755	Germin 12	19.02	114.88	1.23	9	2	2	iTRAQ 8plex (K N-term)	24861	2383000	2310000	2445000	1938000	1832000	2055000	2379000	1942000
1495	PGSC0003DMP400006709	PGSC0003DMG400003756	Cysteine protease	23.11	113.38	1.23	6	4	3	Carbamidomethylation; iTRAQ 8plex (K N-term)	48142	2400000	2568000	2359000	2063000	1898000	2019000	2442000	1994000
2059	PGSC0003DMP400044947	PGSC0003DMG402025903	N-acetyl-gamma-glutamyl-phosphate reductase	22.83	109.76	1.23	5	2	2	iTRAQ 8plex (K N-term)	44182	1643000	1519000	1530000	1254000	1229000	1343000	1564000	1275000
1875	PGSC0003DMP400003875	PGSC0003DMG400002169	Glutathione-S-transferase	30.31	107.71	2.04	5	2	1	iTRAQ 8plex (K N-term)	25002	737900	905600	802000	390400	373000	435600	815200	399700
1807	PGSC0003DMP400009589	PGSC0003DMG400005426	Dirigent 1	17.38	100.22	1.44	13	2	2	iTRAQ 8plex (K N-term)	21316	4088000	4454000	3794000	2728000	2587000	3281000	4112000	2865000
1940	PGSC0003DMP400014250	PGSC0003DMG400008101	KiTH-2	22.58	97.82	0.75	11	1	1	iTRAQ 8plex (K N-term)	16876	1266000	1127000	1181000	1516000	1716000	1535000	1191000	1589000
1743	PGSC0003DMP400021375	PGSC0003DMG400012093	Calcyclin-binding protein	32.53	91.58	1.22	8	2	2	iTRAQ 8plex (K N-term)	24904	3841000	3948000	4010000	3179000	3165000	3315000	3933000	3220000
1615	PGSC0003DMP400055381	PGSC0003DMG400032182	Non-specific lipid-transfer protein	17.29	87.17	0.82	8	2	2	Carbamidomethylation; iTRAQ 8plex (K N-term)	20256	8173000	7944000	9034000	9802000	10060000	10690000	8384000	10190000
1336	PGSC0003DMP400035283	PGSC0003DMG400020319	Conserved gene of unknown function	27.65	85.66	1.24	9	3	3	iTRAQ 8plex (K N-term)	29644	7276000	7512000	7781000	5918000	6130000	6118000	7523000	6056000
2312	PGSC0003DMP400054457	PGSC0003DMG402031249	Conserved gene of unknown function	19.5	85.08	1.31	17	1	1	iTRAQ 8plex (K N-term)	12878	612000	610300	662700	460700	456400	524200	628400	480400
2312	PGSC0003DMP400054458	PGSC0003DMG402031249	Conserved gene of unknown function	19.5	85.08	1.31	16	1	1	iTRAQ 8plex (K N-term)	13283	612000	610300	662700	460700	456400	524200	628400	480400
2167	PGSC0003DMP400053996	PGSC0003DMG400031000	Nucleoredoxin	19.49	80.91	1.26	3	1	1	iTRAQ 8plex (K N-term)	65375	697400	699700	727800	529200	594500	562900	708300	562200
1842	PGSC0003DMP400051636	PGSC0003DMG400029637	Peptidoglycan binding domain containing protein	17.8	76.27	0.81	4	2	2	iTRAQ 8plex (K N-term)	44232	2246000	2177000	2210000	2911000	2664000	2628000	2211000	2734000
1842	PGSC0003DMP400051637	PGSC0003DMG400029637	Peptidoglycan binding domain containing protein	17.8	76.27	0.81	4	2	2	iTRAQ 8plex (K N-term)	45183	2246000	2177000	2210000	2911000	2664000	2628000	2211000	2734000
2140	PGSC0003DMP400046532	PGSC0003DMG400026788	Chloroplast methionine sulfoxide reductase B2	19.62	73.7	0.73	4	1	1	iTRAQ 8plex (K N-term)	21619	1754000	1652000	1482000	2303000	2259000	2115000	1630000	2226000
2318	PGSC0003DMP400022105	PGSC0003DMG400012494	PGR5 1A, chloroplastic	19.44	65.86	1.22	3	1	1	iTRAQ 8plex (K N-term)	35756	724800	721300	722700	607400	565300	599300	722900	590700
2318	PGSC0003DMP400022103	PGSC0003DMG400012494	PGR5 1A, chloroplastic	19.44	65.86	1.22	11	1	1	iTRAQ 8plex (K N-term)	11570	724800	721300	722700	607400	565300	599300	722900	590700
2318	PGSC0003DMP400022106	PGSC0003DMG400012494	PGR5 1A, chloroplastic	19.44	65.86	1.22	9	1	1	iTRAQ 8plex (K N-term)	14941	724800	721300	722700	607400	565300	599300	722900	590700
2318	PGSC0003DMP400022104	PGSC0003DMG400012494	PGR5 1A, chloroplastic	19.44	65.86	1.22	9	1	1	iTRAQ 8plex (K N-term)	14941	724800	721300	722700	607400	565300	599300	722900	590700
2285	PGSC0003DMP400017707	PGSC0003DMG400010022	Patatin 3	21.41	65.19	1.51	3	1	1	iTRAQ 8plex (K N-term)	45007	679200	834400	745200	537800	483100	477100	753000	499300
2003	PGSC0003DMP400022228	PGSC0003DMG400012559	Copper-transporting atpase paa1	26.87	59.93	0.73	16	2	2	iTRAQ 8plex (K N-term)	24180	3450000	3597000	3357000	4973000	4834000	4479000	3468000	4762000
2358	PGSC0003DMP400027874	PGSC0003DMG400015910	Ubiquinol-cytochrome c reductase iron-sulfur subunit	15.58	56.42	0.74	8	1	1	iTRAQ 8plex (K N-term)	28867	531600	495900	505600	613000	745900	720100	511000	693000
2577	PGSC0003DMP400030347	PGSC0003DMG400017376	Fasciclin-like arabinogalactan protein 19	20.6	55.24	0.75	4	1	1	iTRAQ 8plex (K N-term)	43956	524600	493100	476900	719000	660100	616800	498200	665300
2338	PGSC0003DMP400053078	PGSC0003DMG400030509	Ribose-5-phosphate isomerase	16.25	53.84	0.79	3	1	1	iTRAQ 8plex (K N-term)	28575	1120000	1156000	1013000	1474000	1429000	1252000	1096000	1385000
2647	PGSC0003DMP400022582	PGSC0003DMG400012749	Fasciclin-like arabinogalactan protein 13	15.06	53.01	0.83	2	1	1	iTRAQ 8plex (K N-term)	43340	251700	242700	272600	306700	309800	306500	255600	307700
2594	PGSC0003DMP400001464	PGSC0003DMG400000757	Salicylic acid-binding protein 2	15.63	51.33	0.74	4	1	1	iTRAQ 8plex (K N-term)	29722	401200	433000	387300	496700	621300	536600	407100	551500
2639	PGSC0003DMP400029175	PGSC0003DMG400016686	Conserved gene of unknown function	19.26	44.61	1.27	1	1	1	iTRAQ 8plex (K N-term)	94816	96550	88520	101000	78630	73650	73740	95370	75340
2639	PGSC0003DMP400029176	PGSC0003DMG400016686	Conserved gene of unknown function	19.26	44.61	1.27	1	1	1	iTRAQ 8plex (K N-term)	94944	96550	88520	101000	78630	73650	73740	95370	75340
2639	PGSC0003DMP400029177	PGSC0003DMG400016686	Conserved gene of unknown function	19.26	44.61	1.27	1	1	1	iTRAQ 8plex (K N-term)	94944	96550	88520	101000	78630	73650	73740	95370	75340
2626	PGSC0003DMP400014991	PGSC0003DMG400008535	Binding protein	22.74	44.4	1.24	4	1	1	iTRAQ 8plex (K N-term)	32712	520200	473700	487400	389800	384400	420200	493800	398100
2626	PGSC0003DMP400014993	PGSC0003DMG400008535	Binding protein	22.74	44.4	1.24	2	1	1	iTRAQ 8plex (K N-term)	68549	520200	473700	487400	389800	384400	420200	493800	398100
2626	PGSC0003DMP400014992	PGSC0003DMG400008535	Binding protein	22.74	44.4	1.24	2	1	1	iTRAQ 8plex (K N-term)	76324	520200	473700	487400	389800	384400	420200	493800	398100
2350	PGSC0003DMP400002930	PGSC0003DMG400001616	Ribosome-binding factor A	15.88	40.53	0.78	4	1	1	iTRAQ 8plex (K N-term)	22684	454600	385500	398900	577300	534300	481800	413000	531100
2350	PGSC0003DMP400002931	PGSC0003DMG400001616	Ribosome-binding factor A	15.88	40.53	0.78	4	1	1	iTRAQ 8plex (K N-term)	22684	454600	385500	398900	577300	534300	481800	413000	531100
2255	PGSC0003DMP400011268	PGSC0003DMG400006351	Fk506 binding protein	21.91	37.13	1.38	6	1	1	iTRAQ 8plex (K N-term)	19923	346500	382200	371100	268300	265200	263100	366600	265500
2671	PGSC0003DMP400002748	PGSC0003DMG403001521	Disease resistance response protein	20.27	37.03	1.29	18	1	1	iTRAQ 8plex (K N-term)	20826	399100	432900	375800	291600	328600	313500	402600	311300
2424	PGSC0003DMP400046458	PGSC0003DMG400026738	S protein	15.64	35.93	0.42	3	1	1	iTRAQ 8plex (K N-term)	25027	740300	672900	693700	1289000	2157000	1547000	702300	1664000
2679	PGSC0003DMP400045407	PGSC0003DMG400026170	Nuc-1 negative regulatory protein preg	18.83	35.6	0.8	5	1	1	iTRAQ 8plex (K N-term)	24789	362600	329400	345500	470500	422300	412100	345800	435000
2719	PGSC0003DMP400016313	PGSC0003DMG400009244	Gibberellin-regulated protein 1	25.6	31.13	2.5	9	1	1	iTRAQ 8plex (K N-term)	9050	87500	121200	115400	43180	36200	50130	108000	43170
2719	PGSC0003DMP400016314	PGSC0003DMG400009244	Gibberellin-regulated protein 1	25.6	31.13	2.5	7	1	1	iTRAQ 8plex (K N-term)	11498	87500	121200	115400	43180	36200	50130	108000	43170
2289	PGSC0003DMP400012953	PGSC0003DMG400007315	H/ACA ribonucleoprotein complex subunit 4	21.97	31.08	0.8	1	1	1	iTRAQ 8plex (K N-term)	64360	266100	261200	240200	320100	330500	306600	255800	319100
2368	PGSC0003DMP400066346	PGSC0003DMG400044242	Leucine-rich repeat family protein	19.11	30.58	1.21	2	1	1	iTRAQ 8plex (K N-term)	44233	2326000	2441000	2585000	2125000	2036000	1903000	2450000	2022000
2331	PGSC0003DMP400016841	PGSC0003DMG400009532	F-box family protein	15.32	30.41	1.36	4	1	1	Carbamidomethylation; iTRAQ 8plex (K N-term)	58291	1745000	1727000	2074000	1335000	1337000	1399000	1849000	1357000
2389	PGSC0003DMP400004729	PGSC0003DMG400002639	NMDA receptor-regulated protein	15.18	28.76	1.21	1	1	1	iTRAQ 8plex (K N-term)	102661	210700	235400	209300	181100	176500	182500	218500	180000
2230	PGSC0003DMP400054218	PGSC0003DMG400031124	Myosin XI-F	19.28	28.21	1.53	0	1	1	iTRAQ 8plex (K N-term)	177730	1114000	1290000	1084000	740800	770200	776000	1163000	762300
2230	PGSC0003DMP400054217	PGSC0003DMG400031124	Myosin XI-F	19.28	28.21	1.53	0	1	1	iTRAQ 8plex (K N-term)	178084	1114000	1290000	1084000	740800	770200	776000	1163000	762300
2230	PGSC0003DMP400054216	PGSC0003DMG400031124	Myosin XI-F	19.28	28.21	1.53	0	1	1	iTRAQ 8plex (K N-term)	178327	1114000	1290000	1084000	740800	770200	776000	1163000	762300
2230	PGSC0003DMP400054220	PGSC0003DMG400031124	Myosin XI-F	19.28	28.21	1.53	0	1	1	iTRAQ 8plex (K N-term)	178455	1114000	1290000	1084000	740800	770200	776000	1163000	762300
