# Supplementary material for: Role of the methionine cycle in the temperature‐sensitive responses of potato plants to potato virus Y
Source: Mol Plant Pathol. 2020 Nov 4;22(1):77–91. doi: 10.1111/mpp.13009 (PMC7749756; doi:10.1111/mpp.13009)
Supplement: Supplementary file 4 — TABLE S4 The results of functional enrichment analysis by g:Profiler [file MPP-22-77-s004.xlsx]

## Sheet: description
Table S4. The results of functional enrichment analysis by g:Profiler (https://biit.cs.ut.ee/gprofiler/gost)

## Sheet: downreg_BP_8dpi
source	term_name	term_id	adjusted_p_value	negative_log10_of_adjusted_p_value	term_size	query_size	intersection_size	effective_domain_size	intersections
GO:BP	cellular amide metabolic process	GO:0043603	7.89572e-15	14.1026	634	49	16	40336	PGSC0003DMG400032166,PGSC0003DMG400001128,PGSC0003DMG400027903,PGSC0003DMG400026910,PGSC0003DMG400026983,PGSC0003DMG400015245,PGSC0003DMG400015745,PGSC0003DMG400007336,PGSC0003DMG400011702,PGSC0003DMG400016168,PGSC0003DMG401005881,PGSC0003DMG400033341,PGSC0003DMG400024929,PGSC0003DMG400026909,PGSC0003DMG400023394,PGSC0003DMG400026829
GO:BP	translation	GO:0006412	7.50544e-13	12.1246	541	49	14	40336	PGSC0003DMG400032166,PGSC0003DMG400001128,PGSC0003DMG400027903,PGSC0003DMG400026910,PGSC0003DMG400026983,PGSC0003DMG400015245,PGSC0003DMG400007336,PGSC0003DMG400011702,PGSC0003DMG401005881,PGSC0003DMG400033341,PGSC0003DMG400024929,PGSC0003DMG400026909,PGSC0003DMG400023394,PGSC0003DMG400026829
GO:BP	peptide biosynthetic process	GO:0043043	8.73208e-13	12.0589	547	49	14	40336	PGSC0003DMG400032166,PGSC0003DMG400001128,PGSC0003DMG400027903,PGSC0003DMG400026910,PGSC0003DMG400026983,PGSC0003DMG400015245,PGSC0003DMG400007336,PGSC0003DMG400011702,PGSC0003DMG401005881,PGSC0003DMG400033341,PGSC0003DMG400024929,PGSC0003DMG400026909,PGSC0003DMG400023394,PGSC0003DMG400026829
GO:BP	peptide metabolic process	GO:0006518	1.1759e-12	11.9296	559	49	14	40336	PGSC0003DMG400032166,PGSC0003DMG400001128,PGSC0003DMG400027903,PGSC0003DMG400026910,PGSC0003DMG400026983,PGSC0003DMG400015245,PGSC0003DMG400007336,PGSC0003DMG400011702,PGSC0003DMG401005881,PGSC0003DMG400033341,PGSC0003DMG400024929,PGSC0003DMG400026909,PGSC0003DMG400023394,PGSC0003DMG400026829
GO:BP	organonitrogen compound biosynthetic process	GO:1901566	1.32297e-12	11.8784	1068	49	17	40336	PGSC0003DMG400032166,PGSC0003DMG400015356,PGSC0003DMG400001128,PGSC0003DMG400027903,PGSC0003DMG400026910,PGSC0003DMG400026983,PGSC0003DMG400015245,PGSC0003DMG400015745,PGSC0003DMG400007336,PGSC0003DMG400011702,PGSC0003DMG401005881,PGSC0003DMG400033341,PGSC0003DMG400024929,PGSC0003DMG400026909,PGSC0003DMG400028127,PGSC0003DMG400023394,PGSC0003DMG400026829
GO:BP	amide biosynthetic process	GO:0043604	1.69009e-12	11.7721	574	49	14	40336	PGSC0003DMG400032166,PGSC0003DMG400001128,PGSC0003DMG400027903,PGSC0003DMG400026910,PGSC0003DMG400026983,PGSC0003DMG400015245,PGSC0003DMG400007336,PGSC0003DMG400011702,PGSC0003DMG401005881,PGSC0003DMG400033341,PGSC0003DMG400024929,PGSC0003DMG400026909,PGSC0003DMG400023394,PGSC0003DMG400026829
GO:BP	organonitrogen compound metabolic process	GO:1901564	1.36113e-11	10.8661	3988	49	26	40336	PGSC0003DMG400032166,PGSC0003DMG400019077,PGSC0003DMG400004301,PGSC0003DMG401004716,PGSC0003DMG400015356,PGSC0003DMG400017144,PGSC0003DMG400001128,PGSC0003DMG400027903,PGSC0003DMG400026910,PGSC0003DMG400026983,PGSC0003DMG400015245,PGSC0003DMG400015745,PGSC0003DMG400001630,PGSC0003DMG400007336,PGSC0003DMG400011702,PGSC0003DMG400016168,PGSC0003DMG400004572,PGSC0003DMG401005881,PGSC0003DMG400033341,…
GO:BP	cellular process	GO:0009987	1.87566e-09	8.72685	8601	49	33	40336	PGSC0003DMG400032166,PGSC0003DMG400010424,PGSC0003DMG400004301,PGSC0003DMG401004716,PGSC0003DMG400023400,PGSC0003DMG400015356,PGSC0003DMG400017144,PGSC0003DMG401012699,PGSC0003DMG400007315,PGSC0003DMG400001128,PGSC0003DMG400027903,PGSC0003DMG400026910,PGSC0003DMG400026983,PGSC0003DMG400015245,PGSC0003DMG400015745,PGSC0003DMG400001630,PGSC0003DMG400021708,PGSC0003DMG400007336,PGSC0003DMG400011702,…
GO:BP	organic substance metabolic process	GO:0071704	7.35714e-09	8.13329	7826	49	31	40336	PGSC0003DMG400032166,PGSC0003DMG400019077,PGSC0003DMG400004301,PGSC0003DMG401004716,PGSC0003DMG400015356,PGSC0003DMG400017144,PGSC0003DMG401012699,PGSC0003DMG400007315,PGSC0003DMG400001128,PGSC0003DMG400027903,PGSC0003DMG400026910,PGSC0003DMG400026983,PGSC0003DMG400015245,PGSC0003DMG400015745,PGSC0003DMG400001630,PGSC0003DMG400021708,PGSC0003DMG400007336,PGSC0003DMG400011702,PGSC0003DMG400016168,…
GO:BP	nitrogen compound metabolic process	GO:0006807	1.73496e-08	7.76071	6426	49	28	40336	PGSC0003DMG400032166,PGSC0003DMG400019077,PGSC0003DMG400004301,PGSC0003DMG401004716,PGSC0003DMG400015356,PGSC0003DMG400017144,PGSC0003DMG400007315,PGSC0003DMG400001128,PGSC0003DMG400027903,PGSC0003DMG400026910,PGSC0003DMG400026983,PGSC0003DMG400015245,PGSC0003DMG400015745,PGSC0003DMG400001630,PGSC0003DMG400021708,PGSC0003DMG400007336,PGSC0003DMG400011702,PGSC0003DMG400016168,PGSC0003DMG400004572,…
GO:BP	cellular metabolic process	GO:0044237	4.63412e-08	7.33403	7235	49	29	40336	PGSC0003DMG400032166,PGSC0003DMG400004301,PGSC0003DMG401004716,PGSC0003DMG400015356,PGSC0003DMG400017144,PGSC0003DMG401012699,PGSC0003DMG400007315,PGSC0003DMG400001128,PGSC0003DMG400027903,PGSC0003DMG400026910,PGSC0003DMG400026983,PGSC0003DMG400015245,PGSC0003DMG400015745,PGSC0003DMG400001630,PGSC0003DMG400021708,PGSC0003DMG400007336,PGSC0003DMG400011702,PGSC0003DMG400016168,PGSC0003DMG400004572,…
GO:BP	cellular nitrogen compound metabolic process	GO:0034641	3.69949e-07	6.43186	3467	49	20	40336	PGSC0003DMG400032166,PGSC0003DMG400015356,PGSC0003DMG400007315,PGSC0003DMG400001128,PGSC0003DMG400027903,PGSC0003DMG400026910,PGSC0003DMG400026983,PGSC0003DMG400015245,PGSC0003DMG400015745,PGSC0003DMG400021708,PGSC0003DMG400007336,PGSC0003DMG400011702,PGSC0003DMG400016168,PGSC0003DMG400004572,PGSC0003DMG401005881,PGSC0003DMG400033341,PGSC0003DMG400024929,PGSC0003DMG400026909,PGSC0003DMG400023394,…
GO:BP	metabolic process	GO:0008152	5.61406e-07	6.25072	9858	49	32	40336	PGSC0003DMG400032166,PGSC0003DMG400019077,PGSC0003DMG400004301,PGSC0003DMG401004716,PGSC0003DMG400015356,PGSC0003DMG400017144,PGSC0003DMG401012699,PGSC0003DMG400007315,PGSC0003DMG400001128,PGSC0003DMG400027903,PGSC0003DMG400026910,PGSC0003DMG400026983,PGSC0003DMG400015245,PGSC0003DMG400015745,PGSC0003DMG400001630,PGSC0003DMG400021708,PGSC0003DMG400007336,PGSC0003DMG400011702,PGSC0003DMG400016168,…
GO:BP	cellular protein metabolic process	GO:0044267	6.51882e-07	6.18583	2806	49	18	40336	PGSC0003DMG400032166,PGSC0003DMG400004301,PGSC0003DMG401004716,PGSC0003DMG400001128,PGSC0003DMG400027903,PGSC0003DMG400026910,PGSC0003DMG400026983,PGSC0003DMG400015245,PGSC0003DMG400001630,PGSC0003DMG400007336,PGSC0003DMG400011702,PGSC0003DMG401005881,PGSC0003DMG400033341,PGSC0003DMG400024929,PGSC0003DMG400026909,PGSC0003DMG400013416,PGSC0003DMG400023394,PGSC0003DMG400026829
GO:BP	biological_process	GO:0008150	1.33616e-06	5.87414	13018	49	36	40336	PGSC0003DMG400032166,PGSC0003DMG400019077,PGSC0003DMG400010424,PGSC0003DMG400004301,PGSC0003DMG401004716,PGSC0003DMG400023400,PGSC0003DMG400026414,PGSC0003DMG400015356,PGSC0003DMG400017144,PGSC0003DMG401012699,PGSC0003DMG400007315,PGSC0003DMG400001128,PGSC0003DMG400027903,PGSC0003DMG400026910,PGSC0003DMG400026983,PGSC0003DMG400015245,PGSC0003DMG400015745,PGSC0003DMG400001630,PGSC0003DMG400021708,…
GO:BP	protein metabolic process	GO:0019538	1.34053e-06	5.87272	3325	49	19	40336	PGSC0003DMG400032166,PGSC0003DMG400004301,PGSC0003DMG401004716,PGSC0003DMG400001128,PGSC0003DMG400027903,PGSC0003DMG400026910,PGSC0003DMG400026983,PGSC0003DMG400015245,PGSC0003DMG400001630,PGSC0003DMG400007336,PGSC0003DMG400011702,PGSC0003DMG401005881,PGSC0003DMG400033341,PGSC0003DMG400024929,PGSC0003DMG400026909,PGSC0003DMG400013416,PGSC0003DMG400024644,PGSC0003DMG400023394,PGSC0003DMG400026829
GO:BP	one-carbon metabolic process	GO:0006730	2.43302e-06	5.61385	19	49	4	40336	PGSC0003DMG400015745,PGSC0003DMG400016168,PGSC0003DMG400004572,PGSC0003DMG400018292
GO:BP	primary metabolic process	GO:0044238	3.54181e-06	5.45077	7463	49	27	40336	PGSC0003DMG400032166,PGSC0003DMG400004301,PGSC0003DMG401004716,PGSC0003DMG400017144,PGSC0003DMG400007315,PGSC0003DMG400001128,PGSC0003DMG400027903,PGSC0003DMG400026910,PGSC0003DMG400026983,PGSC0003DMG400015245,PGSC0003DMG400015745,PGSC0003DMG400001630,PGSC0003DMG400021708,PGSC0003DMG400007336,PGSC0003DMG400011702,PGSC0003DMG400016168,PGSC0003DMG400004572,PGSC0003DMG401005881,PGSC0003DMG400033341,…
GO:BP	cellular biosynthetic process	GO:0044249	4.39747e-06	5.3568	3168	49	18	40336	PGSC0003DMG400032166,PGSC0003DMG400015356,PGSC0003DMG400001128,PGSC0003DMG400027903,PGSC0003DMG400026910,PGSC0003DMG400026983,PGSC0003DMG400015245,PGSC0003DMG400015745,PGSC0003DMG400007336,PGSC0003DMG400011702,PGSC0003DMG401005881,PGSC0003DMG400033341,PGSC0003DMG400024929,PGSC0003DMG400026909,PGSC0003DMG400018292,PGSC0003DMG400028127,PGSC0003DMG400023394,PGSC0003DMG400026829
GO:BP	organic substance biosynthetic process	GO:1901576	5.66469e-06	5.24682	3220	49	18	40336	PGSC0003DMG400032166,PGSC0003DMG400015356,PGSC0003DMG400001128,PGSC0003DMG400027903,PGSC0003DMG400026910,PGSC0003DMG400026983,PGSC0003DMG400015245,PGSC0003DMG400015745,PGSC0003DMG400007336,PGSC0003DMG400011702,PGSC0003DMG401005881,PGSC0003DMG400033341,PGSC0003DMG400024929,PGSC0003DMG400026909,PGSC0003DMG400018292,PGSC0003DMG400028127,PGSC0003DMG400023394,PGSC0003DMG400026829
GO:BP	biosynthetic process	GO:0009058	1.05485e-05	4.97681	3352	49	18	40336	PGSC0003DMG400032166,PGSC0003DMG400015356,PGSC0003DMG400001128,PGSC0003DMG400027903,PGSC0003DMG400026910,PGSC0003DMG400026983,PGSC0003DMG400015245,PGSC0003DMG400015745,PGSC0003DMG400007336,PGSC0003DMG400011702,PGSC0003DMG401005881,PGSC0003DMG400033341,PGSC0003DMG400024929,PGSC0003DMG400026909,PGSC0003DMG400018292,PGSC0003DMG400028127,PGSC0003DMG400023394,PGSC0003DMG400026829
GO:BP	cellular amino acid metabolic process	GO:0006520	2.12628e-05	4.67238	292	49	7	40336	PGSC0003DMG400032166,PGSC0003DMG400017144,PGSC0003DMG400015745,PGSC0003DMG400016168,PGSC0003DMG400004572,PGSC0003DMG400026909,PGSC0003DMG400028127
GO:BP	cellular nitrogen compound biosynthetic process	GO:0044271	3.44176e-05	4.46322	2425	49	15	40336	PGSC0003DMG400032166,PGSC0003DMG400015356,PGSC0003DMG400001128,PGSC0003DMG400027903,PGSC0003DMG400026910,PGSC0003DMG400026983,PGSC0003DMG400015245,PGSC0003DMG400007336,PGSC0003DMG400011702,PGSC0003DMG401005881,PGSC0003DMG400033341,PGSC0003DMG400024929,PGSC0003DMG400026909,PGSC0003DMG400023394,PGSC0003DMG400026829
GO:BP	gene expression	GO:0010467	0.000111605	3.95232	2656	49	15	40336	PGSC0003DMG400032166,PGSC0003DMG400007315,PGSC0003DMG400001128,PGSC0003DMG400027903,PGSC0003DMG400026910,PGSC0003DMG400026983,PGSC0003DMG400015245,PGSC0003DMG400007336,PGSC0003DMG400011702,PGSC0003DMG401005881,PGSC0003DMG400033341,PGSC0003DMG400024929,PGSC0003DMG400026909,PGSC0003DMG400023394,PGSC0003DMG400026829
GO:BP	cellular macromolecule biosynthetic process	GO:0034645	0.000230618	3.63711	2421	49	14	40336	PGSC0003DMG400032166,PGSC0003DMG400001128,PGSC0003DMG400027903,PGSC0003DMG400026910,PGSC0003DMG400026983,PGSC0003DMG400015245,PGSC0003DMG400007336,PGSC0003DMG400011702,PGSC0003DMG401005881,PGSC0003DMG400033341,PGSC0003DMG400024929,PGSC0003DMG400026909,PGSC0003DMG400023394,PGSC0003DMG400026829
GO:BP	macromolecule biosynthetic process	GO:0009059	0.000288846	3.53933	2467	49	14	40336	PGSC0003DMG400032166,PGSC0003DMG400001128,PGSC0003DMG400027903,PGSC0003DMG400026910,PGSC0003DMG400026983,PGSC0003DMG400015245,PGSC0003DMG400007336,PGSC0003DMG400011702,PGSC0003DMG401005881,PGSC0003DMG400033341,PGSC0003DMG400024929,PGSC0003DMG400026909,PGSC0003DMG400023394,PGSC0003DMG400026829
GO:BP	small molecule metabolic process	GO:0044281	0.000788888	3.10298	977	49	9	40336	PGSC0003DMG400032166,PGSC0003DMG400017144,PGSC0003DMG401012699,PGSC0003DMG400015745,PGSC0003DMG400016168,PGSC0003DMG400004572,PGSC0003DMG400026909,PGSC0003DMG400018292,PGSC0003DMG400028127
GO:BP	macromolecule metabolic process	GO:0043170	0.000942292	3.02581	6085	49	21	40336	PGSC0003DMG400032166,PGSC0003DMG400004301,PGSC0003DMG401004716,PGSC0003DMG400007315,PGSC0003DMG400001128,PGSC0003DMG400027903,PGSC0003DMG400026910,PGSC0003DMG400026983,PGSC0003DMG400015245,PGSC0003DMG400001630,PGSC0003DMG400021708,PGSC0003DMG400007336,PGSC0003DMG400011702,PGSC0003DMG401005881,PGSC0003DMG400033341,PGSC0003DMG400024929,PGSC0003DMG400026909,PGSC0003DMG400013416,PGSC0003DMG400024644,…
GO:BP	lysyl-tRNA aminoacylation	GO:0006430	0.00143496	2.84316	3	49	2	40336	PGSC0003DMG400032166,PGSC0003DMG400026909
GO:BP	carboxylic acid metabolic process	GO:0019752	0.0021134	2.67502	582	49	7	40336	PGSC0003DMG400032166,PGSC0003DMG400017144,PGSC0003DMG400015745,PGSC0003DMG400016168,PGSC0003DMG400004572,PGSC0003DMG400026909,PGSC0003DMG400028127
GO:BP	oxoacid metabolic process	GO:0043436	0.00238684	2.62218	593	49	7	40336	PGSC0003DMG400032166,PGSC0003DMG400017144,PGSC0003DMG400015745,PGSC0003DMG400016168,PGSC0003DMG400004572,PGSC0003DMG400026909,PGSC0003DMG400028127
GO:BP	organic acid metabolic process	GO:0006082	0.00243959	2.61268	595	49	7	40336	PGSC0003DMG400032166,PGSC0003DMG400017144,PGSC0003DMG400015745,PGSC0003DMG400016168,PGSC0003DMG400004572,PGSC0003DMG400026909,PGSC0003DMG400028127
GO:BP	cellular macromolecule metabolic process	GO:0044260	0.00247558	2.60632	4846	49	18	40336	PGSC0003DMG400032166,PGSC0003DMG400004301,PGSC0003DMG401004716,PGSC0003DMG400001128,PGSC0003DMG400027903,PGSC0003DMG400026910,PGSC0003DMG400026983,PGSC0003DMG400015245,PGSC0003DMG400001630,PGSC0003DMG400007336,PGSC0003DMG400011702,PGSC0003DMG401005881,PGSC0003DMG400033341,PGSC0003DMG400024929,PGSC0003DMG400026909,PGSC0003DMG400013416,PGSC0003DMG400023394,PGSC0003DMG400026829
GO:BP	cellular modified amino acid metabolic process	GO:0006575	0.00575608	2.23987	41	49	3	40336	PGSC0003DMG400015745,PGSC0003DMG400016168,PGSC0003DMG400004572
GO:BP	sulfur compound metabolic process	GO:0006790	0.00645805	2.1899	130	49	4	40336	PGSC0003DMG400016168,PGSC0003DMG400004572,PGSC0003DMG400018292,PGSC0003DMG400028127
GO:BP	cofactor metabolic process	GO:0051186	0.0090449	2.0436	290	49	5	40336	PGSC0003DMG400015356,PGSC0003DMG400015745,PGSC0003DMG400016168,PGSC0003DMG400004572,PGSC0003DMG400018292
GO:BP	alpha-amino acid metabolic process	GO:1901605	0.025043	1.60131	184	49	4	40336	PGSC0003DMG400015745,PGSC0003DMG400016168,PGSC0003DMG400004572,PGSC0003DMG400028127
GO:BP	small molecule catabolic process	GO:0044282	0.0313624	1.50359	72	49	3	40336	PGSC0003DMG400017144,PGSC0003DMG401012699,PGSC0003DMG400004572
GO:BP	tetrahydrofolate interconversion	GO:0035999	0.0370202	1.43156	13	49	2	40336	PGSC0003DMG400015745,PGSC0003DMG400016168
GO:BP	methionine metabolic process	GO:0006555	0.0497576	1.30314	15	49	2	40336	PGSC0003DMG400016168,PGSC0003DMG400028127

## Sheet: downreg_KEGG_8dpi
source	term_name	term_id	adjusted_p_value	negative_log10_of_adjusted_p_value	term_size	query_size	intersection_size	effective_domain_size	intersections
KEGG	KEGG root term	KEGG:00000	9.61506e-15	14.017	3307	49	26	40336	PGSC0003DMG400032166,PGSC0003DMG400019077,PGSC0003DMG400004301,PGSC0003DMG400012971,PGSC0003DMG400023400,PGSC0003DMG400026414,PGSC0003DMG400015356,PGSC0003DMG400017144,PGSC0003DMG401012699,PGSC0003DMG400007315,PGSC0003DMG400001128,PGSC0003DMG400026983,PGSC0003DMG400015245,PGSC0003DMG400015745,PGSC0003DMG400007336,PGSC0003DMG400011702,PGSC0003DMG400016168,PGSC0003DMG400004572,PGSC0003DMG401005881,…
KEGG	Ribosome	KEGG:03010	1.61375e-10	9.79216	226	49	9	40336	PGSC0003DMG400001128,PGSC0003DMG400026983,PGSC0003DMG400015245,PGSC0003DMG400007336,PGSC0003DMG400011702,PGSC0003DMG401005881,PGSC0003DMG400021189,PGSC0003DMG400024929,PGSC0003DMG400023394
KEGG	Metabolic pathways	KEGG:01100	0.00018089	3.74258	1466	49	10	40336	PGSC0003DMG400019077,PGSC0003DMG400004301,PGSC0003DMG400015356,PGSC0003DMG400017144,PGSC0003DMG401012699,PGSC0003DMG400015745,PGSC0003DMG400016168,PGSC0003DMG400004572,PGSC0003DMG402022737,PGSC0003DMG400018292
KEGG	One carbon pool by folate	KEGG:00670	0.00353089	2.45212	16	49	2	40336	PGSC0003DMG400015745,PGSC0003DMG400016168
KEGG	Aminoacyl-tRNA biosynthesis	KEGG:00970	0.0110192	1.95785	28	49	2	40336	PGSC0003DMG400032166,PGSC0003DMG400026909
KEGG	Carbon metabolism	KEGG:01200	0.0294053	1.53157	182	49	3	40336	PGSC0003DMG401012699,PGSC0003DMG400015745,PGSC0003DMG400016168
KEGG	Glycine, serine and threonine metabolism	KEGG:00260	0.0365115	1.43757	51	49	2	40336	PGSC0003DMG400019077,PGSC0003DMG400015745
KEGG	Ribosome biogenesis in eukaryotes	KEGG:03008	0.0454921	1.34206	57	49	2	40336	PGSC0003DMG400026414,PGSC0003DMG400007315

## Sheet: downreg_BP_14dpi
source	term_name	term_id	adjusted_p_value	negative_log10_of_adjusted_p_value	term_size	query_size	intersection_size	effective_domain_size	intersections
GO:BP	photosynthesis	GO:0015979	3.37762e-15	14.4714	179	72	13	40336	PGSC0003DMG400015356,PGSC0003DMG400010682,PGSC0003DMG400019510,PGSC0003DMG400026409,PGSC0003DMG400026627,PGSC0003DMG400010035,PGSC0003DMG400004301,PGSC0003DMG400013416,PGSC0003DMG400018351,PGSC0003DMG400016695,PGSC0003DMG400007787,PGSC0003DMG400008298,PGSC0003DMG400008300
GO:BP	tetrapyrrole biosynthetic process	GO:0033014	9.94254e-11	10.0025	35	72	7	40336	PGSC0003DMG400015356,PGSC0003DMG400027602,PGSC0003DMG400019510,PGSC0003DMG400026627,PGSC0003DMG400022126,PGSC0003DMG400014243,PGSC0003DMG400018351
GO:BP	tetrapyrrole metabolic process	GO:0033013	6.61558e-10	9.17943	45	72	7	40336	PGSC0003DMG400015356,PGSC0003DMG400027602,PGSC0003DMG400019510,PGSC0003DMG400026627,PGSC0003DMG400022126,PGSC0003DMG400014243,PGSC0003DMG400018351
GO:BP	porphyrin-containing compound biosynthetic process	GO:0006779	4.32288e-09	8.36423	29	72	6	40336	PGSC0003DMG400015356,PGSC0003DMG400027602,PGSC0003DMG400019510,PGSC0003DMG400026627,PGSC0003DMG400014243,PGSC0003DMG400018351
GO:BP	chlorophyll biosynthetic process	GO:0015995	7.20131e-09	8.14259	13	72	5	40336	PGSC0003DMG400015356,PGSC0003DMG400019510,PGSC0003DMG400026627,PGSC0003DMG400014243,PGSC0003DMG400018351
GO:BP	photosynthesis, light reaction	GO:0019684	9.46433e-09	8.02391	111	72	8	40336	PGSC0003DMG400010682,PGSC0003DMG400010035,PGSC0003DMG400004301,PGSC0003DMG400013416,PGSC0003DMG400016695,PGSC0003DMG400007787,PGSC0003DMG400008298,PGSC0003DMG400008300
GO:BP	cofactor biosynthetic process	GO:0051188	2.80889e-08	7.55146	127	72	8	40336	PGSC0003DMG400015356,PGSC0003DMG400027602,PGSC0003DMG400019510,PGSC0003DMG400026627,PGSC0003DMG400037250,PGSC0003DMG400028287,PGSC0003DMG400014243,PGSC0003DMG400018351
GO:BP	porphyrin-containing compound metabolic process	GO:0006778	3.43958e-08	7.46349	40	72	6	40336	PGSC0003DMG400015356,PGSC0003DMG400027602,PGSC0003DMG400019510,PGSC0003DMG400026627,PGSC0003DMG400014243,PGSC0003DMG400018351
GO:BP	cellular metabolic process	GO:0044237	4.45884e-08	7.35078	7235	72	37	40336	PGSC0003DMG402019255,PGSC0003DMG400019257,PGSC0003DMG400015356,PGSC0003DMG400024725,PGSC0003DMG400015392,PGSC0003DMG400010682,PGSC0003DMG400027602,PGSC0003DMG400019510,PGSC0003DMG400026409,PGSC0003DMG400029637,PGSC0003DMG400026627,PGSC0003DMG400026170,PGSC0003DMG400007315,PGSC0003DMG400030509,PGSC0003DMG400014378,PGSC0003DMG400010035,PGSC0003DMG400022126,PGSC0003DMG400001616,PGSC0003DMG400037250,…
GO:BP	photosynthesis, light harvesting	GO:0009765	4.68758e-08	7.32905	42	72	6	40336	PGSC0003DMG400004301,PGSC0003DMG400013416,PGSC0003DMG400016695,PGSC0003DMG400007787,PGSC0003DMG400008298,PGSC0003DMG400008300
GO:BP	cellular process	GO:0009987	8.22094e-08	7.08508	8601	72	40	40336	PGSC0003DMG400014590,PGSC0003DMG402019255,PGSC0003DMG400019257,PGSC0003DMG400015356,PGSC0003DMG400024725,PGSC0003DMG400015392,PGSC0003DMG400010682,PGSC0003DMG400027602,PGSC0003DMG400019510,PGSC0003DMG400026409,PGSC0003DMG400029637,PGSC0003DMG400026627,PGSC0003DMG400026170,PGSC0003DMG400007315,PGSC0003DMG400030509,PGSC0003DMG400014378,PGSC0003DMG400010035,PGSC0003DMG400022126,PGSC0003DMG400001616,…
GO:BP	chlorophyll metabolic process	GO:0015994	1.12607e-07	6.94844	21	72	5	40336	PGSC0003DMG400015356,PGSC0003DMG400019510,PGSC0003DMG400026627,PGSC0003DMG400014243,PGSC0003DMG400018351
GO:BP	pigment biosynthetic process	GO:0046148	1.40412e-07	6.85259	50	72	6	40336	PGSC0003DMG400015356,PGSC0003DMG400027602,PGSC0003DMG400019510,PGSC0003DMG400026627,PGSC0003DMG400014243,PGSC0003DMG400018351
GO:BP	protein-chromophore linkage	GO:0018298	1.58911e-07	6.79885	51	72	6	40336	PGSC0003DMG400004301,PGSC0003DMG400013416,PGSC0003DMG400016695,PGSC0003DMG400007787,PGSC0003DMG400008298,PGSC0003DMG400008300
GO:BP	pigment metabolic process	GO:0042440	5.34128e-07	6.27235	62	72	6	40336	PGSC0003DMG400015356,PGSC0003DMG400027602,PGSC0003DMG400019510,PGSC0003DMG400026627,PGSC0003DMG400014243,PGSC0003DMG400018351
GO:BP	biological_process	GO:0008150	8.27144e-07	6.08242	13018	72	48	40336	PGSC0003DMG400014590,PGSC0003DMG402019255,PGSC0003DMG400000508,PGSC0003DMG400019257,PGSC0003DMG400000231,PGSC0003DMG400006214,PGSC0003DMG400015356,PGSC0003DMG400024725,PGSC0003DMG400015392,PGSC0003DMG400001904,PGSC0003DMG400010682,PGSC0003DMG400027602,PGSC0003DMG400019510,PGSC0003DMG400026409,PGSC0003DMG400029637,PGSC0003DMG400026627,PGSC0003DMG400026170,PGSC0003DMG400007315,PGSC0003DMG400030509,…
GO:BP	metabolic process	GO:0008152	1.39029e-06	5.85689	9858	72	41	40336	PGSC0003DMG402019255,PGSC0003DMG400019257,PGSC0003DMG400000231,PGSC0003DMG400006214,PGSC0003DMG400015356,PGSC0003DMG400024725,PGSC0003DMG400015392,PGSC0003DMG400010682,PGSC0003DMG400027602,PGSC0003DMG400019510,PGSC0003DMG400026409,PGSC0003DMG400029637,PGSC0003DMG400026627,PGSC0003DMG400026170,PGSC0003DMG400007315,PGSC0003DMG400030509,PGSC0003DMG400021476,PGSC0003DMG400014378,PGSC0003DMG400010035,…
GO:BP	generation of precursor metabolites and energy	GO:0006091	2.13132e-06	5.67135	437	72	10	40336	PGSC0003DMG400010682,PGSC0003DMG400030509,PGSC0003DMG400010035,PGSC0003DMG400004301,PGSC0003DMG400015910,PGSC0003DMG400013416,PGSC0003DMG400016695,PGSC0003DMG400007787,PGSC0003DMG400008298,PGSC0003DMG400008300
GO:BP	organic substance metabolic process	GO:0071704	8.03176e-06	5.09519	7826	72	35	40336	PGSC0003DMG402019255,PGSC0003DMG400019257,PGSC0003DMG400000231,PGSC0003DMG400015356,PGSC0003DMG400024725,PGSC0003DMG400015392,PGSC0003DMG400027602,PGSC0003DMG400019510,PGSC0003DMG400026409,PGSC0003DMG400029637,PGSC0003DMG400026627,PGSC0003DMG400026170,PGSC0003DMG400007315,PGSC0003DMG400030509,PGSC0003DMG400014378,PGSC0003DMG400022126,PGSC0003DMG400001616,PGSC0003DMG400037250,PGSC0003DMG400026829,…
GO:BP	cofactor metabolic process	GO:0051186	1.87357e-05	4.72733	290	72	8	40336	PGSC0003DMG400015356,PGSC0003DMG400027602,PGSC0003DMG400019510,PGSC0003DMG400026627,PGSC0003DMG400037250,PGSC0003DMG400028287,PGSC0003DMG400014243,PGSC0003DMG400018351
GO:BP	organonitrogen compound metabolic process	GO:1901564	8.14384e-05	4.08917	3988	72	23	40336	PGSC0003DMG400019257,PGSC0003DMG400000231,PGSC0003DMG400015356,PGSC0003DMG400024725,PGSC0003DMG400015392,PGSC0003DMG400027602,PGSC0003DMG400019510,PGSC0003DMG400026627,PGSC0003DMG400026170,PGSC0003DMG400014378,PGSC0003DMG400022126,PGSC0003DMG400026829,PGSC0003DMG400004301,PGSC0003DMG400012136,PGSC0003DMG400014243,PGSC0003DMG400013416,PGSC0003DMG400018351,PGSC0003DMG400014250,PGSC0003DMG400026788,…
GO:BP	organonitrogen compound biosynthetic process	GO:1901566	0.000143108	3.84434	1068	72	12	40336	PGSC0003DMG400019257,PGSC0003DMG400015356,PGSC0003DMG400015392,PGSC0003DMG400027602,PGSC0003DMG400019510,PGSC0003DMG400026627,PGSC0003DMG400014378,PGSC0003DMG400022126,PGSC0003DMG400026829,PGSC0003DMG400012136,PGSC0003DMG400014243,PGSC0003DMG400018351
GO:BP	nitrogen compound metabolic process	GO:0006807	0.00276361	2.55852	6426	72	27	40336	PGSC0003DMG400019257,PGSC0003DMG400000231,PGSC0003DMG400015356,PGSC0003DMG400024725,PGSC0003DMG400015392,PGSC0003DMG400027602,PGSC0003DMG400019510,PGSC0003DMG400029637,PGSC0003DMG400026627,PGSC0003DMG400026170,PGSC0003DMG400007315,PGSC0003DMG400014378,PGSC0003DMG400022126,PGSC0003DMG400001616,PGSC0003DMG400026829,PGSC0003DMG400004301,PGSC0003DMG400012136,PGSC0003DMG400014243,PGSC0003DMG400013416,…
GO:BP	S-adenosylmethionine biosynthetic process	GO:0006556	0.00676577	2.16968	4	72	2	40336	PGSC0003DMG400037250,PGSC0003DMG400028287
GO:BP	S-adenosylmethionine metabolic process	GO:0046500	0.0235981	1.62712	7	72	2	40336	PGSC0003DMG400037250,PGSC0003DMG400028287
GO:BP	cellular component organization or biogenesis	GO:0071840	0.0293262	1.53274	1265	72	10	40336	PGSC0003DMG400014590,PGSC0003DMG402019255,PGSC0003DMG400010682,PGSC0003DMG400029637,PGSC0003DMG400010035,PGSC0003DMG400001616,PGSC0003DMG400026829,PGSC0003DMG400030431,PGSC0003DMG400024755,PGSC0003DMG400021398
GO:BP	cellular nitrogen compound metabolic process	GO:0034641	0.0362228	1.44102	3467	72	17	40336	PGSC0003DMG400019257,PGSC0003DMG400015356,PGSC0003DMG400024725,PGSC0003DMG400015392,PGSC0003DMG400027602,PGSC0003DMG400019510,PGSC0003DMG400029637,PGSC0003DMG400026627,PGSC0003DMG400007315,PGSC0003DMG400014378,PGSC0003DMG400022126,PGSC0003DMG400001616,PGSC0003DMG400026829,PGSC0003DMG400012136,PGSC0003DMG400014243,PGSC0003DMG400018351,PGSC0003DMG400026738
GO:BP	cellular biosynthetic process	GO:0044249	0.0430444	1.36608	3168	72	16	40336	PGSC0003DMG400019257,PGSC0003DMG400015356,PGSC0003DMG400015392,PGSC0003DMG400027602,PGSC0003DMG400019510,PGSC0003DMG400029637,PGSC0003DMG400026627,PGSC0003DMG400014378,PGSC0003DMG400022126,PGSC0003DMG400037250,PGSC0003DMG400026829,PGSC0003DMG400012136,PGSC0003DMG400028287,PGSC0003DMG400014243,PGSC0003DMG400018351,PGSC0003DMG400027916

## Sheet: downreg_KEGG_14dpi
source	term_name	term_id	adjusted_p_value	negative_log10_of_adjusted_p_value	term_size	query_size	intersection_size	effective_domain_size	intersections
KEGG	Metabolic pathways	KEGG:01100	1.5836e-12	11.8004	1466	72	21	40336	PGSC0003DMG400019257,PGSC0003DMG400006214,PGSC0003DMG400015356,PGSC0003DMG400024725,PGSC0003DMG400027602,PGSC0003DMG400019510,PGSC0003DMG400026627,PGSC0003DMG400030509,PGSC0003DMG400021476,PGSC0003DMG400023464,PGSC0003DMG400022126,PGSC0003DMG400037250,PGSC0003DMG400004301,PGSC0003DMG400028287,PGSC0003DMG400014243,PGSC0003DMG400015910,PGSC0003DMG400018351,PGSC0003DMG400016695,PGSC0003DMG400027916,…
KEGG	Porphyrin and chlorophyll metabolism	KEGG:00860	4.15314e-12	11.3816	33	72	7	40336	PGSC0003DMG400015356,PGSC0003DMG400027602,PGSC0003DMG400019510,PGSC0003DMG400026627,PGSC0003DMG400022126,PGSC0003DMG400014243,PGSC0003DMG400018351
KEGG	KEGG root term	KEGG:00000	1.20197e-10	9.92011	3307	72	27	40336	PGSC0003DMG400019257,PGSC0003DMG400006214,PGSC0003DMG400015356,PGSC0003DMG400024725,PGSC0003DMG400015392,PGSC0003DMG400027602,PGSC0003DMG400019510,PGSC0003DMG400026627,PGSC0003DMG400007315,PGSC0003DMG400030509,PGSC0003DMG400021476,PGSC0003DMG400014378,PGSC0003DMG400023464,PGSC0003DMG400010035,PGSC0003DMG400022126,PGSC0003DMG400037250,PGSC0003DMG400004301,PGSC0003DMG400012136,PGSC0003DMG400030431,…
KEGG	Biosynthesis of secondary metabolites	KEGG:01110	1.44975e-07	6.83871	727	72	12	40336	PGSC0003DMG400006214,PGSC0003DMG400015356,PGSC0003DMG400027602,PGSC0003DMG400019510,PGSC0003DMG400026627,PGSC0003DMG400030509,PGSC0003DMG400021476,PGSC0003DMG400022126,PGSC0003DMG400037250,PGSC0003DMG400028287,PGSC0003DMG400014243,PGSC0003DMG400018351
KEGG	Photosynthesis - antenna proteins	KEGG:00196	1.57084e-06	5.80387	22	72	4	40336	PGSC0003DMG400004301,PGSC0003DMG400016695,PGSC0003DMG400007787,PGSC0003DMG400008298
KEGG	Cysteine and methionine metabolism	KEGG:00270	0.00619209	2.20816	69	72	3	40336	PGSC0003DMG400021476,PGSC0003DMG400037250,PGSC0003DMG400028287

## Sheet: upreg_BP_14dpi
source	term_name	term_id	adjusted_p_value	negative_log10_of_adjusted_p_value	term_size	query_size	intersection_size	effective_domain_size	intersections
GO:BP	response to chemical	GO:0042221	3.65685e-07	6.43689	865	77	14	40336	PGSC0003DMG400023622,PGSC0003DMG400009940,PGSC0003DMG400016727,PGSC0003DMG400012987,PGSC0003DMG400009906,PGSC0003DMG400013715,PGSC0003DMG400030056,PGSC0003DMG400029408,PGSC0003DMG400009968,PGSC0003DMG402025083,PGSC0003DMG400023416,PGSC0003DMG400026473,PGSC0003DMG400010660,PGSC0003DMG400016223
GO:BP	response to stress	GO:0006950	4.29982e-07	6.36655	876	77	14	40336	PGSC0003DMG400019437,PGSC0003DMG400023622,PGSC0003DMG400009940,PGSC0003DMG400016727,PGSC0003DMG400023400,PGSC0003DMG400012987,PGSC0003DMG400009906,PGSC0003DMG400013715,PGSC0003DMG400030056,PGSC0003DMG400029408,PGSC0003DMG402025083,PGSC0003DMG400026473,PGSC0003DMG400010660,PGSC0003DMG400016223
GO:BP	protein folding	GO:0006457	7.36226e-07	6.13299	110	77	7	40336	PGSC0003DMG400023622,PGSC0003DMG400009940,PGSC0003DMG400023400,PGSC0003DMG401028907,PGSC0003DMG400014232,PGSC0003DMG400005361,PGSC0003DMG400029787
GO:BP	response to oxidative stress	GO:0006979	2.93723e-06	5.53206	211	77	8	40336	PGSC0003DMG400023622,PGSC0003DMG400009906,PGSC0003DMG400030056,PGSC0003DMG400029408,PGSC0003DMG402025083,PGSC0003DMG400026473,PGSC0003DMG400010660,PGSC0003DMG400016223
GO:BP	cellular oxidant detoxification	GO:0098869	1.457e-05	4.83654	169	77	7	40336	PGSC0003DMG400009906,PGSC0003DMG400030056,PGSC0003DMG400029408,PGSC0003DMG402025083,PGSC0003DMG400023416,PGSC0003DMG400010660,PGSC0003DMG400016223
GO:BP	cellular detoxification	GO:1990748	1.51727e-05	4.81894	170	77	7	40336	PGSC0003DMG400009906,PGSC0003DMG400030056,PGSC0003DMG400029408,PGSC0003DMG402025083,PGSC0003DMG400023416,PGSC0003DMG400010660,PGSC0003DMG400016223
GO:BP	cellular response to toxic substance	GO:0097237	1.51727e-05	4.81894	170	77	7	40336	PGSC0003DMG400009906,PGSC0003DMG400030056,PGSC0003DMG400029408,PGSC0003DMG402025083,PGSC0003DMG400023416,PGSC0003DMG400010660,PGSC0003DMG400016223
GO:BP	detoxification	GO:0098754	1.57963e-05	4.80145	171	77	7	40336	PGSC0003DMG400009906,PGSC0003DMG400030056,PGSC0003DMG400029408,PGSC0003DMG402025083,PGSC0003DMG400023416,PGSC0003DMG400010660,PGSC0003DMG400016223
GO:BP	response to stimulus	GO:0050896	1.80159e-05	4.74434	1821	77	17	40336	PGSC0003DMG400019437,PGSC0003DMG400023622,PGSC0003DMG400030009,PGSC0003DMG400009940,PGSC0003DMG400016727,PGSC0003DMG400023400,PGSC0003DMG400012987,PGSC0003DMG400009906,PGSC0003DMG400013715,PGSC0003DMG400030056,PGSC0003DMG400029408,PGSC0003DMG400009968,PGSC0003DMG402025083,PGSC0003DMG400023416,PGSC0003DMG400026473,PGSC0003DMG400010660,PGSC0003DMG400016223
GO:BP	response to toxic substance	GO:0009636	2.80986e-05	4.55132	186	77	7	40336	PGSC0003DMG400009906,PGSC0003DMG400030056,PGSC0003DMG400029408,PGSC0003DMG402025083,PGSC0003DMG400023416,PGSC0003DMG400010660,PGSC0003DMG400016223
GO:BP	response to oxygen-containing compound	GO:1901700	3.35083e-05	4.47485	289	77	8	40336	PGSC0003DMG400023622,PGSC0003DMG400009940,PGSC0003DMG400016727,PGSC0003DMG400012987,PGSC0003DMG400013715,PGSC0003DMG400009968,PGSC0003DMG400026473,PGSC0003DMG400010660
GO:BP	response to acid chemical	GO:0001101	6.01626e-05	4.22067	208	77	7	40336	PGSC0003DMG400009940,PGSC0003DMG400016727,PGSC0003DMG400012987,PGSC0003DMG400013715,PGSC0003DMG400009968,PGSC0003DMG400026473,PGSC0003DMG400010660
GO:BP	reactive oxygen species metabolic process	GO:0072593	6.02381e-05	4.22013	125	77	6	40336	PGSC0003DMG400009906,PGSC0003DMG400029408,PGSC0003DMG402025083,PGSC0003DMG400023416,PGSC0003DMG400010660,PGSC0003DMG400016223
GO:BP	response to water	GO:0009415	0.000265781	3.57548	86	77	5	40336	PGSC0003DMG400009940,PGSC0003DMG400016727,PGSC0003DMG400013715,PGSC0003DMG400009968,PGSC0003DMG400026473
GO:BP	response to abiotic stimulus	GO:0009628	0.000384383	3.41524	399	77	8	40336	PGSC0003DMG400023622,PGSC0003DMG400009940,PGSC0003DMG400016727,PGSC0003DMG400023400,PGSC0003DMG400013715,PGSC0003DMG400009968,PGSC0003DMG400026473,PGSC0003DMG400010660
GO:BP	hydrogen peroxide catabolic process	GO:0042744	0.000535395	3.27133	99	77	5	40336	PGSC0003DMG400009906,PGSC0003DMG400029408,PGSC0003DMG402025083,PGSC0003DMG400023416,PGSC0003DMG400016223
GO:BP	antibiotic catabolic process	GO:0017001	0.000591167	3.22829	101	77	5	40336	PGSC0003DMG400009906,PGSC0003DMG400029408,PGSC0003DMG402025083,PGSC0003DMG400023416,PGSC0003DMG400016223
GO:BP	response to inorganic substance	GO:0010035	0.000620968	3.20693	186	77	6	40336	PGSC0003DMG400009940,PGSC0003DMG400016727,PGSC0003DMG400013715,PGSC0003DMG400009968,PGSC0003DMG400026473,PGSC0003DMG400010660
GO:BP	hydrogen peroxide metabolic process	GO:0042743	0.000683302	3.16539	104	77	5	40336	PGSC0003DMG400009906,PGSC0003DMG400029408,PGSC0003DMG402025083,PGSC0003DMG400023416,PGSC0003DMG400016223
GO:BP	antibiotic metabolic process	GO:0016999	0.0010747	2.96871	114	77	5	40336	PGSC0003DMG400009906,PGSC0003DMG400029408,PGSC0003DMG402025083,PGSC0003DMG400023416,PGSC0003DMG400016223
GO:BP	cofactor catabolic process	GO:0051187	0.00112188	2.95005	115	77	5	40336	PGSC0003DMG400009906,PGSC0003DMG400029408,PGSC0003DMG402025083,PGSC0003DMG400023416,PGSC0003DMG400016223
GO:BP	drug catabolic process	GO:0042737	0.00132241	2.87863	212	77	6	40336	PGSC0003DMG400001528,PGSC0003DMG400009906,PGSC0003DMG400029408,PGSC0003DMG402025083,PGSC0003DMG400023416,PGSC0003DMG400016223
GO:BP	biological_process	GO:0008150	0.00230871	2.63663	13018	77	44	40336	PGSC0003DMG401010492,PGSC0003DMG400029830,PGSC0003DMG400019437,PGSC0003DMG400001528,PGSC0003DMG400033882,PGSC0003DMG400023622,PGSC0003DMG400010490,PGSC0003DMG400030009,PGSC0003DMG400027888,PGSC0003DMG400013701,PGSC0003DMG400009512,PGSC0003DMG400031124,PGSC0003DMG400010022,PGSC0003DMG400009940,PGSC0003DMG400016727,PGSC0003DMG400023400,PGSC0003DMG400012987,PGSC0003DMG400009906,PGSC0003DMG400006351,…
GO:BP	cellular response to chemical stimulus	GO:0070887	0.00258403	2.5877	366	77	7	40336	PGSC0003DMG400009906,PGSC0003DMG400030056,PGSC0003DMG400029408,PGSC0003DMG402025083,PGSC0003DMG400023416,PGSC0003DMG400010660,PGSC0003DMG400016223
GO:BP	response to water deprivation	GO:0009414	0.00609565	2.21498	78	77	4	40336	PGSC0003DMG400009940,PGSC0003DMG400016727,PGSC0003DMG400013715,PGSC0003DMG400026473
GO:BP	response to temperature stimulus	GO:0009266	0.0252698	1.5974	112	77	4	40336	PGSC0003DMG400023622,PGSC0003DMG400009940,PGSC0003DMG400023400,PGSC0003DMG400026473
GO:BP	cellular response to stimulus	GO:0051716	0.028173	1.55017	934	77	9	40336	PGSC0003DMG400030009,PGSC0003DMG400009940,PGSC0003DMG400009906,PGSC0003DMG400030056,PGSC0003DMG400029408,PGSC0003DMG402025083,PGSC0003DMG400023416,PGSC0003DMG400010660,PGSC0003DMG400016223
GO:BP	drug metabolic process	GO:0017144	0.0317549	1.49819	373	77	6	40336	PGSC0003DMG400001528,PGSC0003DMG400009906,PGSC0003DMG400029408,PGSC0003DMG402025083,PGSC0003DMG400023416,PGSC0003DMG400016223
GO:BP	cellular process	GO:0009987	0.0498682	1.30218	8601	77	31	40336	PGSC0003DMG400001528,PGSC0003DMG400023622,PGSC0003DMG400030009,PGSC0003DMG400013701,PGSC0003DMG400009512,PGSC0003DMG400031124,PGSC0003DMG400009940,PGSC0003DMG400023400,PGSC0003DMG400012987,PGSC0003DMG400009906,PGSC0003DMG400006351,PGSC0003DMG401028907,PGSC0003DMG400014232,PGSC0003DMG400005361,PGSC0003DMG400030056,PGSC0003DMG400031000,PGSC0003DMG400029408,PGSC0003DMG400024876,PGSC0003DMG400029659,…

## Sheet: upreg_KEGG_14dpi
source	term_name	term_id	adjusted_p_value	negative_log10_of_adjusted_p_value	term_size	query_size	intersection_size	effective_domain_size	intersections
KEGG	Protein processing in endoplasmic reticulum	KEGG:04141	1.45641e-12	11.8367	182	77	11	40336	PGSC0003DMG400030427,PGSC0003DMG400023622,PGSC0003DMG400004808,PGSC0003DMG400030426,PGSC0003DMG400011977,PGSC0003DMG400009940,PGSC0003DMG400023400,PGSC0003DMG400014232,PGSC0003DMG400005361,PGSC0003DMG400008187,PGSC0003DMG400029787
KEGG	KEGG root term	KEGG:00000	2.64041e-08	7.57833	3307	77	25	40336	PGSC0003DMG400033882,PGSC0003DMG400002169,PGSC0003DMG400030427,PGSC0003DMG400023622,PGSC0003DMG400004808,PGSC0003DMG400030426,PGSC0003DMG400001804,PGSC0003DMG400011977,PGSC0003DMG400009940,PGSC0003DMG400023400,PGSC0003DMG400012987,PGSC0003DMG400009906,PGSC0003DMG400014232,PGSC0003DMG400005361,PGSC0003DMG400030056,PGSC0003DMG400008187,PGSC0003DMG400029828,PGSC0003DMG400029659,PGSC0003DMG402025083,…
KEGG	Glutathione metabolism	KEGG:00480	8.38427e-06	5.07653	75	77	5	40336	PGSC0003DMG400002169,PGSC0003DMG400001804,PGSC0003DMG400030056,PGSC0003DMG400014627,PGSC0003DMG400023416
KEGG	Metabolic pathways	KEGG:01100	0.00252771	2.59727	1466	77	11	40336	PGSC0003DMG400033882,PGSC0003DMG400002169,PGSC0003DMG400001804,PGSC0003DMG400012987,PGSC0003DMG400009906,PGSC0003DMG400030056,PGSC0003DMG402025083,PGSC0003DMG400014627,PGSC0003DMG400023416,PGSC0003DMG402025903,PGSC0003DMG400016223
